# Supplementary material for: DNMT3AR882H Is Not Required for Disease Maintenance in Primary Human AML, but Is Associated With Increased Leukemia Stem Cell Frequency
Source: bioRxiv. 2024 Oct 29:2024.10.26.620318. Preprint. [Version 1] doi: 10.1101/2024.10.26.620318 (PMC11565803; doi:10.1101/2024.10.26.620318)
Supplement: Supplement 2 [file media-2.zip]

Archive with 16 entries (15 files):
- DataS1-S7/
- __MACOSX/._DataS1-S7
- DataS1-S7/DataS3_dmrSeq_SU575_top100DMRs.pdf
- __MACOSX/DataS1-S7/._DataS3_dmrSeq_SU575_top100DMRs.pdf
- DataS1-S7/DataS6_SU575_top50dmrsOverlappingCanyons.pdf
- __MACOSX/DataS1-S7/._DataS6_SU575_top50dmrsOverlappingCanyons.pdf
- DataS1-S7/DataS1_dmrSeq_SU372_top100DMRs.pdf
- __MACOSX/DataS1-S7/._DataS1_dmrSeq_SU372_top100DMRs.pdf
- DataS1-S7/DataS5_SU540_top50dmrsOverlappingCanyons.pdf
- __MACOSX/DataS1-S7/._DataS5_SU540_top50dmrsOverlappingCanyons.pdf
- DataS1-S7/DataS2_dmrSeq_SU540_top100DMRs.pdf
- __MACOSX/DataS1-S7/._DataS2_dmrSeq_SU540_top100DMRs.pdf
- DataS1-S7/DataS4_SU372C_top50dmrsOverlappingCanyons.pdf
- __MACOSX/DataS1-S7/._DataS4_SU372C_top50dmrsOverlappingCanyons.pdf
- DataS1-S7/DataS7_top100Canyons_AllSampAndCD34_MethOverCanyons.pdf
- __MACOSX/DataS1-S7/._DataS7_top100Canyons_AllSampAndCD34_MethOverCanyons.pdf
