# Supplementary material for: DNMT3AR882H Is Not Required for Disease Maintenance in Primary Human AML, but Is Associated With Increased Leukemia Stem Cell Frequency
Source: bioRxiv. 2024 Oct 29:2024.10.26.620318. Preprint. [Version 1] doi: 10.1101/2024.10.26.620318 (PMC11565803; doi:10.1101/2024.10.26.620318)
Supplement: Supplement 3 [file media-3.zip]

Archive with 28 entries (28 files):
- TableS1_FACS_Panels.xlsx
- __MACOSX/._TableS1_FACS_Panels.xlsx
- TableS2_sgRNA_Primer_Sequences.xlsx
- __MACOSX/._TableS2_sgRNA_Primer_Sequences.xlsx
- TableS3_DMRsummary.xlsx
- __MACOSX/._TableS3_DMRsummary.xlsx
- TableS4_SU372C_DNMT3AR882H_v_DNMT3AWT_DMRs.xlsx
- __MACOSX/._TableS4_SU372C_DNMT3AR882H_v_DNMT3AWT_DMRs.xlsx
- TableS5_SU540_DNMT3AR882H_v_DNMT3AWT_DMRs.xlsx
- __MACOSX/._TableS5_SU540_DNMT3AR882H_v_DNMT3AWT_DMRs.xlsx
- TableS6_SU575_DNMT3AR882H_v_DNMT3AWT_DMRs.xlsx
- __MACOSX/._TableS6_SU575_DNMT3AR882H_v_DNMT3AWT_DMRs.xlsx
- TableS7_IntersectionDMRGenes.xlsx
- __MACOSX/._TableS7_IntersectionDMRGenes.xlsx
- TableS8_DMRandCanyonOverlap.xlsx
- __MACOSX/._TableS8_DMRandCanyonOverlap.xlsx
- TableS9_SU372C_blockSize3500_PutativeBlocks_dmrSeq.xlsx
- __MACOSX/._TableS9_SU372C_blockSize3500_PutativeBlocks_dmrSeq.xlsx
- TableS10_SU372C_blockSize5000_PutativeBlocks_dmrSeq.xlsx
- __MACOSX/._TableS10_SU372C_blockSize5000_PutativeBlocks_dmrSeq.xlsx
- TableS11_SU540_blockSize3500_PutativeBlocks_dmrSeq.xlsx
- __MACOSX/._TableS11_SU540_blockSize3500_PutativeBlocks_dmrSeq.xlsx
- TableS12_SU540_blockSize5000_PutativeBlocks_dmrSeq.xlsx
- __MACOSX/._TableS12_SU540_blockSize5000_PutativeBlocks_dmrSeq.xlsx
- TableS13_SU575_blockSize3500_PutativeBlocks_dmrSeq.xlsx
- __MACOSX/._TableS13_SU575_blockSize3500_PutativeBlocks_dmrSeq.xlsx
- TableS14_SU575_blockSize5000_PutativeBlocks_dmrSeq.xlsx
- __MACOSX/._TableS14_SU575_blockSize5000_PutativeBlocks_dmrSeq.xlsx
