# Supplementary material for: DNMT3AR882H Is Not Required for Disease Maintenance in Primary Human AML, but Is Associated With Increased Leukemia Stem Cell Frequency
Source: bioRxiv. 2024 Oct 29:2024.10.26.620318. Preprint. [Version 1] doi: 10.1101/2024.10.26.620318 (PMC11565803; doi:10.1101/2024.10.26.620318)
Supplement: Supplement 3 [file media-3.zip › TableS2_sgRNA_Primer_Sequences.xlsx]

## Sheet: Supplementary Table 2
sgRNA sequences
Target Locus	Sequence
DNMT3A:R882H	CGTCTCCAACATGAGCCACT
DNMT3A:R882C (Sample SU480)	CGTCTCCAACATGAGCTGCT
PCR Primers
Amplicon	Forward	Reverse
FLT3-ITD	GCAATTTAGGTATGAAAGCCAGC	CTTTCAGCATTTTGACGGCAACC
DNMT3A Correction/Re-Mutation In-Out-PCR gDNA	ATGCTAGGGCTACGTGTTCG	ATCACGGGGACACTCCAAGA
DNMT3A Correction/Re-Mutation In-Out-RTPCR cDNA	AGTGACAAGAGGGACATCTC	ATCACGGGGACACTCCAAGA
