# Supplementary material for: DNMT3AR882H Is Not Required for Disease Maintenance in Primary Human AML, but Is Associated With Increased Leukemia Stem Cell Frequency
Source: bioRxiv. 2024 Oct 29:2024.10.26.620318. Preprint. [Version 1] doi: 10.1101/2024.10.26.620318 (PMC11565803; doi:10.1101/2024.10.26.620318)
Supplement: Supplement 3 [file media-3.zip › TableS3_DMRsummary.xlsx]

## Sheet: Sheet1
Patient comparison (DNMT3AR882H/WT vs DNMT3AWT/WT)	Total # of DMRs	Average # CpGs in DMR	Average width of DMR (bp)	# hypomethylated (in DNMT3AR882H/WT)	Proportion hypomethylated (in DNMT3AR882H/WT)
SU372.C	5611	17	713	5388	0.96
SU540	13331	19	930	12544	0.94
SU575	5466	19	828	5399	0.99
