# Supplementary material for: DNMT3AR882H Is Not Required for Disease Maintenance in Primary Human AML, but Is Associated With Increased Leukemia Stem Cell Frequency
Source: bioRxiv. 2024 Oct 29:2024.10.26.620318. Preprint. [Version 1] doi: 10.1101/2024.10.26.620318 (PMC11565803; doi:10.1101/2024.10.26.620318)
Supplement: Supplement 3 [file media-3.zip › TableS4_SU372C_DNMT3AR882H_v_DNMT3AWT_DMRs.xlsx]

## Sheet: Sheet 1
DMR_coordinates (chr:start-end)	DMR_width (bp)	num_CpGs	areaStat	rawMethDiff	testStat	pval	qval	DMRdirection (relative to DNMT3AWT)
3:129312406-129313631	1226	38	6.43923	-0.182439	-18.1449	5.67809e-06	0.0406927	Hypo
1:2994038-2996707	2670	80	20.1567	-0.297395	-17.5698	5.67809e-06	0.0406927	Hypo
14:105143071-105143723	653	28	8.41458	-0.323827	-17.5233	5.67809e-06	0.0406927	Hypo
2:218898491-218899039	549	35	7.55315	-0.267145	-17.4307	5.67809e-06	0.0406927	Hypo
2:65258831-65259407	577	9	3.1694	-0.422813	-16.7499	5.67809e-06	0.0406927	Hypo
22:28009771-28010631	861	62	15.5674	-0.27738	-16.5823	5.67809e-06	0.0406927	Hypo
7:150786022-150787045	1024	30	8.80591	-0.311319	-16.5217	5.67809e-06	0.0406927	Hypo
2:25425080-25425502	423	12	3.3978	-0.312244	-16.3818	5.67809e-06	0.0406927	Hypo
5:139038220-139039617	1398	36	7.28394	-0.217204	-16.3484	5.67809e-06	0.0406927	Hypo
3:128205829-128207945	2117	158	32.2689	-0.212465	-15.7758	8.51714e-06	0.0406927	Hypo
11:67414822-67416271	1450	35	8.38533	-0.250394	-15.7356	8.51714e-06	0.0406927	Hypo
9:130665922-130667140	1219	28	4.77066	-0.251553	-15.6485	8.51714e-06	0.0406927	Hypo
15:75987319-75988748	1430	20	4.32081	-0.298619	-15.5922	8.51714e-06	0.0406927	Hypo
5:139047826-139048805	980	59	9.27821	-0.159914	-15.5885	8.51714e-06	0.0406927	Hypo
16:3016896-3017614	719	97	29.4567	-0.307585	-15.5624	8.51714e-06	0.0406927	Hypo
12:4398032-4398991	960	29	5.58853	-0.240275	-15.5434	8.51714e-06	0.0406927	Hypo
8:22455970-22456810	841	53	13.0403	-0.341237	-15.1728	8.51714e-06	0.0406927	Hypo
9:139222837-139223475	639	23	6.23589	-0.310373	-15.1212	8.51714e-06	0.0406927	Hypo
2:127850445-127851535	1091	21	4.82183	-0.270268	-15.0911	8.51714e-06	0.0406927	Hypo
1:36786236-36788627	2392	181	25.5033	-0.1863	-14.9194	8.51714e-06	0.0406927	Hypo
9:127044428-127045349	922	30	6.75211	-0.231732	-14.8683	8.51714e-06	0.0406927	Hypo
10:81004562-81005055	494	12	2.17604	-0.255783	-14.6871	8.51714e-06	0.0406927	Hypo
8:144611529-144612114	586	17	3.29506	-0.336657	-14.5236	8.51714e-06	0.0406927	Hypo
21:45564963-45566089	1127	29	5.16478	-0.19719	-14.4468	8.51714e-06	0.0406927	Hypo
16:31368207-31369553	1347	38	7.62628	-0.19647	-14.3824	8.51714e-06	0.0406927	Hypo
22:36862826-36863819	994	17	2.97475	-0.261363	-14.1937	1.13562e-05	0.0406927	Hypo
16:87891260-87892229	970	24	3.74301	-0.184685	-14.1856	1.13562e-05	0.0406927	Hypo
10:73020366-73020783	418	13	1.7723	-0.188076	-14.167	1.13562e-05	0.0406927	Hypo
19:30266182-30266705	524	21	4.45682	-0.247481	-14.1444	1.13562e-05	0.0406927	Hypo
17:38333503-38334001	499	48	17.3199	-0.395725	-14.1235	1.13562e-05	0.0406927	Hypo
10:135054837-135055542	706	31	4.72195	-0.185352	-14.0504	1.13562e-05	0.0406927	Hypo
12:123753212-123754431	1220	58	8.94559	-0.186017	-14.0305	1.13562e-05	0.0406927	Hypo
20:61272586-61273119	534	23	4.42341	-0.314327	-14.0241	1.13562e-05	0.0406927	Hypo
11:1897674-1898602	929	38	7.66408	-0.231519	-13.9807	1.13562e-05	0.0406927	Hypo
16:85404294-85405025	732	29	5.85583	-0.254138	-13.9577	1.13562e-05	0.0406927	Hypo
1:1117231-1118934	1704	81	12.7101	-0.199857	-13.8279	1.13562e-05	0.0406927	Hypo
1:3268610-3269490	881	37	8.39707	-0.268862	-13.818	1.13562e-05	0.0406927	Hypo
11:36422377-36422937	561	20	6.35642	-0.421742	-13.6866	1.13562e-05	0.0406927	Hypo
7:150139955-150140723	769	31	7.52593	-0.277779	-13.6419	1.13562e-05	0.0406927	Hypo
16:89386391-89387128	738	30	5.74474	-0.23472	-13.6335	1.13562e-05	0.0406927	Hypo
3:98376221-98376574	354	26	3.83566	-0.178544	-13.6235	1.13562e-05	0.0406927	Hypo
17:55433572-55434709	1138	21	4.86636	-0.301628	-13.6024	1.13562e-05	0.0406927	Hypo
1:229388878-229389496	619	12	1.78908	-0.205323	-13.5608	1.13562e-05	0.0406927	Hypo
16:85429844-85430623	780	22	4.89766	-0.29255	-13.5279	1.13562e-05	0.0406927	Hypo
10:135089436-135090490	1055	68	16.015	-0.262451	-13.5041	1.13562e-05	0.0406927	Hypo
20:62678784-62680121	1338	124	29.4515	-0.221515	-13.4708	1.13562e-05	0.0406927	Hypo
19:2423232-2424422	1191	54	18.0603	-0.3725	-13.4684	1.13562e-05	0.0406927	Hypo
9:132359731-132360650	920	56	11.7342	-0.297388	-13.4543	1.13562e-05	0.0406927	Hypo
7:1092059-1092847	789	21	4.95341	-0.293895	-13.378	1.13562e-05	0.0406927	Hypo
6:37586950-37587245	296	10	1.47152	-0.271035	-13.3535	1.13562e-05	0.0406927	Hypo
3:195913627-195914268	642	26	4.73442	-0.219362	-13.3521	1.13562e-05	0.0406927	Hypo
2:128373039-128373701	663	19	2.8806	-0.222017	-13.203	1.13562e-05	0.0406927	Hypo
19:7743800-7744552	753	29	5.40766	-0.24819	-13.0511	1.41952e-05	0.0426617	Hypo
19:14582300-14582824	525	37	6.36304	-0.281442	-13.0379	1.41952e-05	0.0426617	Hypo
6:33662078-33662669	592	20	5.16696	-0.303052	-13.0336	1.41952e-05	0.0426617	Hypo
16:85411934-85412973	1040	21	4.49756	-0.235927	-12.9109	1.41952e-05	0.0426617	Hypo
4:8207092-8207876	785	28	5.28596	-0.23722	-12.891	1.41952e-05	0.0426617	Hypo
1:19717179-19717999	821	22	3.97017	-0.209046	-12.8259	1.41952e-05	0.0426617	Hypo
21:40361670-40362367	698	19	5.32637	-0.348565	-12.7306	1.41952e-05	0.0426617	Hypo
16:81528902-81529520	619	14	4.36567	-0.343917	-12.719	1.41952e-05	0.0426617	Hypo
11:63795499-63796201	703	28	9.2298	-0.360566	-12.6675	1.41952e-05	0.0426617	Hypo
18:74163932-74164897	966	21	5.38724	-0.250617	-12.6539	1.41952e-05	0.0426617	Hypo
3:49170020-49170765	746	26	6.9428	-0.308025	-12.6234	1.70343e-05	0.0429587	Hypo
14:106365982-106367225	1244	43	12.1824	-0.311614	-12.6227	1.70343e-05	0.0429587	Hypo
17:79361979-79363705	1727	40	6.99818	-0.221074	-12.6205	1.70343e-05	0.0429587	Hypo
6:75911851-75912519	669	39	10.7795	-0.341681	-12.6154	1.70343e-05	0.0429587	Hypo
10:135093108-135093664	557	17	3.08627	-0.209804	-12.5901	1.70343e-05	0.0429587	Hypo
19:1262242-1263385	1144	37	7.53603	-0.245951	-12.5784	1.70343e-05	0.0429587	Hypo
17:79382965-79383611	647	25	3.79465	-0.224847	-12.575	1.70343e-05	0.0429587	Hypo
19:6227650-6229305	1656	68	12.6261	-0.235767	-12.5698	1.70343e-05	0.0429587	Hypo
16:85080564-85081452	889	20	6.17034	-0.318746	-12.5145	1.70343e-05	0.0429587	Hypo
19:50918105-50918923	819	41	8.33834	-0.23945	-12.5003	1.70343e-05	0.0429587	Hypo
14:106372209-106374035	1827	31	6.311	-0.232228	-12.4727	1.70343e-05	0.0429587	Hypo
19:4347362-4348077	716	22	5.59606	-0.361287	-12.4252	1.98733e-05	0.0429587	Hypo
5:176934735-176935442	708	36	6.95701	-0.219063	-12.425	1.98733e-05	0.0429587	Hypo
1:2988204-2989177	974	20	4.09325	-0.241444	-12.3871	1.98733e-05	0.0429587	Hypo
11:413452-413967	516	10	3.26881	-0.386535	-12.3574	1.98733e-05	0.0429587	Hypo
19:47225853-47226706	854	31	4.9979	-0.233888	-12.3525	1.98733e-05	0.0429587	Hypo
11:1902841-1903478	638	35	4.57263	-0.163523	-12.339	1.98733e-05	0.0429587	Hypo
16:81855048-81855662	615	10	2.43363	-0.298315	-12.2637	2.27124e-05	0.0429587	Hypo
12:485069-485221	153	5	0.277463	-0.10647	-12.2467	2.27124e-05	0.0429587	Hypo
7:1100013-1100737	725	36	9.98903	-0.282359	-12.2459	2.27124e-05	0.0429587	Hypo
5:148802139-148802647	509	19	2.27591	-0.193015	-12.2348	2.27124e-05	0.0429587	Hypo
1:3594752-3595885	1134	38	4.43804	-0.133952	-12.2052	2.27124e-05	0.0429587	Hypo
11:690946-691662	717	28	4.47287	-0.21431	-12.1806	2.27124e-05	0.0429587	Hypo
22:38711154-38712012	859	25	3.63781	-0.176337	-12.178	2.27124e-05	0.0429587	Hypo
16:54968491-54969778	1288	56	16.2288	-0.285247	-12.1723	2.27124e-05	0.0429587	Hypo
12:125230356-125230445	90	5	0.261986	-0.323669	-12.1667	2.27124e-05	0.0429587	Hypo
10:134498198-134499007	810	27	4.47751	-0.197451	-12.1513	2.27124e-05	0.0429587	Hypo
11:68596664-68597344	681	26	4.75477	-0.215366	-12.1483	2.27124e-05	0.0429587	Hypo
3:46968473-46969194	722	15	2.43013	-0.226548	-12.1128	2.27124e-05	0.0429587	Hypo
4:682571-683240	670	58	15.1114	-0.31812	-12.1117	2.27124e-05	0.0429587	Hypo
14:106147596-106148475	880	35	5.40913	-0.232874	-12.0867	2.55514e-05	0.0429587	Hypo
22:47069961-47070720	760	33	3.62209	-0.147832	-12.0558	2.55514e-05	0.0429587	Hypo
3:52039433-52040486	1054	25	6.5535	-0.298406	-12.0396	2.55514e-05	0.0429587	Hypo
9:132220605-132221383	779	20	3.09091	-0.202101	-12.0354	2.55514e-05	0.0429587	Hypo
13:45970838-45971222	385	8	2.56216	-0.432776	-12.0139	2.55514e-05	0.0429587	Hypo
2:232479905-232480380	476	22	2.50098	-0.252372	-11.955	2.55514e-05	0.0429587	Hypo
22:20234568-20235143	576	18	4.77407	-0.303545	-11.9398	2.55514e-05	0.0429587	Hypo
1:160833190-160833863	674	11	2.02753	-0.226101	-11.9341	2.55514e-05	0.0429587	Hypo
3:156544448-156545163	716	20	4.05534	-0.316437	-11.8964	2.83905e-05	0.0429587	Hypo
6:41566689-41568288	1600	37	11.9887	-0.321893	-11.8502	2.83905e-05	0.0429587	Hypo
15:76004985-76005658	674	37	8.37621	-0.291778	-11.8291	2.83905e-05	0.0429587	Hypo
20:61267517-61268243	727	28	5.92097	-0.265604	-11.828	2.83905e-05	0.0429587	Hypo
19:13207392-13210130	2739	193	36.1208	-0.214323	-11.8206	2.83905e-05	0.0429587	Hypo
2:11887936-11890219	2284	45	4.77521	-0.140196	-11.8002	2.83905e-05	0.0429587	Hypo
20:62579628-62580628	1001	46	8.86292	-0.211031	-11.7952	2.83905e-05	0.0429587	Hypo
16:85557177-85557930	754	24	5.3308	-0.270449	-11.7712	3.12295e-05	0.0429587	Hypo
11:316100-316733	634	56	15.0213	-0.358563	-11.7502	3.12295e-05	0.0429587	Hypo
5:134824504-134826423	1920	128	28.1334	-0.245316	-11.7027	3.40686e-05	0.0429587	Hypo
14:105146675-105147867	1193	38	5.81006	-0.20278	-11.6987	3.40686e-05	0.0429587	Hypo
3:124503621-124504020	400	9	1.23054	-0.262216	-11.686	3.40686e-05	0.0429587	Hypo
2:218695845-218696597	753	17	4.03331	-0.257919	-11.6811	3.40686e-05	0.0429587	Hypo
11:67038186-67039470	1285	38	6.05645	-0.1748	-11.6716	3.40686e-05	0.0429587	Hypo
2:8343556-8344080	525	19	2.62935	-0.17679	-11.6675	3.40686e-05	0.0429587	Hypo
22:46472896-46474158	1263	39	8.72765	-0.273329	-11.6604	3.40686e-05	0.0429587	Hypo
8:56873559-56874201	643	7	1.23368	-0.21143	-11.6374	3.40686e-05	0.0429587	Hypo
20:62474883-62476568	1686	38	4.17353	-0.13607	-11.6309	3.40686e-05	0.0429587	Hypo
2:25438837-25439577	741	73	20.4754	-0.452565	-11.6248	3.69076e-05	0.0429587	Hypo
1:6550989-6552517	1529	38	5.21443	-0.247731	-11.6147	3.69076e-05	0.0429587	Hypo
17:18871152-18873054	1903	37	5.20761	-0.205285	-11.6146	3.69076e-05	0.0429587	Hypo
9:130307898-130308425	528	16	2.92956	-0.308204	-11.6126	3.69076e-05	0.0429587	Hypo
11:64306320-64307535	1216	25	3.95903	-0.182875	-11.607	3.69076e-05	0.0429587	Hypo
6:167507490-167508064	575	27	2.9868	-0.15015	-11.585	3.69076e-05	0.0429587	Hypo
20:31062905-31064361	1457	43	7.23052	-0.198729	-11.5834	3.69076e-05	0.0429587	Hypo
20:31126369-31127303	935	24	5.19164	-0.263396	-11.5743	3.69076e-05	0.0429587	Hypo
7:44297223-44297792	570	12	1.77115	-0.211831	-11.5288	4.82638e-05	0.0429587	Hypo
17:40215616-40216306	691	24	4.2678	-0.216192	-11.5166	4.82638e-05	0.0429587	Hypo
12:57636980-57637763	784	48	9.45883	-0.221798	-11.5145	4.82638e-05	0.0429587	Hypo
20:60819020-60819707	688	26	5.99995	-0.284734	-11.4734	4.82638e-05	0.0429587	Hypo
9:139643226-139643963	738	18	4.62517	-0.29861	-11.427	5.11028e-05	0.0429587	Hypo
1:14028021-14029508	1488	18	6.97739	-0.423837	-11.3915	5.11028e-05	0.0429587	Hypo
12:125035405-125036024	620	17	2.13969	-0.198322	-11.3908	5.11028e-05	0.0429587	Hypo
15:32749253-32749347	95	5	0.296023	0.119651	11.3874	5.11028e-05	0.0429587	Hyper
3:53197012-53197714	703	10	2.00235	-0.206245	-11.3808	5.11028e-05	0.0429587	Hypo
16:21554161-21554700	540	16	2.47636	-0.172127	-11.369	5.11028e-05	0.0429587	Hypo
22:35748247-35749020	774	18	3.89751	-0.247186	-11.3572	5.11028e-05	0.0429587	Hypo
1:1109145-1109676	532	34	7.00733	-0.315647	-11.3357	5.11028e-05	0.0429587	Hypo
1:28201399-28202085	687	8	2.45012	-0.441593	-11.2743	5.11028e-05	0.0429587	Hypo
11:1884986-1886001	1016	33	7.30327	-0.264455	-11.2599	5.11028e-05	0.0429587	Hypo
7:157196116-157196764	649	14	3.21159	-0.29951	-11.2248	5.11028e-05	0.0429587	Hypo
14:106330154-106331905	1752	50	8.65438	-0.220978	-11.2246	5.11028e-05	0.0429587	Hypo
19:10215747-10216614	868	18	2.46996	-0.252869	-11.2142	5.11028e-05	0.0429587	Hypo
12:54763561-54764424	864	52	15.4952	-0.309093	-11.2092	5.11028e-05	0.0429587	Hypo
7:5518418-5519381	964	36	7.03707	-0.211545	-11.2082	5.11028e-05	0.0429587	Hypo
16:2057746-2058701	956	25	5.65411	-0.286471	-11.1988	5.11028e-05	0.0429587	Hypo
19:886232-886947	716	28	3.74685	-0.183054	-11.1942	5.11028e-05	0.0429587	Hypo
22:21239807-21240472	666	12	2.63505	-0.28657	-11.1677	5.39419e-05	0.0429587	Hypo
16:17376125-17376598	474	7	1.77043	-0.310178	-11.1605	5.39419e-05	0.0429587	Hypo
2:26624604-26625097	494	50	15.4211	-0.453202	-11.137	5.39419e-05	0.0429587	Hypo
11:133806388-133807091	704	17	2.15049	-0.17936	-11.1195	5.39419e-05	0.0429587	Hypo
10:121275972-121276571	600	20	2.47075	-0.182024	-11.1118	5.39419e-05	0.0429587	Hypo
3:148917321-148917823	503	6	1.26213	-0.238282	-11.1054	5.39419e-05	0.0429587	Hypo
20:60704544-60705438	895	20	7.84494	-0.497137	-11.0943	5.39419e-05	0.0429587	Hypo
1:2982862-2983846	985	25	6.17864	-0.292509	-11.0929	5.39419e-05	0.0429587	Hypo
17:20937396-20938278	883	16	3.00565	-0.236089	-11.0906	5.39419e-05	0.0429587	Hypo
2:168975235-168975939	705	10	3.34752	-0.360534	-11.0709	5.39419e-05	0.0429587	Hypo
3:158449577-158450270	694	75	22.9716	-0.358343	-11.0543	5.67809e-05	0.0429587	Hypo
9:130853968-130854475	508	16	2.43817	-0.212526	-11.0521	5.67809e-05	0.0429587	Hypo
11:69264259-69265598	1340	43	5.07865	-0.161366	-11.045	5.67809e-05	0.0429587	Hypo
1:55725799-55726044	246	6	0.423348	-0.157031	-11.0406	5.67809e-05	0.0429587	Hypo
9:137185508-137185933	426	22	2.13773	-0.148309	-11.0253	5.67809e-05	0.0429587	Hypo
11:66006449-66006819	371	15	2.20796	-0.246969	-11.0215	5.67809e-05	0.0429587	Hypo
1:11791710-11792306	597	20	4.17576	-0.264018	-11.0134	5.67809e-05	0.0429587	Hypo
19:1402749-1403391	643	24	4.73286	-0.302938	-11.0106	5.67809e-05	0.0429587	Hypo
21:38903200-38904284	1085	31	5.38039	-0.212271	-11.0078	5.67809e-05	0.0429587	Hypo
6:36650467-36650946	480	11	2.49711	-0.236999	-11.0071	5.67809e-05	0.0429587	Hypo
16:11715709-11716541	833	22	5.11338	-0.239941	-10.9744	5.67809e-05	0.0429587	Hypo
2:9235862-9236236	375	22	1.983	-0.117688	-10.9609	5.67809e-05	0.0429587	Hypo
4:108653949-108655333	1385	10	3.4384	-0.368644	-10.9556	5.67809e-05	0.0429587	Hypo
11:69231044-69232564	1521	34	8.15886	-0.23803	-10.9252	5.67809e-05	0.0429587	Hypo
1:17305040-17305773	734	18	3.21122	-0.233316	-10.9134	5.67809e-05	0.0429587	Hypo
17:10556333-10556914	582	11	4.35263	-0.471113	-10.9062	5.67809e-05	0.0429587	Hypo
1:110040647-110041130	484	12	2.44308	-0.334051	-10.8886	5.67809e-05	0.0429587	Hypo
16:88988147-88989387	1241	54	7.23084	-0.163651	-10.8719	5.67809e-05	0.0429587	Hypo
2:110068113-110068728	616	8	0.827748	-0.189754	-10.8499	5.67809e-05	0.0429587	Hypo
19:47236645-47237338	694	18	2.07653	-0.188919	-10.7963	5.67809e-05	0.0429587	Hypo
17:74023182-74023731	550	25	5.08588	-0.25542	-10.7933	5.67809e-05	0.0429587	Hypo
16:78929792-78930791	1000	13	2.37207	-0.225704	-10.7881	5.67809e-05	0.0429587	Hypo
1:203294310-203295092	783	15	3.3426	-0.316145	-10.7876	5.67809e-05	0.0429587	Hypo
15:92012875-92013592	718	14	4.39509	-0.33887	-10.7821	5.67809e-05	0.0429587	Hypo
12:2024609-2025439	831	14	2.94295	-0.274696	-10.7682	5.67809e-05	0.0429587	Hypo
19:13961711-13962320	610	19	3.71418	-0.288557	-10.7651	5.67809e-05	0.0429587	Hypo
16:85648477-85649221	745	48	7.72509	-0.238715	-10.7349	5.67809e-05	0.0429587	Hypo
22:29426592-29427851	1260	50	13.0944	-0.276406	-10.7274	5.67809e-05	0.0429587	Hypo
16:88812088-88812638	551	18	2.68769	-0.194693	-10.7171	5.67809e-05	0.0429587	Hypo
13:111191084-111191424	341	6	1.42638	-0.284197	-10.701	5.67809e-05	0.0429587	Hypo
7:2059112-2059828	717	35	2.45781	-0.084059	-10.6934	5.67809e-05	0.0429587	Hypo
19:1961309-1961935	627	21	2.68909	-0.235905	-10.6798	5.67809e-05	0.0429587	Hypo
2:65610710-65611295	586	13	2.21863	-0.197201	-10.6716	5.67809e-05	0.0429587	Hypo
11:128480556-128481390	835	16	4.04525	-0.272352	-10.6336	6.2459e-05	0.0429587	Hypo
9:134114230-134114870	641	23	3.75502	-0.206609	-10.6174	6.2459e-05	0.0429587	Hypo
11:77436649-77437423	775	6	0.418183	0.101508	10.614	6.2459e-05	0.0429587	Hyper
15:41202650-41203299	650	12	1.72785	-0.188001	-10.6051	6.2459e-05	0.0429587	Hypo
11:688659-689306	648	19	2.45208	-0.246106	-10.6036	6.2459e-05	0.0429587	Hypo
3:131080513-131081377	865	60	13.7563	-0.263541	-10.6025	6.2459e-05	0.0429587	Hypo
22:23523742-23524562	821	64	6.12927	-0.141678	-10.5993	6.2459e-05	0.0429587	Hypo
9:139608711-139609564	854	25	5.55271	-0.270182	-10.5907	6.2459e-05	0.0429587	Hypo
17:46639336-46645393	6058	133	25.7859	-0.216537	-10.5869	6.2459e-05	0.0429587	Hypo
17:46677325-46679905	2581	63	11.6126	-0.212058	-10.586	6.52981e-05	0.0429587	Hypo
16:54404299-54405201	903	34	4.30571	-0.155051	-10.5839	6.52981e-05	0.0429587	Hypo
11:693421-694043	623	18	3.52028	-0.239196	-10.5798	6.52981e-05	0.0429587	Hypo
1:3281321-3282299	979	33	4.72622	-0.158295	-10.5767	6.52981e-05	0.0429587	Hypo
19:40922907-40923684	778	16	2.02915	-0.224174	-10.5678	6.52981e-05	0.0429587	Hypo
3:193983048-193983831	784	35	4.37559	-0.183247	-10.5673	6.52981e-05	0.0429587	Hypo
5:176551257-176551796	540	8	1.12961	-0.173132	-10.5384	6.81371e-05	0.0429587	Hypo
16:85518222-85519178	957	37	12.8854	-0.371079	-10.5325	6.81371e-05	0.0429587	Hypo
1:3619331-3621097	1767	67	19.6275	-0.329474	-10.5313	6.81371e-05	0.0429587	Hypo
14:78008690-78009513	824	10	2.06324	-0.24205	-10.5293	6.81371e-05	0.0429587	Hypo
9:139514977-139516200	1224	61	15.5799	-0.268837	-10.5043	7.09761e-05	0.0429587	Hypo
7:2444339-2445443	1105	37	5.15352	-0.224454	-10.4963	7.09761e-05	0.0429587	Hypo
20:62368565-62369392	828	56	9.35784	-0.198771	-10.4952	7.09761e-05	0.0429587	Hypo
1:1370637-1370911	275	21	1.28163	-0.181661	-10.4916	7.09761e-05	0.0429587	Hypo
16:89005117-89005932	816	27	5.57875	-0.260955	-10.4757	7.09761e-05	0.0429587	Hypo
4:1201806-1202638	833	35	5.07607	-0.241218	-10.4726	7.09761e-05	0.0429587	Hypo
1:45127497-45128010	514	10	2.37045	-0.292003	-10.4722	7.09761e-05	0.0429587	Hypo
21:43823604-43824262	659	21	5.19559	-0.294175	-10.4699	7.09761e-05	0.0429587	Hypo
5:481832-482467	636	37	5.18109	-0.210895	-10.4613	7.09761e-05	0.0429587	Hypo
1:156783262-156784036	775	59	8.14173	-0.199268	-10.4601	7.09761e-05	0.0429587	Hypo
7:1130218-1130900	683	21	2.30121	-0.177156	-10.4578	7.09761e-05	0.0429587	Hypo
1:2991088-2993374	2287	76	18.6682	-0.255307	-10.4434	7.09761e-05	0.0429587	Hypo
9:124272987-124273724	738	15	3.98499	-0.340847	-10.4415	7.09761e-05	0.0429587	Hypo
16:84582890-84583419	530	17	3.19696	-0.282701	-10.435	7.09761e-05	0.0429587	Hypo
9:95799373-95800250	878	24	3.05432	-0.180067	-10.4287	7.09761e-05	0.0429587	Hypo
22:30648547-30649544	998	36	4.15957	-0.171307	-10.428	7.09761e-05	0.0429587	Hypo
21:46334451-46335160	710	21	2.30725	-0.164158	-10.4277	7.09761e-05	0.0429587	Hypo
7:5570964-5571711	748	23	4.13588	-0.264344	-10.4229	7.09761e-05	0.0429587	Hypo
11:66009423-66010158	736	17	4.27003	-0.284603	-10.422	7.09761e-05	0.0429587	Hypo
1:202814821-202815158	338	6	0.677889	-0.245654	-10.4204	7.09761e-05	0.0429587	Hypo
19:35453096-35453341	246	5	1.04943	-0.271478	-10.4151	7.09761e-05	0.0429587	Hypo
12:111867166-111867882	717	27	4.68119	-0.201033	-10.3927	7.09761e-05	0.0429587	Hypo
8:144264348-144264940	593	23	4.56217	-0.221967	-10.3705	7.09761e-05	0.0429587	Hypo
16:70730960-70731809	850	23	2.68701	-0.177637	-10.3646	7.09761e-05	0.0429587	Hypo
19:899772-900493	722	27	4.3948	-0.245867	-10.3608	7.09761e-05	0.0429587	Hypo
11:330786-331855	1070	50	7.31649	-0.20689	-10.3523	7.09761e-05	0.0429587	Hypo
8:142413317-142413982	666	22	2.61371	-0.130513	-10.3187	7.09761e-05	0.0429587	Hypo
14:73736346-73737177	832	50	7.64047	-0.248677	-10.3087	7.09761e-05	0.0429587	Hypo
7:2562705-2564114	1410	70	15.8361	-0.256731	-10.3038	7.09761e-05	0.0429587	Hypo
10:134392366-134392886	521	24	3.48739	-0.215811	-10.3027	7.09761e-05	0.0429587	Hypo
17:78970929-78971656	728	33	4.30463	-0.151395	-10.297	7.09761e-05	0.0429587	Hypo
1:42382980-42383915	936	50	15.7232	-0.331909	-10.2968	7.09761e-05	0.0429587	Hypo
11:1710361-1711734	1374	44	8.29058	-0.209241	-10.2865	7.09761e-05	0.0429587	Hypo
19:1168158-1169130	973	57	8.82336	-0.170167	-10.277	7.09761e-05	0.0429587	Hypo
17:1546729-1548557	1829	103	24.7951	-0.258367	-10.2583	7.09761e-05	0.0429587	Hypo
11:118480318-118481154	837	67	8.64924	-0.151951	-10.2566	7.09761e-05	0.0429587	Hypo
8:144427112-144428230	1119	25	3.74553	-0.177116	-10.2355	7.09761e-05	0.0429587	Hypo
4:84030928-84031925	998	59	17.5676	-0.303958	-10.235	7.09761e-05	0.0429587	Hypo
7:157407513-157408324	812	36	6.87916	-0.213631	-10.2295	7.09761e-05	0.0429587	Hypo
3:9879710-9880157	448	8	0.517053	-0.120705	-10.2255	7.09761e-05	0.0429587	Hypo
7:1781755-1782220	466	26	3.29932	-0.171785	-10.2236	7.09761e-05	0.0429587	Hypo
22:29704500-29705610	1111	42	4.66632	-0.165393	-10.2146	7.09761e-05	0.0429587	Hypo
4:154409963-154410692	730	22	2.18103	-0.176981	-10.2012	7.09761e-05	0.0429587	Hypo
12:6485914-6486709	796	14	2.44697	-0.212626	-10.1945	7.09761e-05	0.0429587	Hypo
7:72713749-72714470	722	26	2.94744	-0.183039	-10.1892	7.09761e-05	0.0429587	Hypo
5:134711507-134716037	4531	64	8.63502	-0.171248	-10.1852	7.09761e-05	0.0429587	Hypo
1:145562086-145562557	472	17	2.87215	-0.315335	-10.1775	7.09761e-05	0.0429587	Hypo
16:4714346-4715128	783	25	4.46813	-0.199172	-10.1758	7.09761e-05	0.0429587	Hypo
9:750526-751468	943	11	1.49502	-0.232317	-10.1734	7.09761e-05	0.0429587	Hypo
17:80365207-80365746	540	20	2.98127	-0.186789	-10.1558	7.09761e-05	0.0429587	Hypo
6:14636113-14637619	1507	12	2.21567	-0.215103	-10.153	7.09761e-05	0.0429587	Hypo
16:57075931-57077169	1239	17	3.0515	-0.200993	-10.1441	7.09761e-05	0.0429587	Hypo
9:139554241-139556331	2091	47	4.69885	-0.123026	-10.141	7.09761e-05	0.0429587	Hypo
5:139017704-139018398	695	24	3.10794	-0.226374	-10.1375	7.09761e-05	0.0429587	Hypo
2:20795222-20795852	631	13	2.05518	-0.165023	-10.1359	7.09761e-05	0.0429587	Hypo
16:85436949-85437322	374	8	0.710646	-0.241451	-10.1333	7.09761e-05	0.0429587	Hypo
17:57490524-57490903	380	8	1.76008	-0.286952	-10.1307	7.09761e-05	0.0429587	Hypo
19:33758525-33759344	820	28	4.08779	-0.163432	-10.1218	7.09761e-05	0.0429587	Hypo
10:134233378-134234075	698	22	3.55412	-0.196145	-10.1162	7.09761e-05	0.0429587	Hypo
14:103578744-103580484	1741	34	6.07358	-0.235706	-10.116	7.09761e-05	0.0429587	Hypo
15:89560686-89561296	611	38	5.4449	-0.17084	-10.105	7.09761e-05	0.0429587	Hypo
9:130624938-130625636	699	23	3.7285	-0.266229	-10.0861	7.09761e-05	0.0429587	Hypo
1:3036105-3037016	912	30	9.16391	-0.395755	-10.0852	7.09761e-05	0.0429587	Hypo
11:126335454-126336640	1187	35	4.17003	-0.181209	-10.0823	7.09761e-05	0.0429587	Hypo
16:70780092-70780735	644	18	4.48971	-0.314659	-10.0817	7.09761e-05	0.0429587	Hypo
1:9459984-9461194	1211	29	3.73639	-0.177488	-10.0817	7.09761e-05	0.0429587	Hypo
13:28715066-28718414	3349	42	5.22009	-0.147259	-10.0811	7.09761e-05	0.0429587	Hypo
7:130681516-130681998	483	11	2.14819	-0.235156	-10.0712	7.38152e-05	0.0429587	Hypo
1:3100024-3100603	580	29	7.42157	-0.345419	-10.0686	7.38152e-05	0.0429587	Hypo
4:1006270-1006647	378	28	1.63322	-0.14425	-10.0572	7.38152e-05	0.0429587	Hypo
14:76445274-76445833	560	19	3.26478	-0.235996	-10.0562	7.38152e-05	0.0429587	Hypo
17:60163001-60163214	214	6	0.620788	-0.291202	-10.0522	7.38152e-05	0.0429587	Hypo
15:41061152-41062361	1210	40	4.33654	-0.182296	-10.0492	7.38152e-05	0.0429587	Hypo
13:113976083-113976715	633	28	3.33602	-0.132558	-10.0473	7.38152e-05	0.0429587	Hypo
17:4853706-4854480	775	31	5.0475	-0.251677	-10.0437	7.38152e-05	0.0429587	Hypo
16:27542864-27544094	1231	22	6.50434	-0.310377	-10.0381	7.38152e-05	0.0429587	Hypo
9:135868921-135869438	518	15	2.8525	-0.212486	-10.0311	7.38152e-05	0.0429587	Hypo
1:157370077-157372181	2105	18	3.93386	-0.239257	-10.025	7.38152e-05	0.0429587	Hypo
17:79379992-79380940	949	47	23.4687	-0.534638	-10.0247	7.38152e-05	0.0429587	Hypo
14:106357886-106358869	984	27	2.58478	-0.156262	-10.0243	7.38152e-05	0.0429587	Hypo
20:61508221-61509058	838	46	14.0304	-0.347987	-10.0242	7.38152e-05	0.0429587	Hypo
19:45157676-45158012	337	11	1.6429	-0.205168	-10.0167	7.38152e-05	0.0429587	Hypo
18:74634047-74634581	535	12	2.07985	-0.270614	-10.0109	7.38152e-05	0.0429587	Hypo
15:42186241-42186757	517	15	2.82304	-0.283252	-10.0101	7.38152e-05	0.0429587	Hypo
3:194735504-194736035	532	8	0.740125	-0.247312	-9.99769	7.38152e-05	0.0429587	Hypo
18:77163209-77163677	469	18	2.70023	-0.212502	-9.9953	7.38152e-05	0.0429587	Hypo
11:1948029-1949383	1355	47	11.5679	-0.289687	-9.99482	7.38152e-05	0.0429587	Hypo
9:139426832-139427658	827	34	4.57939	-0.197085	-9.99302	7.38152e-05	0.0429587	Hypo
1:149333714-149334349	636	39	5.0594	-0.149983	-9.98051	7.38152e-05	0.0429587	Hypo
11:70204895-70205477	583	14	2.65726	-0.198841	-9.97314	7.38152e-05	0.0429587	Hypo
16:16182812-16183552	741	20	3.67003	-0.224287	-9.9547	7.66542e-05	0.0429587	Hypo
7:963580-965485	1906	81	9.17223	-0.129265	-9.95135	7.66542e-05	0.0429587	Hypo
19:18977188-18977609	422	31	2.58878	-0.135564	-9.95005	7.66542e-05	0.0429587	Hypo
11:66093604-66094258	655	16	3.54546	-0.280321	-9.94641	7.66542e-05	0.0429587	Hypo
1:226899493-226901309	1817	50	8.38453	-0.195383	-9.94132	7.66542e-05	0.0429587	Hypo
13:30651115-30652256	1142	9	1.421	-0.230235	-9.94122	7.66542e-05	0.0429587	Hypo
20:36024727-36025487	761	25	4.60727	-0.216873	-9.93001	7.66542e-05	0.0429587	Hypo
6:27858279-27859160	882	52	11.3817	-0.329868	-9.92653	7.66542e-05	0.0429587	Hypo
17:62093549-62094256	708	7	1.86208	-0.314949	-9.92638	7.66542e-05	0.0429587	Hypo
3:177075301-177076224	924	12	1.6797	-0.215628	-9.92135	7.66542e-05	0.0429587	Hypo
1:229073473-229074705	1233	27	3.22451	-0.123496	-9.90755	7.66542e-05	0.0429587	Hypo
22:38158381-38158886	506	13	3.07513	-0.281492	-9.9006	7.66542e-05	0.0429587	Hypo
12:122110135-122110832	698	40	5.9673	-0.183701	-9.89865	7.66542e-05	0.0429587	Hypo
19:55762698-55763490	793	22	4.67825	-0.277459	-9.89831	7.66542e-05	0.0429587	Hypo
17:17479625-17481001	1377	42	8.21675	-0.242448	-9.89455	7.66542e-05	0.0429587	Hypo
3:13387908-13388342	435	11	1.56019	-0.306929	-9.88828	7.66542e-05	0.0429587	Hypo
10:72318689-72319439	751	19	1.72437	-0.12923	-9.88419	7.66542e-05	0.0429587	Hypo
20:56049113-56051953	2841	39	4.33927	-0.15675	-9.88412	7.66542e-05	0.0429587	Hypo
1:232368077-232368182	106	5	0.266911	-0.089994	-9.87228	7.94933e-05	0.0429587	Hypo
19:2491206-2491825	620	25	3.71479	-0.269021	-9.87038	7.94933e-05	0.0429587	Hypo
22:33307558-33307712	155	6	0.585135	-0.280367	-9.86618	7.94933e-05	0.0429587	Hypo
1:65615089-65615599	511	12	2.78639	-0.302723	-9.85813	7.94933e-05	0.0429587	Hypo
10:80831650-80832444	795	15	3.1134	-0.255806	-9.85213	7.94933e-05	0.0429587	Hypo
17:56355539-56356852	1314	68	9.77996	0.142082	9.83838	7.94933e-05	0.0429587	Hyper
22:50472321-50473007	687	29	3.86961	-0.157058	-9.83752	7.94933e-05	0.0429587	Hypo
11:2007639-2008191	553	19	2.8557	-0.207029	-9.8318	7.94933e-05	0.0429587	Hypo
16:50630414-50631542	1129	28	5.49932	-0.234587	-9.82897	7.94933e-05	0.0429587	Hypo
17:4412842-4413825	984	30	4.94226	-0.212503	-9.82435	7.94933e-05	0.0429587	Hypo
22:36724903-36725639	737	20	1.34007	-0.110694	-9.81476	7.94933e-05	0.0429587	Hypo
12:125005008-125005722	715	24	3.12817	-0.196856	-9.81081	7.94933e-05	0.0429587	Hypo
11:34288680-34289338	659	12	2.49132	-0.265959	-9.81033	7.94933e-05	0.0429587	Hypo
9:132269066-132269319	254	6	0.413222	-0.123388	-9.80212	7.94933e-05	0.0429587	Hypo
14:91000816-91001716	901	24	3.14317	-0.183173	-9.8008	7.94933e-05	0.0429587	Hypo
11:1781061-1781874	814	25	3.65475	-0.16829	-9.79673	7.94933e-05	0.0429587	Hypo
12:125139777-125140358	582	22	1.62875	-0.106711	-9.78985	7.94933e-05	0.0429587	Hypo
1:2509566-2510179	614	19	1.91058	-0.160261	-9.78949	7.94933e-05	0.0429587	Hypo
4:55523124-55523612	489	22	4.12461	-0.308706	-9.78883	7.94933e-05	0.0429587	Hypo
1:153582242-153582816	575	9	1.5332	-0.282981	-9.77692	7.94933e-05	0.0429587	Hypo
7:5701580-5702274	695	12	1.35904	-0.165345	-9.77093	8.23323e-05	0.0429587	Hypo
3:194874989-194876244	1256	29	3.60903	-0.186319	-9.76723	8.23323e-05	0.0429587	Hypo
1:54844238-54844768	531	20	2.7271	-0.199855	-9.76569	8.23323e-05	0.0429587	Hypo
4:116789365-116790135	771	6	0.978301	-0.158075	-9.76359	8.51714e-05	0.0429587	Hypo
2:16615582-16618630	3049	23	8.99364	-0.410071	-9.75724	8.51714e-05	0.0429587	Hypo
5:81712917-81713811	895	17	2.44729	-0.162195	-9.75648	8.51714e-05	0.0429587	Hypo
13:44996763-44997315	553	14	2.62887	-0.224292	-9.75511	8.51714e-05	0.0429587	Hypo
6:156294739-156295352	614	6	1.69137	-0.405812	-9.75234	8.51714e-05	0.0429587	Hypo
11:2012180-2012704	525	27	3.88288	-0.210138	-9.75099	8.51714e-05	0.0429587	Hypo
11:73055267-73055880	614	28	5.02357	-0.264753	-9.75036	8.51714e-05	0.0429587	Hypo
19:17517562-17518301	740	15	2.94445	-0.223333	-9.74314	8.51714e-05	0.0429587	Hypo
1:110771941-110772539	599	21	4.40368	-0.274112	-9.73912	8.51714e-05	0.0429587	Hypo
5:131799619-131801158	1540	27	2.88739	-0.162671	-9.73792	8.51714e-05	0.0429587	Hypo
19:1560425-1561060	636	27	3.61429	-0.191979	-9.73726	8.51714e-05	0.0429587	Hypo
1:1368672-1369494	823	31	6.20877	-0.259905	-9.737	8.51714e-05	0.0429587	Hypo
17:80259342-80261191	1850	62	6.60314	-0.141011	-9.7118	8.51714e-05	0.0429587	Hypo
1:226843881-226844732	852	13	2.16257	-0.248342	-9.70799	8.51714e-05	0.0429587	Hypo
17:73871910-73872661	752	32	6.03614	-0.235156	-9.69715	8.51714e-05	0.0429587	Hypo
10:106088567-106089307	741	17	2.02016	-0.125982	-9.68532	8.51714e-05	0.0429587	Hypo
13:114829719-114830417	699	27	3.83624	-0.179942	-9.68458	8.51714e-05	0.0429587	Hypo
17:76338642-76340058	1417	39	4.22396	-0.159176	-9.68202	8.80104e-05	0.0429587	Hypo
3:14439113-14440021	909	11	1.25284	-0.201499	-9.68113	8.80104e-05	0.0429587	Hypo
13:114876151-114876824	674	38	3.90179	-0.111116	-9.6679	8.80104e-05	0.0429587	Hypo
17:79286682-79287196	515	19	2.33109	-0.173063	-9.66355	8.80104e-05	0.0429587	Hypo
2:162101537-162102751	1215	35	5.50753	-0.208747	-9.6627	8.80104e-05	0.0429587	Hypo
2:235903101-235903630	530	19	2.72925	-0.199936	-9.64753	9.08495e-05	0.0429587	Hypo
11:63769574-63770107	534	14	2.02074	-0.18401	-9.64072	9.36885e-05	0.0429587	Hypo
7:1101901-1102344	444	17	1.58424	-0.122472	-9.63564	9.36885e-05	0.0429587	Hypo
17:75449733-75450310	578	15	2.99127	-0.379928	-9.63343	9.36885e-05	0.0429587	Hypo
1:19276557-19277764	1208	31	7.08736	-0.266188	-9.62999	9.36885e-05	0.0429587	Hypo
14:23305548-23306850	1303	100	18.6597	-0.18415	-9.62266	9.36885e-05	0.0429587	Hypo
1:25886552-25887289	738	12	1.61481	-0.176436	-9.62057	9.36885e-05	0.0429587	Hypo
5:176809495-176810053	559	12	1.1528	-0.240274	-9.61865	9.36885e-05	0.0429587	Hypo
3:124355324-124356423	1100	10	1.38253	-0.253279	-9.61743	9.36885e-05	0.0429587	Hypo
10:82245510-82245726	217	5	0.281151	0.171838	9.61667	9.36885e-05	0.0429587	Hyper
7:73893355-73894265	911	27	2.6303	-0.120383	-9.61416	9.36885e-05	0.0429587	Hypo
10:121297753-121298754	1002	12	2.02468	-0.247728	-9.61105	9.36885e-05	0.0429587	Hypo
18:74767911-74769479	1569	46	5.70949	-0.154555	-9.60757	9.36885e-05	0.0429587	Hypo
3:14442189-14442634	446	11	1.35062	-0.226223	-9.60102	9.36885e-05	0.0429587	Hypo
7:47492991-47493910	920	18	3.15047	-0.221151	-9.60076	9.36885e-05	0.0429587	Hypo
12:57077966-57078830	865	16	2.06389	-0.159935	-9.59298	9.36885e-05	0.0429587	Hypo
12:707190-707811	622	14	2.58471	-0.24917	-9.57497	9.36885e-05	0.0429587	Hypo
22:30619277-30619937	661	20	2.0027	-0.16554	-9.57338	9.36885e-05	0.0429587	Hypo
15:74699520-74699981	462	11	1.6066	-0.243796	-9.57171	9.36885e-05	0.0429587	Hypo
17:62023128-62023932	805	11	1.8971	-0.240352	-9.56556	9.36885e-05	0.0429587	Hypo
19:4878141-4878717	577	30	2.82764	-0.172004	-9.55262	9.36885e-05	0.0429587	Hypo
7:2338740-2339180	441	16	1.70575	-0.156703	-9.55018	9.36885e-05	0.0429587	Hypo
22:46435464-46437961	2498	44	7.15291	-0.191623	-9.54617	9.36885e-05	0.0429587	Hypo
8:144898303-144898603	301	28	1.95175	-0.264329	-9.54389	9.36885e-05	0.0429587	Hypo
2:87883769-87884429	661	38	11.9446	-0.392617	-9.54271	9.36885e-05	0.0429587	Hypo
19:16257696-16260308	2613	36	4.627	-0.13879	-9.53841	9.36885e-05	0.0429587	Hypo
6:36702894-36703429	536	18	4.72592	-0.26818	-9.53424	9.36885e-05	0.0429587	Hypo
4:1210427-1211062	636	32	3.32477	-0.135471	-9.53254	9.36885e-05	0.0429587	Hypo
6:74160429-74160769	341	24	1.95504	0.223283	9.51787	9.36885e-05	0.0429587	Hyper
1:178026508-178027161	654	11	3.82844	-0.372806	-9.5163	9.36885e-05	0.0429587	Hypo
1:8917970-8919860	1891	21	2.6435	-0.163068	-9.51625	9.36885e-05	0.0429587	Hypo
9:139472907-139473930	1024	24	4.20606	-0.203807	-9.51617	9.36885e-05	0.0429587	Hypo
11:118085682-118086341	660	6	0.682871	-0.159694	-9.49992	9.65276e-05	0.0429587	Hypo
11:1851466-1852177	712	30	6.25434	-0.204614	-9.4893	9.65276e-05	0.0429587	Hypo
19:947398-948018	621	42	3.34292	-0.122961	-9.48674	9.65276e-05	0.0429587	Hypo
16:57923851-57924573	723	9	1.86117	-0.31327	-9.48578	9.65276e-05	0.0429587	Hypo
7:74069951-74070671	721	23	2.82541	-0.161959	-9.47515	9.65276e-05	0.0429587	Hypo
20:3199158-3199423	266	25	3.40886	-0.181196	-9.47215	9.65276e-05	0.0429587	Hypo
22:19606840-19607478	639	8	1.02097	-0.214165	-9.4718	9.65276e-05	0.0429587	Hypo
1:6173249-6173772	524	12	2.45	-0.277264	-9.46839	9.65276e-05	0.0429587	Hypo
3:45579167-45579954	788	10	1.44262	-0.223271	-9.46604	9.65276e-05	0.0429587	Hypo
19:50435755-50436393	639	30	7.83572	-0.458712	-9.45267	9.93666e-05	0.0429587	Hypo
7:73720490-73721906	1417	50	4.60844	-0.152969	-9.43355	9.93666e-05	0.0429587	Hypo
22:20145653-20146278	626	13	1.5289	-0.184071	-9.41364	9.93666e-05	0.0429587	Hypo
13:44980476-44981433	958	22	6.26352	-0.29214	-9.41354	9.93666e-05	0.0429587	Hypo
9:134454182-134454750	569	18	1.63548	-0.156609	-9.41273	9.93666e-05	0.0429587	Hypo
15:58749681-58752065	2385	23	2.36872	-0.175717	-9.41148	9.93666e-05	0.0429587	Hypo
1:852002-852446	445	22	1.52626	-0.115158	-9.39895	9.93666e-05	0.0429587	Hypo
2:25513774-25514218	445	18	4.95096	-0.388451	-9.3973	9.93666e-05	0.0429587	Hypo
6:25180010-25181399	1390	28	4.32059	-0.172081	-9.3967	9.93666e-05	0.0429587	Hypo
17:1495954-1496677	724	25	2.12042	-0.111613	-9.39065	9.93666e-05	0.0429587	Hypo
7:151077675-151078549	875	33	4.05554	-0.151509	-9.38761	9.93666e-05	0.0429587	Hypo
17:79023764-79024401	638	30	4.19761	-0.182287	-9.38073	9.93666e-05	0.0429587	Hypo
19:6232602-6234875	2274	72	6.25814	-0.100874	-9.37926	9.93666e-05	0.0429587	Hypo
17:79396375-79397063	689	24	1.723	-0.104472	-9.36829	9.93666e-05	0.0429587	Hypo
5:170921619-170922081	463	13	2.57422	-0.258734	-9.36474	9.93666e-05	0.0429587	Hypo
20:35199934-35200954	1021	20	5.35222	-0.272178	-9.36112	9.93666e-05	0.0429587	Hypo
16:88803785-88804236	452	36	2.80882	-0.123005	-9.35814	9.93666e-05	0.0429587	Hypo
19:1207323-1207984	662	36	5.03542	-0.192249	-9.35627	9.93666e-05	0.0429587	Hypo
6:26044170-26045023	854	49	17.4278	-0.369935	-9.35585	9.93666e-05	0.0429587	Hypo
2:43230399-43232343	1945	27	4.64717	-0.17511	-9.34904	9.93666e-05	0.0429587	Hypo
9:139924190-139924545	356	13	0.825541	-0.219013	-9.34313	9.93666e-05	0.0429587	Hypo
7:94768638-94769480	843	5	0.435822	-0.133136	-9.33975	9.93666e-05	0.0429587	Hypo
18:46506412-46506649	238	7	1.67526	-0.232843	-9.33487	9.93666e-05	0.0429587	Hypo
2:240878320-240878884	565	30	3.96981	-0.198679	-9.33419	9.93666e-05	0.0429587	Hypo
8:42996772-42997394	623	19	1.90412	-0.23952	-9.32545	9.93666e-05	0.0429587	Hypo
2:129365105-129365554	450	10	1.5098	-0.248953	-9.32122	9.93666e-05	0.0429587	Hypo
11:69229364-69230130	767	21	5.40971	-0.36288	-9.3186	9.93666e-05	0.0429587	Hypo
14:65152356-65152911	556	10	1.62219	-0.182364	-9.31301	9.93666e-05	0.0429587	Hypo
17:17626671-17628364	1694	164	31.2568	-0.222081	-9.29361	0.000102206	0.0437879	Hypo
17:72463473-72464032	560	16	2.84924	-0.231777	-9.2878	0.000102206	0.0437879	Hypo
7:37810469-37811694	1226	12	1.35927	-0.200142	-9.28699	0.000102206	0.0437879	Hypo
1:6569983-6570735	753	16	2.1644	-0.190041	-9.282	0.000105045	0.0437879	Hypo
3:87842167-87842985	819	37	12.6171	-0.368034	-9.28071	0.000105045	0.0437879	Hypo
20:23617476-23618059	584	23	1.40098	-0.0847107	-9.27595	0.000105045	0.0437879	Hypo
9:125109140-125109718	579	76	10.5689	-0.18857	-9.27436	0.000105045	0.0437879	Hypo
16:88837176-88838007	832	35	4.0959	-0.11026	-9.26832	0.000105045	0.0437879	Hypo
17:10022205-10025987	3783	73	8.09531	-0.144257	-9.26644	0.000105045	0.0437879	Hypo
14:77384972-77386055	1084	32	3.2066	-0.142602	-9.26152	0.000105045	0.0437879	Hypo
8:22408638-22410760	2123	143	15.5089	-0.181647	-9.25386	0.000105045	0.0437879	Hypo
3:31577072-31577972	901	18	2.59539	-0.199353	-9.25336	0.000105045	0.0437879	Hypo
17:1521185-1521507	323	18	1.69303	-0.129867	-9.2512	0.000105045	0.0437879	Hypo
19:42720337-42721069	733	32	4.44179	-0.255103	-9.24947	0.000105045	0.0437879	Hypo
18:74823630-74824670	1041	47	10.3785	-0.237968	-9.24764	0.000105045	0.0437879	Hypo
11:2799220-2800062	843	35	3.9729	-0.1317	-9.24644	0.000105045	0.0437879	Hypo
3:38156477-38157746	1270	21	3.28732	-0.194392	-9.23664	0.000110723	0.0454432	Hypo
20:60707246-60708419	1174	34	10.3594	-0.298797	-9.23661	0.000110723	0.0454432	Hypo
20:56038840-56039242	403	13	1.10593	-0.124736	-9.23502	0.000110723	0.0454432	Hypo
17:17654803-17655229	427	15	1.23156	-0.1995	-9.2322	0.000110723	0.0454432	Hypo
4:686610-687180	571	26	3.12246	-0.132141	-9.22731	0.000110723	0.0454432	Hypo
2:25153672-25154128	457	8	1.25043	-0.155695	-9.22534	0.000110723	0.0454432	Hypo
2:29234309-29235115	807	24	4.84912	-0.216352	-9.22078	0.000110723	0.0454432	Hypo
2:223289459-223290111	653	58	5.60509	-0.111933	-9.22032	0.000113562	0.0455503	Hypo
17:47527707-47528477	771	6	1.0672	-0.283798	-9.21933	0.000113562	0.0455503	Hypo
5:169729012-169730176	1165	25	2.87975	-0.159993	-9.21898	0.000113562	0.0455503	Hypo
1:25876339-25877077	739	9	0.990848	-0.191261	-9.21822	0.000113562	0.0455503	Hypo
18:43417536-43417969	434	65	6.8421	0.120876	9.21808	0.000113562	0.0455503	Hyper
21:43353506-43354059	554	14	0.943289	-0.119132	-9.21101	0.000116401	0.0455503	Hypo
1:54881909-54882787	879	13	1.45514	-0.184821	-9.20093	0.000116401	0.0455503	Hypo
3:129024534-129024924	391	24	6.85946	-0.338003	-9.19522	0.000116401	0.0455503	Hypo
19:13215769-13216441	673	24	6.42966	-0.478873	-9.1859	0.000116401	0.0455503	Hypo
19:48921912-48922725	814	24	4.40053	-0.231713	-9.18024	0.000116401	0.0455503	Hypo
21:43667830-43668464	635	14	2.84953	-0.228031	-9.17799	0.000116401	0.0455503	Hypo
17:57465353-57466119	767	13	3.56366	-0.365142	-9.16987	0.000116401	0.0455503	Hypo
22:22297017-22297722	706	17	1.9622	-0.171293	-9.15928	0.000116401	0.0455503	Hypo
16:376693-377997	1305	36	2.54354	-0.0994767	-9.15774	0.000116401	0.0455503	Hypo
15:70386633-70387860	1228	21	2.9788	-0.234422	-9.15695	0.000116401	0.0455503	Hypo
20:821623-822431	809	68	10.0676	-0.249975	-9.14891	0.000116401	0.0455503	Hypo
9:124398678-124399078	401	12	2.63793	-0.320805	-9.14509	0.000116401	0.0455503	Hypo
9:115623399-115623973	575	8	0.765364	-0.172839	-9.14051	0.000116401	0.0455503	Hypo
4:148812234-148813433	1200	9	1.59555	-0.191616	-9.13879	0.000116401	0.0455503	Hypo
7:601617-602170	554	24	2.88226	-0.200606	-9.13151	0.000116401	0.0455503	Hypo
3:193921131-193922116	986	49	7.85269	-0.136538	-9.1305	0.00011924	0.0455503	Hypo
17:43324322-43324887	566	32	3.25086	-0.161933	-9.12901	0.00011924	0.0455503	Hypo
12:27125602-27126130	529	6	0.473848	0.117822	9.12575	0.00011924	0.0455503	Hyper
20:4135679-4136054	376	17	2.6751	-0.170338	-9.11792	0.00011924	0.0455503	Hypo
16:17555963-17556609	647	13	1.08987	-0.117688	-9.10832	0.00011924	0.0455503	Hypo
7:27181530-27182747	1218	69	17.7119	-0.316244	-9.10381	0.00011924	0.0455503	Hypo
6:13044511-13045056	546	9	0.844137	-0.213125	-9.10221	0.00011924	0.0455503	Hypo
19:827995-828365	371	25	2.01002	-0.120503	-9.09834	0.00011924	0.0455503	Hypo
10:35734888-35735174	287	5	1.15756	-0.370485	-9.09657	0.000122079	0.0455503	Hypo
2:8797377-8797999	623	15	1.55997	-0.164278	-9.09411	0.000122079	0.0455503	Hypo
7:1088333-1089991	1659	40	3.91698	-0.160097	-9.08884	0.000122079	0.0455503	Hypo
4:715789-716203	415	25	1.48243	-0.11291	-9.08693	0.000122079	0.0455503	Hypo
7:155562229-155563175	947	25	5.84515	-0.23789	-9.08429	0.000122079	0.0455503	Hypo
18:46276802-46277564	763	15	1.63476	-0.169778	-9.0796	0.000122079	0.0455503	Hypo
20:8114366-8115030	665	11	1.91158	-0.195645	-9.07439	0.000122079	0.0455503	Hypo
1:167090055-167091273	1219	67	9.97412	-0.178938	-9.07387	0.000122079	0.0455503	Hypo
1:25361070-25361847	778	16	3.05422	-0.214236	-9.06667	0.000122079	0.0455503	Hypo
4:8254454-8254978	525	14	1.78982	-0.255323	-9.06173	0.000122079	0.0455503	Hypo
1:27921768-27925346	3579	45	4.18828	-0.110281	-9.0604	0.000122079	0.0455503	Hypo
17:72541538-72542102	565	15	2.13875	-0.251541	-9.05783	0.000122079	0.0455503	Hypo
6:2769840-2770751	912	19	4.33421	-0.239808	-9.05402	0.000122079	0.0455503	Hypo
1:36916105-36916614	510	33	4.87316	-0.221973	-9.05379	0.000122079	0.0455503	Hypo
15:69087189-69087912	724	24	4.93181	-0.236469	-9.05037	0.000122079	0.0455503	Hypo
1:154980619-154981456	838	14	2.2503	-0.186828	-9.04823	0.000122079	0.0455503	Hypo
11:61213776-61213951	176	6	0.383757	-0.350518	-9.04142	0.000124918	0.0455503	Hypo
4:8203917-8205395	1479	34	3.2729	-0.126754	-9.04107	0.000124918	0.0455503	Hypo
11:119554281-119555633	1353	24	2.18322	-0.156675	-9.04015	0.000124918	0.0455503	Hypo
10:80939943-80940938	996	17	3.26769	-0.212488	-9.03726	0.000124918	0.0455503	Hypo
1:54796802-54797700	899	14	2.52578	-0.215441	-9.03657	0.000124918	0.0455503	Hypo
3:194705519-194706168	650	36	9.56383	-0.335965	-9.03401	0.000124918	0.0455503	Hypo
16:54205991-54206683	693	17	2.38911	-0.175411	-9.0317	0.000124918	0.0455503	Hypo
14:77330071-77330373	303	5	0.267235	-0.162686	-9.02425	0.000124918	0.0455503	Hypo
2:208328135-208328503	369	9	2.32172	-0.447005	-9.02068	0.000124918	0.0455503	Hypo
9:140345472-140346291	820	36	13.8719	-0.406465	-9.01893	0.000124918	0.0455503	Hypo
8:143125214-143125826	613	27	2.91338	-0.134852	-9.01806	0.000124918	0.0455503	Hypo
17:1131286-1131838	553	29	2.23234	-0.130666	-9.01773	0.000124918	0.0455503	Hypo
17:41428258-41428792	535	12	3.01692	-0.328521	-9.01636	0.000124918	0.0455503	Hypo
17:78712963-78713489	527	17	2.78721	-0.200958	-9.01266	0.000127757	0.0457793	Hypo
8:37728703-37729385	683	11	2.26745	-0.301118	-9.01064	0.000127757	0.0457793	Hypo
7:630236-631057	822	41	16.96	-0.456722	-9.00991	0.000127757	0.0457793	Hypo
3:193967266-193969002	1737	37	3.8538	-0.16288	-9.00334	0.000133435	0.0457793	Hypo
13:52352429-52352910	482	12	3.24084	-0.331866	-8.99583	0.000133435	0.0457793	Hypo
1:243645911-243646790	880	64	13.3192	-0.266992	-8.99289	0.000133435	0.0457793	Hypo
19:54789303-54789741	439	9	0.855177	-0.196917	-8.98367	0.000133435	0.0457793	Hypo
18:74813367-74814651	1285	19	2.64892	-0.169647	-8.98344	0.000133435	0.0457793	Hypo
14:100571868-100572342	475	10	1.23649	-0.255836	-8.97734	0.000133435	0.0457793	Hypo
10:6095983-6096599	617	15	3.02754	-0.232552	-8.97464	0.000133435	0.0457793	Hypo
9:137772114-137772750	637	15	2.69172	-0.256064	-8.97375	0.000133435	0.0457793	Hypo
9:139512013-139512887	875	25	4.49165	-0.20531	-8.97247	0.000133435	0.0457793	Hypo
2:86262820-86264643	1824	31	4.53944	-0.159573	-8.96243	0.000136274	0.0457793	Hypo
22:25799070-25799560	491	13	0.752223	-0.0889206	-8.96076	0.000136274	0.0457793	Hypo
11:737412-737968	557	19	1.88915	-0.15655	-8.95867	0.000136274	0.0457793	Hypo
6:46802315-46802570	256	5	0.293238	-0.115396	-8.95061	0.000136274	0.0457793	Hypo
21:44765668-44766288	621	29	2.82472	-0.141141	-8.94668	0.000136274	0.0457793	Hypo
20:46397228-46397461	234	10	1.19021	-0.232219	-8.94033	0.000136274	0.0457793	Hypo
1:1475502-1476193	692	88	22.6752	-0.427195	-8.93455	0.000139113	0.0457793	Hypo
7:155556481-155557324	844	31	2.30919	-0.112355	-8.93351	0.000139113	0.0457793	Hypo
9:95826811-95827640	830	18	1.8623	-0.169041	-8.93303	0.000139113	0.0457793	Hypo
9:116756525-116756973	449	12	1.83906	-0.221035	-8.93119	0.000139113	0.0457793	Hypo
2:113985101-113988148	3048	24	2.13887	-0.115971	-8.92935	0.000139113	0.0457793	Hypo
12:117080063-117080704	642	7	1.61137	-0.298956	-8.92339	0.000139113	0.0457793	Hypo
1:29210262-29210717	456	12	1.87433	-0.209916	-8.91406	0.000141952	0.0457793	Hypo
7:158862595-158863758	1164	29	2.05502	-0.0930096	-8.91172	0.000141952	0.0457793	Hypo
17:81143132-81143889	758	23	4.59379	-0.238886	-8.90944	0.000141952	0.0457793	Hypo
1:14032821-14036799	3979	28	5.45796	-0.267636	-8.90777	0.000141952	0.0457793	Hypo
15:85796554-85797052	499	12	2.36692	-0.276939	-8.90626	0.000141952	0.0457793	Hypo
5:50397528-50397726	199	16	1.29013	0.107006	8.90246	0.000141952	0.0457793	Hyper
16:1333016-1333747	732	27	3.36165	-0.170921	-8.89998	0.000141952	0.0457793	Hypo
19:39166440-39167486	1047	17	2.45404	-0.272704	-8.89992	0.000141952	0.0457793	Hypo
6:158990969-158991381	413	11	0.827828	-0.242867	-8.89929	0.000141952	0.0457793	Hypo
6:42335065-42335309	245	10	1.41629	-0.196298	-8.89849	0.000141952	0.0457793	Hypo
2:85697900-85698560	661	12	1.14458	-0.151665	-8.89363	0.000141952	0.0457793	Hypo
6:20411685-20412283	599	11	1.96299	-0.256118	-8.89168	0.000141952	0.0457793	Hypo
11:126344963-126345988	1026	27	2.49587	-0.168524	-8.88948	0.000141952	0.0457793	Hypo
17:8775620-8776813	1194	22	5.00729	-0.248255	-8.88885	0.000141952	0.0457793	Hypo
14:101083608-101084536	929	23	2.45564	-0.161483	-8.88762	0.000141952	0.0457793	Hypo
7:1067332-1067670	339	34	1.84573	-0.19884	-8.8867	0.000141952	0.0457793	Hypo
16:49561638-49563011	1374	42	9.51618	-0.264993	-8.88197	0.000141952	0.0457793	Hypo
3:32863002-32863484	483	41	9.57122	-0.317468	-8.87949	0.000141952	0.0457793	Hypo
9:127558157-127558959	803	12	3.10938	-0.274322	-8.87863	0.000141952	0.0457793	Hypo
4:995909-996739	831	98	12.706	-0.168755	-8.87523	0.000141952	0.0457793	Hypo
9:132647349-132647772	424	19	2.14954	-0.194448	-8.87506	0.000141952	0.0457793	Hypo
5:149524113-149525520	1408	25	3.23063	-0.188594	-8.87379	0.000141952	0.0457793	Hypo
22:50618206-50618906	701	39	4.10596	-0.130452	-8.87268	0.000141952	0.0457793	Hypo
18:10483747-10484288	542	20	1.76561	-0.139281	-8.86996	0.000141952	0.0457793	Hypo
7:2560397-2561181	785	36	6.95614	-0.209619	-8.86317	0.000144791	0.0457793	Hypo
19:47234771-47235430	660	25	1.95015	-0.150782	-8.86231	0.000144791	0.0457793	Hypo
11:69189342-69189635	294	9	0.744589	-0.261111	-8.85914	0.000144791	0.0457793	Hypo
19:609769-610427	659	31	3.25887	-0.142118	-8.85544	0.000144791	0.0457793	Hypo
6:166848060-166848948	889	14	1.76589	-0.234175	-8.85372	0.000144791	0.0457793	Hypo
19:4064213-4064979	767	51	4.65393	-0.179349	-8.8507	0.000144791	0.0457793	Hypo
16:85650622-85651229	608	17	1.31156	-0.155239	-8.84859	0.000144791	0.0457793	Hypo
7:102146188-102146266	79	5	0.512793	-0.29847	-8.84551	0.000144791	0.0457793	Hypo
17:29906467-29908495	2029	36	3.91102	-0.125419	-8.83715	0.000144791	0.0457793	Hypo
12:117042653-117043522	870	26	3.71911	-0.224308	-8.83475	0.000144791	0.0457793	Hypo
1:2242978-2244419	1442	38	5.54207	-0.174376	-8.83261	0.000144791	0.0457793	Hypo
6:152473212-152473647	436	12	2.28635	-0.26164	-8.83193	0.000144791	0.0457793	Hypo
19:4059585-4060339	755	42	5.49524	-0.171634	-8.83025	0.000144791	0.0457793	Hypo
11:117695033-117695720	688	21	1.43328	-0.1033	-8.82594	0.000144791	0.0457793	Hypo
6:30698483-30699130	648	24	7.17803	-0.380079	-8.81378	0.000144791	0.0457793	Hypo
16:66549970-66550497	528	10	0.787885	-0.185213	-8.81023	0.000144791	0.0457793	Hypo
14:91833410-91833928	519	18	3.37442	-0.216097	-8.80907	0.000144791	0.0457793	Hypo
7:2517766-2518450	685	21	3.66753	-0.206017	-8.80857	0.000144791	0.0457793	Hypo
11:63304555-63305466	912	15	3.11059	-0.282239	-8.80721	0.000144791	0.0457793	Hypo
2:240360211-240361277	1067	26	4.02953	-0.194504	-8.80151	0.000144791	0.0457793	Hypo
2:28578984-28579423	440	11	1.86201	-0.278806	-8.80061	0.000144791	0.0457793	Hypo
11:729275-729976	702	24	2.05137	-0.103913	-8.79737	0.000144791	0.0457793	Hypo
14:105807159-105807658	500	15	3.18314	-0.274871	-8.79701	0.000144791	0.0457793	Hypo
19:7409782-7410465	684	19	4.33626	-0.326179	-8.78202	0.00014763	0.0457793	Hypo
3:15369342-15369681	340	8	1.10217	-0.222768	-8.78102	0.00014763	0.0457793	Hypo
1:54941236-54942163	928	21	2.94742	-0.185848	-8.77852	0.00014763	0.0457793	Hypo
17:79527821-79528693	873	24	3.01925	-0.167339	-8.77492	0.00014763	0.0457793	Hypo
22:28065849-28066326	478	11	0.869842	-0.154069	-8.76939	0.00014763	0.0457793	Hypo
9:137296378-137296891	514	21	3.13102	-0.207039	-8.76652	0.00014763	0.0457793	Hypo
8:144651112-144651929	818	61	15.3	-0.307752	-8.75864	0.00014763	0.0457793	Hypo
10:50398289-50399534	1246	28	4.20489	-0.161494	-8.758	0.00014763	0.0457793	Hypo
2:218776886-218777482	597	15	2.913	-0.301221	-8.75589	0.00014763	0.0457793	Hypo
1:3432871-3433792	922	33	3.14522	-0.118341	-8.74667	0.00014763	0.0457793	Hypo
21:46256455-46256864	410	14	2.9069	-0.246188	-8.74524	0.00014763	0.0457793	Hypo
10:79637525-79637987	463	13	1.81058	-0.213535	-8.74352	0.00014763	0.0457793	Hypo
9:92041001-92041593	593	19	2.21645	-0.15915	-8.74061	0.00014763	0.0457793	Hypo
8:141555023-141555491	469	23	1.66688	-0.112143	-8.732	0.000150469	0.0457793	Hypo
5:149520424-149520790	367	11	1.91775	-0.316432	-8.73075	0.000150469	0.0457793	Hypo
19:4051680-4052946	1267	38	4.75016	-0.149637	-8.72523	0.000150469	0.0457793	Hypo
11:2935465-2936037	573	19	3.13899	-0.243271	-8.72468	0.000150469	0.0457793	Hypo
7:1275486-1278058	2573	271	30.1651	-0.108461	-8.72353	0.000150469	0.0457793	Hypo
17:74476808-74477321	514	16	1.23998	-0.125022	-8.7227	0.000150469	0.0457793	Hypo
2:157184520-157185417	898	33	6.46919	-0.218434	-8.72048	0.000150469	0.0457793	Hypo
7:148394285-148394918	634	14	3.08678	-0.292566	-8.71653	0.000150469	0.0457793	Hypo
20:4141794-4142685	892	22	3.38053	-0.201308	-8.71561	0.000150469	0.0457793	Hypo
9:123654503-123655253	751	13	2.66226	-0.245045	-8.71313	0.000150469	0.0457793	Hypo
2:43266606-43267120	515	18	2.67235	-0.260385	-8.70701	0.000153308	0.0457793	Hypo
1:10748199-10749120	922	26	2.83282	-0.17334	-8.70541	0.000153308	0.0457793	Hypo
7:100484977-100485562	586	20	1.15556	-0.0971127	-8.70251	0.000153308	0.0457793	Hypo
7:151424798-151425328	531	17	2.65887	-0.203957	-8.70077	0.000153308	0.0457793	Hypo
16:57663913-57664781	869	18	3.33316	-0.204492	-8.69923	0.000153308	0.0457793	Hypo
19:49399283-49399986	704	37	4.55922	-0.165624	-8.69902	0.000153308	0.0457793	Hypo
3:14814503-14814709	207	7	1.44004	-0.352276	-8.6926	0.000153308	0.0457793	Hypo
10:73426527-73427156	630	18	4.52734	-0.295071	-8.69248	0.000153308	0.0457793	Hypo
1:53851689-53851959	271	7	0.414299	-0.139608	-8.692	0.000153308	0.0457793	Hypo
11:2532233-2533095	863	16	3.01882	-0.250151	-8.69174	0.000153308	0.0457793	Hypo
11:2324810-2326196	1387	30	3.37943	-0.145498	-8.68508	0.000153308	0.0457793	Hypo
16:56715756-56716095	340	15	1.07945	-0.319316	-8.68401	0.000153308	0.0457793	Hypo
4:92156841-92157404	564	7	0.884376	-0.136068	-8.68317	0.000153308	0.0457793	Hypo
9:137354301-137354825	525	15	2.22823	-0.2243	-8.67826	0.000153308	0.0457793	Hypo
1:149298049-149298906	858	35	4.42185	-0.16654	-8.67747	0.000153308	0.0457793	Hypo
1:25297666-25298296	631	18	2.49655	-0.153672	-8.67601	0.000153308	0.0457793	Hypo
19:13211154-13211977	824	20	3.1228	-0.229216	-8.67544	0.000153308	0.0457793	Hypo
7:73427069-73427625	557	15	2.97405	-0.340489	-8.67214	0.000153308	0.0457793	Hypo
5:1109279-1109759	481	20	2.115	-0.162202	-8.67187	0.000153308	0.0457793	Hypo
20:31351709-31352456	748	16	1.78814	-0.153264	-8.66916	0.000156148	0.0460004	Hypo
11:1778747-1779122	376	14	0.802792	-0.164826	-8.66727	0.000156148	0.0460004	Hypo
5:148831743-148832264	522	9	0.795091	-0.145762	-8.66648	0.000158987	0.0460004	Hypo
12:131714766-131715176	411	10	0.579394	-0.137802	-8.66494	0.000158987	0.0460004	Hypo
16:85344289-85345073	785	27	5.26826	-0.220968	-8.66358	0.000158987	0.0460004	Hypo
7:5495289-5496042	754	23	2.24816	-0.150673	-8.66225	0.000158987	0.0460004	Hypo
14:102861148-102861425	278	8	0.745008	-0.144811	-8.65985	0.000158987	0.0460004	Hypo
13:114814063-114814680	618	38	3.54212	-0.138145	-8.65043	0.000158987	0.0460004	Hypo
3:194408412-194410906	2495	88	11.671	-0.172073	-8.64984	0.000158987	0.0460004	Hypo
1:28217815-28218303	489	7	0.981347	-0.245019	-8.64869	0.000158987	0.0460004	Hypo
20:36772159-36772960	802	17	1.68898	-0.120113	-8.64799	0.000158987	0.0460004	Hypo
2:127841269-127843051	1783	43	4.22446	-0.121386	-8.64583	0.000158987	0.0460004	Hypo
20:61202318-61203960	1643	37	6.02523	-0.196663	-8.64119	0.000158987	0.0460004	Hypo
9:139549586-139550226	641	20	2.64224	-0.183326	-8.63869	0.000158987	0.0460004	Hypo
19:53038578-53039693	1116	67	17.6207	-0.309035	-8.63862	0.000158987	0.0460004	Hypo
11:45112418-45113483	1066	11	2.04247	-0.271618	-8.63808	0.000158987	0.0460004	Hypo
17:79174421-79174910	490	12	1.14338	-0.188839	-8.6341	0.000158987	0.0460004	Hypo
15:101666820-101667580	761	12	2.00959	-0.235904	-8.6337	0.000158987	0.0460004	Hypo
16:89168290-89168846	557	25	2.40234	-0.151408	-8.63349	0.000158987	0.0460004	Hypo
11:128913303-128913442	140	12	0.86868	-0.125149	-8.63124	0.000158987	0.0460004	Hypo
10:95146250-95147090	841	16	2.22459	-0.197991	-8.62944	0.000161826	0.0462474	Hypo
2:37880398-37881280	883	18	2.20257	-0.156746	-8.62598	0.000161826	0.0462474	Hypo
22:24824840-24825662	823	17	2.21979	-0.199421	-8.62423	0.000161826	0.0462474	Hypo
1:156046475-156046847	373	36	2.86632	-0.123715	-8.62123	0.000161826	0.0462474	Hypo
6:1904429-1905148	720	15	2.8977	-0.305409	-8.61197	0.000161826	0.0462474	Hypo
16:27243424-27244073	650	23	2.26621	-0.117623	-8.61057	0.000161826	0.0462474	Hypo
17:76311750-76312165	416	12	1.85906	-0.201254	-8.61021	0.000161826	0.0462474	Hypo
20:55975210-55976043	834	24	5.75881	-0.302612	-8.60937	0.000161826	0.0462474	Hypo
7:73441834-73442770	937	49	11.9338	-0.264397	-8.60584	0.000164665	0.0467006	Hypo
19:1027659-1028943	1285	75	8.71845	-0.126142	-8.60557	0.000164665	0.0467006	Hypo
17:39780605-39781055	451	23	1.69185	-0.1149	-8.60278	0.000164665	0.0467006	Hypo
10:112219814-112220404	591	13	1.81008	-0.181379	-8.59948	0.000164665	0.0467006	Hypo
3:189642425-189643073	649	13	1.29229	-0.179734	-8.59679	0.000164665	0.0467006	Hypo
9:139539940-139541376	1437	59	7.18693	-0.154457	-8.59184	0.000167504	0.0473616	Hypo
16:87899520-87900196	677	17	2.02037	-0.18032	-8.59094	0.000167504	0.0473616	Hypo
10:12375459-12376414	956	20	2.03383	-0.151032	-8.58718	0.000170343	0.0479461	Hypo
6:37583868-37584012	145	7	0.432626	-0.240358	-8.58399	0.000170343	0.0479461	Hypo
3:49842010-49842702	693	22	3.15485	-0.180193	-8.5816	0.000170343	0.0479461	Hypo
1:27944631-27945606	976	20	1.40742	-0.128673	-8.57473	0.000173182	0.0480198	Hypo
17:58238907-58241104	2198	50	4.44953	-0.150624	-8.57382	0.000173182	0.0480198	Hypo
11:64485726-64486290	565	15	1.69331	-0.157126	-8.57224	0.000173182	0.0480198	Hypo
4:779768-780647	880	96	16.4905	-0.159813	-8.57134	0.000173182	0.0480198	Hypo
1:47700887-47701299	413	22	3.0727	-0.144125	-8.56771	0.000173182	0.0480198	Hypo
22:46400235-46400911	677	23	1.76849	-0.113102	-8.56696	0.000173182	0.0480198	Hypo
4:8228812-8229446	635	35	3.78518	-0.143982	-8.56646	0.000173182	0.0480198	Hypo
17:40441132-40442066	935	31	7.39878	-0.317663	-8.5658	0.000173182	0.0480198	Hypo
9:84677219-84677494	276	11	1.16659	-0.214432	-8.56244	0.000173182	0.0480198	Hypo
10:134080221-134080844	624	21	1.50726	-0.106436	-8.56071	0.000173182	0.0480198	Hypo
5:77793545-77794434	890	14	1.97607	-0.182098	-8.55288	0.000176021	0.0482972	Hypo
1:156716441-156718357	1917	39	3.39888	-0.102855	-8.54786	0.000176021	0.0482972	Hypo
19:42754946-42755679	734	16	2.46323	-0.201421	-8.54555	0.000176021	0.0482972	Hypo
19:10893576-10894464	889	12	1.44242	-0.12645	-8.54529	0.000176021	0.0482972	Hypo
8:577908-578519	612	13	2.09155	-0.295438	-8.5415	0.000181699	0.0482972	Hypo
22:22293118-22295198	2081	39	3.40852	-0.100827	-8.53832	0.000181699	0.0482972	Hypo
12:57872009-57872719	711	12	1.50384	-0.176058	-8.53351	0.000181699	0.0482972	Hypo
6:41644120-41644671	552	11	1.47812	-0.231266	-8.53264	0.000181699	0.0482972	Hypo
12:31840362-31840607	246	6	0.372069	-0.129787	-8.53068	0.000181699	0.0482972	Hypo
19:28998804-28999170	367	7	0.644895	-0.162117	-8.5219	0.000181699	0.0482972	Hypo
1:15127529-15128109	581	30	2.01609	-0.111836	-8.52139	0.000181699	0.0482972	Hypo
6:74414015-74414199	185	8	0.677621	-0.121114	-8.51873	0.000181699	0.0482972	Hypo
19:39754890-39755928	1039	106	19.0934	-0.219074	-8.51846	0.000181699	0.0482972	Hypo
18:77694315-77695057	743	8	1.84874	-0.291612	-8.51816	0.000181699	0.0482972	Hypo
7:2556641-2557174	534	11	0.984455	-0.174475	-8.51805	0.000181699	0.0482972	Hypo
22:47544197-47545019	823	23	6.99612	-0.344951	-8.51599	0.000181699	0.0482972	Hypo
16:84981793-84982567	775	27	3.85366	-0.201698	-8.51161	0.000181699	0.0482972	Hypo
18:20772042-20772752	711	13	1.79727	-0.178874	-8.51124	0.000181699	0.0482972	Hypo
11:25436451-25436628	178	5	0.812086	0.281804	8.50789	0.000181699	0.0482972	Hyper
6:221011-222156	1146	20	2.35742	-0.142743	-8.50788	0.000181699	0.0482972	Hypo
6:166897801-166898260	460	9	0.829782	-0.220367	-8.50709	0.000181699	0.0482972	Hypo
11:126236026-126237021	996	23	5.04305	-0.215395	-8.50634	0.000181699	0.0482972	Hypo
9:140501245-140501681	437	15	2.21076	-0.239347	-8.50368	0.000181699	0.0482972	Hypo
16:12605564-12605976	413	14	1.57186	-0.210642	-8.50356	0.000181699	0.0482972	Hypo
17:80581522-80582230	709	25	3.82638	0.210608	8.49274	0.000181699	0.0482972	Hyper
6:74228133-74229184	1052	19	2.80118	-0.173725	-8.49217	0.000181699	0.0482972	Hypo
22:45073031-45073665	635	22	2.39656	-0.195952	-8.49112	0.000181699	0.0482972	Hypo
7:73118102-73119402	1301	58	9.40148	-0.21501	-8.4898	0.000181699	0.0482972	Hypo
10:74069664-74070263	600	15	2.47497	-0.219291	-8.48916	0.000181699	0.0482972	Hypo
5:171537359-171537929	571	16	1.55569	-0.180688	-8.48607	0.000184538	0.0484746	Hypo
2:225894811-225895626	816	11	2.64593	-0.289275	-8.48589	0.000184538	0.0484746	Hypo
1:43250791-43251419	629	46	9.77217	-0.268936	-8.4851	0.000184538	0.0484746	Hypo
16:15135228-15135941	714	16	1.8291	-0.157047	-8.4823	0.000184538	0.0484746	Hypo
17:81074687-81075687	1001	26	2.71531	-0.146151	-8.48199	0.000184538	0.0484746	Hypo
16:54178072-54178731	660	16	1.94684	-0.119687	-8.48003	0.000184538	0.0484746	Hypo
10:432797-433512	716	26	4.27012	-0.241774	-8.47059	0.000187377	0.0484746	Hypo
1:226538138-226539026	889	14	3.24162	-0.279046	-8.46949	0.000187377	0.0484746	Hypo
8:37947491-37948332	842	17	2.2177	-0.188379	-8.46579	0.000187377	0.0484746	Hypo
14:52779667-52780386	720	14	1.64821	-0.148837	-8.4601	0.000187377	0.0484746	Hypo
19:1113257-1113819	563	30	2.79153	-0.139752	-8.45968	0.000187377	0.0484746	Hypo
17:15869003-15870009	1007	15	2.55662	-0.176452	-8.45844	0.000187377	0.0484746	Hypo
9:139548141-139548455	315	23	2.393	-0.169455	-8.45156	0.000187377	0.0484746	Hypo
5:10704871-10705537	667	12	1.34553	-0.159309	-8.45119	0.000187377	0.0484746	Hypo
7:5452722-5453223	502	10	1.50034	-0.205477	-8.44698	0.000190216	0.0484746	Hypo
9:127258274-127259075	802	21	2.77912	-0.170882	-8.44696	0.000190216	0.0484746	Hypo
18:77265114-77266233	1120	19	4.02049	-0.259255	-8.44618	0.000190216	0.0484746	Hypo
22:42836731-42837616	886	25	3.16299	-0.156343	-8.44494	0.000190216	0.0484746	Hypo
19:799301-800779	1479	41	4.69399	-0.134669	-8.44446	0.000190216	0.0484746	Hypo
17:4802510-4803581	1072	82	6.93668	-0.132231	-8.43878	0.000193055	0.0484746	Hypo
6:41459535-41460426	892	22	4.32837	-0.201028	-8.43603	0.000195894	0.0484746	Hypo
10:135187482-135187741	260	13	0.815758	-0.247841	-8.43518	0.000195894	0.0484746	Hypo
6:37611686-37611948	263	13	1.15106	-0.190726	-8.43356	0.000195894	0.0484746	Hypo
19:718784-720014	1231	109	19.5802	-0.168224	-8.43264	0.000195894	0.0484746	Hypo
14:22950395-22952433	2039	20	3.44319	-0.187449	-8.43195	0.000195894	0.0484746	Hypo
12:96564034-96564672	639	13	2.5966	-0.22397	-8.43085	0.000195894	0.0484746	Hypo
2:9894876-9895595	720	20	3.17504	-0.227018	-8.4249	0.000195894	0.0484746	Hypo
11:64484336-64485035	700	14	1.56962	-0.170057	-8.42179	0.000195894	0.0484746	Hypo
8:134079275-134079980	706	13	3.15609	-0.236095	-8.41802	0.000195894	0.0484746	Hypo
7:2756906-2757603	698	34	4.1298	-0.207025	-8.41707	0.000195894	0.0484746	Hypo
14:106363051-106364105	1055	12	2.5589	-0.226676	-8.41639	0.000195894	0.0484746	Hypo
17:49012498-49013038	541	16	2.33844	-0.190975	-8.41382	0.000195894	0.0484746	Hypo
18:9017863-9018187	325	7	0.835788	-0.219913	-8.41362	0.000195894	0.0484746	Hypo
11:133929597-133931032	1436	24	2.20425	-0.134391	-8.41333	0.000195894	0.0484746	Hypo
4:39971895-39972486	592	6	0.720296	-0.160005	-8.41316	0.000195894	0.0484746	Hypo
2:129278345-129278724	380	10	0.874955	-0.134719	-8.41255	0.000195894	0.0484746	Hypo
8:101450616-101450822	207	5	0.256353	-0.161635	-8.41218	0.000195894	0.0484746	Hypo
1:230245506-230246383	878	16	2.03182	-0.147675	-8.39543	0.000195894	0.0484746	Hypo
19:14114100-14114353	254	8	0.940921	-0.192372	-8.39235	0.000195894	0.0484746	Hypo
5:145422431-145423021	591	8	0.961219	-0.195316	-8.38885	0.000195894	0.0484746	Hypo
6:15131938-15133981	2044	24	2.96735	-0.203807	-8.38709	0.000195894	0.0484746	Hypo
6:41300000-41302397	2398	33	6.07432	-0.189503	-8.3829	0.000195894	0.0484746	Hypo
20:61146511-61147280	770	28	3.49922	-0.186817	-8.38266	0.000195894	0.0484746	Hypo
12:95072022-95072435	414	9	1.35865	-0.218128	-8.37938	0.000195894	0.0484746	Hypo
19:566276-566648	373	24	1.79806	-0.11562	-8.37852	0.000195894	0.0484746	Hypo
1:235468148-235468912	765	7	1.0326	-0.251955	-8.37761	0.000195894	0.0484746	Hypo
19:10415162-10416036	875	20	2.26052	-0.182233	-8.37543	0.000195894	0.0484746	Hypo
4:2799115-2799803	689	15	1.71304	-0.17371	-8.37527	0.000195894	0.0484746	Hypo
19:41834222-41835151	930	22	2.76095	-0.145011	-8.37362	0.000195894	0.0484746	Hypo
22:19962373-19962962	590	14	2.00301	-0.182128	-8.37239	0.000195894	0.0484746	Hypo
12:4351893-4352272	380	9	0.971723	-0.189193	-8.37002	0.000195894	0.0484746	Hypo
1:27116465-27118485	2021	19	2.20315	-0.148961	-8.36748	0.000195894	0.0484746	Hypo
9:132652400-132653151	752	37	3.59588	-0.149347	-8.36285	0.000201572	0.0491172	Hypo
18:43408079-43408455	377	10	1.34855	-0.238558	-8.35833	0.000201572	0.0491172	Hypo
2:100851456-100852042	587	21	2.38442	-0.146639	-8.35731	0.000201572	0.0491172	Hypo
12:122019710-122020718	1009	24	2.8588	-0.185838	-8.35371	0.000201572	0.0491172	Hypo
3:107837966-107839461	1496	9	0.980803	-0.185316	-8.34999	0.000204411	0.0491172	Hypo
14:91839058-91840020	963	18	2.9329	-0.193604	-8.34878	0.000204411	0.0491172	Hypo
17:946688-947433	746	25	2.96453	-0.267581	-8.34695	0.000204411	0.0491172	Hypo
9:116350898-116352156	1259	17	1.96681	-0.134036	-8.34577	0.000204411	0.0491172	Hypo
12:57873309-57873880	572	5	0.357192	-0.213284	-8.34442	0.000204411	0.0491172	Hypo
7:47613057-47613673	617	15	0.933455	-0.114749	-8.34117	0.00020725	0.0491172	Hypo
5:177869376-177870059	684	20	2.57132	-0.173905	-8.33776	0.00020725	0.0491172	Hypo
10:75626995-75628180	1186	17	2.14003	-0.184829	-8.33652	0.00020725	0.0491172	Hypo
1:110042009-110045687	3679	39	3.59714	-0.114098	-8.33482	0.00020725	0.0491172	Hypo
10:126835703-126836595	893	22	1.99103	-0.135365	-8.3347	0.00020725	0.0491172	Hypo
2:8615454-8616116	663	14	1.94293	-0.184954	-8.3338	0.00020725	0.0491172	Hypo
8:49591943-49592422	480	8	1.00074	-0.192583	-8.32915	0.000210089	0.0491172	Hypo
9:130627125-130627542	418	9	1.30454	-0.233991	-8.32731	0.000210089	0.0491172	Hypo
6:20409934-20410357	424	7	1.59225	-0.250911	-8.32523	0.000210089	0.0491172	Hypo
1:155017271-155017827	557	7	0.557447	-0.174544	-8.3244	0.000210089	0.0491172	Hypo
17:17686713-17687272	560	47	5.52174	-0.136121	-8.32232	0.000210089	0.0491172	Hypo
17:81019920-81020660	741	23	3.85066	-0.206966	-8.32114	0.000210089	0.0491172	Hypo
20:44686903-44687730	828	56	9.08614	-0.157788	-8.3207	0.000210089	0.0491172	Hypo
16:50647235-50647878	644	20	2.24332	-0.160544	-8.32015	0.000210089	0.0491172	Hypo
7:12810982-12811727	746	10	2.83142	-0.346952	-8.3145	0.000210089	0.0491172	Hypo
2:10572794-10573309	516	25	1.71811	-0.174467	-8.31391	0.000210089	0.0491172	Hypo
4:1728102-1729411	1310	29	1.83363	-0.0981678	-8.3106	0.000210089	0.0491172	Hypo
19:18474500-18475721	1222	23	2.07575	-0.135047	-8.30924	0.000210089	0.0491172	Hypo
21:45231165-45231800	636	17	3.15508	-0.283536	-8.30477	0.000210089	0.0491172	Hypo
4:79636657-79637103	447	9	1.69651	-0.215718	-8.30234	0.000210089	0.0491172	Hypo
3:190250538-190252387	1850	26	2.48691	-0.191369	-8.29781	0.000210089	0.0491172	Hypo
8:52919491-52919569	79	5	0.277954	0.10718	8.29747	0.000210089	0.0491172	Hyper
2:47166913-47167606	694	17	2.54844	-0.240298	-8.29686	0.000210089	0.0491172	Hypo
19:3607127-3607891	765	33	4.03886	-0.187008	-8.29513	0.000210089	0.0491172	Hypo
6:54711652-54712248	597	35	7.03707	-0.220355	-8.29488	0.000210089	0.0491172	Hypo
11:1990011-1991736	1726	84	9.05838	-0.135447	-8.29193	0.000210089	0.0491172	Hypo
16:89789295-89789702	408	18	1.26706	-0.127761	-8.28978	0.000210089	0.0491172	Hypo
1:3454819-3455550	732	24	3.3365	-0.180487	-8.28709	0.000210089	0.0491172	Hypo
5:77836970-77837898	929	14	2.73816	-0.271501	-8.28517	0.000210089	0.0491172	Hypo
3:126732064-126732518	455	13	2.47529	-0.27941	-8.28422	0.000210089	0.0491172	Hypo
20:45986184-45988479	2296	59	5.42057	-0.10944	-8.2784	0.000210089	0.0491172	Hypo
11:64936614-64937038	425	11	1.40187	-0.243257	-8.27761	0.000210089	0.0491172	Hypo
8:11663117-11664287	1171	11	1.48206	-0.162492	-8.27462	0.000210089	0.0491172	Hypo
16:69895122-69895670	549	11	1.65266	-0.189743	-8.27373	0.000210089	0.0491172	Hypo
1:77999797-78000401	605	9	0.836414	-0.127617	-8.27232	0.000210089	0.0491172	Hypo
7:50732306-50733615	1310	24	3.29368	-0.158261	-8.26251	0.000212928	0.0494089	Hypo
17:16301915-16302289	375	6	0.975433	-0.300862	-8.26171	0.000212928	0.0494089	Hypo
14:93053238-93054133	896	9	1.60353	-0.263554	-8.26111	0.000212928	0.0494089	Hypo
1:230281024-230281701	678	13	1.59423	-0.189516	-8.2604	0.000212928	0.0494089	Hypo
10:112289836-112290405	570	36	6.35879	-0.308923	-8.25974	0.000212928	0.0494089	Hypo
4:82627351-82627487	137	9	0.585433	-0.147793	-8.25742	0.000212928	0.0494089	Hypo
16:65704754-65705220	467	8	0.844006	-0.282355	-8.25077	0.000227124	0.0525067	Hypo
4:87469186-87469993	808	18	1.82392	-0.123812	-8.25025	0.000227124	0.0525067	Hypo
2:235897759-235898167	409	14	1.90514	-0.269397	-8.24928	0.000227124	0.0525067	Hypo
6:109700445-109701395	951	10	2.56765	-0.246704	-8.24087	0.000229963	0.0530972	Hypo
10:75758895-75759507	613	10	1.74259	-0.222401	-8.22575	0.000232802	0.0536862	Hypo
2:129156651-129157728	1078	9	0.936809	-0.170767	-8.21998	0.000235641	0.0538903	Hypo
10:134051383-134051853	471	11	1.37668	-0.211927	-8.21944	0.000235641	0.0538903	Hypo
4:4576493-4577298	806	56	16.5675	-0.355075	-8.21635	0.00023848	0.0538903	Hypo
22:37661934-37662926	993	16	1.9777	-0.23351	-8.21521	0.00023848	0.0538903	Hypo
2:113628351-113629036	686	8	0.674093	-0.150959	-8.21384	0.000241319	0.0538903	Hypo
17:3905601-3905973	373	7	0.480523	-0.121623	-8.21223	0.000241319	0.0538903	Hypo
11:69258883-69259400	518	23	1.98725	-0.131506	-8.21045	0.000241319	0.0538903	Hypo
1:31233503-31234344	842	18	2.49984	-0.17373	-8.20853	0.000241319	0.0538903	Hypo
15:78180189-78181310	1122	30	4.00335	-0.160641	-8.20842	0.000241319	0.0538903	Hypo
22:43509489-43510153	665	14	1.90124	-0.200876	-8.2068	0.000241319	0.0538903	Hypo
14:77419718-77420320	603	13	1.74321	-0.173031	-8.20129	0.000246997	0.0538903	Hypo
16:55530121-55531164	1044	12	1.69003	-0.17209	-8.19871	0.000246997	0.0538903	Hypo
9:140599763-140600542	780	15	3.16198	-0.246806	-8.1977	0.000249836	0.0538903	Hypo
3:13590350-13592454	2105	130	13.5323	-0.110415	-8.19277	0.000249836	0.0538903	Hypo
19:44203559-44204207	649	55	8.50303	-0.162355	-8.19125	0.000249836	0.0538903	Hypo
10:81076477-81077136	660	13	1.36947	-0.170547	-8.18427	0.000249836	0.0538903	Hypo
1:226897807-226898366	560	12	2.18683	-0.227622	-8.18425	0.000249836	0.0538903	Hypo
12:109888769-109889483	715	23	2.67023	-0.235126	-8.18267	0.000249836	0.0538903	Hypo
21:45557855-45558561	707	31	4.2446	-0.184792	-8.18171	0.000249836	0.0538903	Hypo
6:137284086-137285365	1280	6	0.51691	-0.119745	-8.18038	0.000249836	0.0538903	Hypo
6:41984726-41984930	205	5	0.570859	-0.13812	-8.17815	0.000249836	0.0538903	Hypo
22:36729370-36730828	1459	35	4.26563	-0.136624	-8.1772	0.000249836	0.0538903	Hypo
19:2769958-2770581	624	28	2.40644	-0.123784	-8.17563	0.000249836	0.0538903	Hypo
15:75495908-75497042	1135	7	1.03529	-0.170673	-8.17425	0.000249836	0.0538903	Hypo
9:103206415-103207194	780	6	0.507931	-0.129944	-8.16855	0.000249836	0.0538903	Hypo
9:92113332-92113946	615	8	0.923419	-0.163049	-8.16733	0.000249836	0.0538903	Hypo
17:184617-186260	1644	70	7.86728	-0.11034	-8.16375	0.000249836	0.0538903	Hypo
17:3910362-3910767	406	7	0.741142	-0.191041	-8.16215	0.000249836	0.0538903	Hypo
21:46109135-46109277	143	12	0.630156	-0.117953	-8.16119	0.000249836	0.0538903	Hypo
5:55354227-55354347	121	5	0.469166	-0.203041	-8.15859	0.000249836	0.0538903	Hypo
3:128291480-128292718	1239	23	4.06235	-0.199109	-8.1559	0.000249836	0.0538903	Hypo
14:105803777-105804516	740	16	1.38956	-0.167065	-8.15585	0.000249836	0.0538903	Hypo
22:38034539-38035147	609	15	2.0689	-0.192233	-8.15541	0.000252675	0.0538903	Hypo
7:2777808-2778218	411	15	1.48591	-0.140036	-8.15445	0.000252675	0.0538903	Hypo
17:37519988-37520435	448	14	2.9864	-0.250646	-8.15321	0.000252675	0.0538903	Hypo
11:1323906-1324413	508	16	2.4003	-0.2767	-8.15207	0.000252675	0.0538903	Hypo
2:237476758-237477471	714	45	16.1299	-0.487778	-8.1488	0.000252675	0.0538903	Hypo
11:45986288-45986740	453	8	0.89087	-0.275565	-8.14585	0.000252675	0.0538903	Hypo
22:43400008-43400819	812	15	1.72641	-0.149748	-8.14383	0.000252675	0.0538903	Hypo
6:2762566-2763079	514	10	0.755111	-0.106915	-8.14311	0.000252675	0.0538903	Hypo
5:134695297-134696308	1012	19	3.71354	-0.203613	-8.14308	0.000252675	0.0538903	Hypo
11:68831768-68832243	476	18	1.92365	-0.179001	-8.13898	0.000252675	0.0538903	Hypo
6:21847174-21848068	895	14	2.70282	-0.259138	-8.13838	0.000252675	0.0538903	Hypo
22:22993823-22994892	1070	30	2.40867	-0.136495	-8.13732	0.000252675	0.0538903	Hypo
2:238609163-238609807	645	15	1.87562	-0.13604	-8.13482	0.000252675	0.0538903	Hypo
10:78984933-78985684	752	11	1.12618	-0.18522	-8.13318	0.000252675	0.0538903	Hypo
22:44838755-44839585	831	20	2.01911	-0.125031	-8.13217	0.000252675	0.0538903	Hypo
16:57563886-57564545	660	14	5.69653	-0.378793	-8.12909	0.000252675	0.0538903	Hypo
2:218805970-218806443	474	12	1.62524	-0.198006	-8.12758	0.000252675	0.0538903	Hypo
1:24246593-24247477	885	10	1.42664	-0.202456	-8.1242	0.000252675	0.0538903	Hypo
8:142289181-142289522	342	13	1.2104	-0.223625	-8.12337	0.000252675	0.0538903	Hypo
11:19263444-19263964	521	34	3.55159	-0.195115	-8.12281	0.000252675	0.0538903	Hypo
9:135866840-135866995	156	6	0.373692	-0.100064	-8.12216	0.000252675	0.0538903	Hypo
1:3230318-3231810	1493	46	6.55686	-0.180097	-8.12113	0.000252675	0.0538903	Hypo
3:195910149-195910814	666	19	1.60324	-0.151226	-8.11773	0.000252675	0.0538903	Hypo
19:1213869-1214408	540	21	1.908	-0.145051	-8.11471	0.000255514	0.0538903	Hypo
1:233113826-233114299	474	8	1.01161	-0.209503	-8.11311	0.000258353	0.0538903	Hypo
17:43193340-43193734	395	15	1.67304	-0.222706	-8.11034	0.000258353	0.0538903	Hypo
18:54157243-54157449	207	5	0.337291	-0.13506	-8.10683	0.000258353	0.0538903	Hypo
12:6663552-6664466	915	30	3.53833	-0.188887	-8.10627	0.000258353	0.0538903	Hypo
8:95836617-95837205	589	8	1.06701	-0.194099	-8.10551	0.000258353	0.0538903	Hypo
7:142013706-142014032	327	11	2.3273	-0.319886	-8.10323	0.000258353	0.0538903	Hypo
14:105543176-105544027	852	19	3.1827	-0.191405	-8.102	0.000258353	0.0538903	Hypo
1:226865321-226867267	1947	23	2.39325	-0.136856	-8.09804	0.000258353	0.0538903	Hypo
2:55360601-55361228	628	7	0.739737	-0.17304	-8.09722	0.000258353	0.0538903	Hypo
10:80898412-80899412	1001	23	2.32633	-0.121216	-8.096	0.000258353	0.0538903	Hypo
19:6571958-6572594	637	6	0.721554	-0.287381	-8.09494	0.000258353	0.0538903	Hypo
3:177241296-177242595	1300	9	1.54777	-0.228092	-8.09424	0.000258353	0.0538903	Hypo
10:28938664-28938754	91	8	0.432106	-0.342527	-8.09365	0.000258353	0.0538903	Hypo
7:1501261-1502442	1182	31	4.05504	-0.150861	-8.09253	0.000258353	0.0538903	Hypo
2:240529305-240529822	518	23	2.80943	-0.142481	-8.09245	0.000258353	0.0538903	Hypo
11:122612031-122612441	411	14	1.28968	-0.138859	-8.08944	0.000261192	0.0538903	Hypo
19:2446083-2446702	620	29	4.10419	-0.189274	-8.08908	0.000261192	0.0538903	Hypo
3:52009889-52010251	363	25	1.70756	-0.0774619	-8.08865	0.000261192	0.0538903	Hypo
3:194869316-194870447	1132	19	5.18569	-0.349231	-8.08778	0.000261192	0.0538903	Hypo
3:58521940-58522525	586	6	0.461502	-0.176339	-8.08365	0.000261192	0.0538903	Hypo
12:124524953-124525578	626	13	2.45492	-0.255373	-8.08324	0.000261192	0.0538903	Hypo
10:134577852-134578410	559	28	5.04189	-0.247828	-8.08312	0.000261192	0.0538903	Hypo
12:670864-672176	1313	41	2.68032	-0.0872948	-8.08303	0.000261192	0.0538903	Hypo
22:29591389-29592214	826	13	1.46764	-0.172332	-8.08204	0.000261192	0.0538903	Hypo
1:26882013-26882573	561	16	1.07188	-0.101184	-8.07674	0.000261192	0.0538903	Hypo
4:124476033-124476574	542	9	1.22865	-0.202241	-8.07415	0.000261192	0.0538903	Hypo
1:26857062-26857850	789	11	1.93643	-0.232188	-8.07145	0.000261192	0.0538903	Hypo
22:27972262-27973323	1062	27	3.06695	-0.171692	-8.07051	0.000261192	0.0538903	Hypo
6:36653477-36654065	589	18	2.04214	-0.177013	-8.06911	0.000261192	0.0538903	Hypo
9:80505786-80507110	1325	11	1.95069	-0.216152	-8.06805	0.000261192	0.0538903	Hypo
16:88546328-88547004	677	21	2.92124	-0.213739	-8.06783	0.000261192	0.0538903	Hypo
20:17615267-17616067	801	18	2.78508	-0.193789	-8.06744	0.000261192	0.0538903	Hypo
17:38495194-38495868	675	13	1.76929	-0.157742	-8.06721	0.000261192	0.0538903	Hypo
9:97767344-97767848	505	74	6.89024	-0.194175	-8.06621	0.000261192	0.0538903	Hypo
19:17901853-17902250	398	14	1.48829	-0.239306	-8.06572	0.000261192	0.0538903	Hypo
7:209695-210267	573	25	3.86237	-0.200762	-8.06383	0.000264031	0.0538903	Hypo
2:129034346-129034860	515	11	1.63479	-0.204685	-8.06357	0.000264031	0.0538903	Hypo
4:1164880-1165751	872	96	16.9788	-0.203375	-8.06285	0.000264031	0.0538903	Hypo
17:77805025-77805572	548	13	1.09225	-0.190948	-8.05966	0.00026687	0.0538903	Hypo
14:93172235-93173854	1620	35	3.03644	-0.124231	-8.05816	0.00026687	0.0538903	Hypo
1:43406700-43407645	946	16	1.87696	-0.231006	-8.05661	0.00026687	0.0538903	Hypo
9:135060931-135061568	638	14	1.5845	-0.189756	-8.05273	0.00026687	0.0538903	Hypo
2:242884181-242884506	326	14	1.55228	-0.181306	-8.04964	0.00026687	0.0538903	Hypo
6:7260807-7261408	602	19	1.67488	-0.166909	-8.04891	0.00026687	0.0538903	Hypo
8:67782900-67783281	382	35	4.66548	-0.202631	-8.04797	0.00026687	0.0538903	Hypo
14:91830078-91831047	970	15	1.85318	-0.161374	-8.04616	0.000272548	0.0538903	Hypo
1:226850431-226851137	707	18	2.08309	-0.148771	-8.04587	0.000272548	0.0538903	Hypo
20:37520583-37522303	1721	26	2.44836	-0.183448	-8.04544	0.000272548	0.0538903	Hypo
1:110335143-110335973	831	19	2.62392	-0.178025	-8.04393	0.000272548	0.0538903	Hypo
15:77639520-77639858	339	6	1.16082	-0.280315	-8.04351	0.000272548	0.0538903	Hypo
2:40677286-40678432	1147	23	3.64282	-0.163358	-8.04295	0.000272548	0.0538903	Hypo
5:14157005-14157513	509	7	1.1813	-0.229749	-8.03924	0.000275387	0.0538903	Hypo
16:30557644-30557817	174	8	0.517889	-0.200091	-8.03906	0.000275387	0.0538903	Hypo
18:77268235-77269203	969	39	4.91542	-0.214646	-8.0378	0.000275387	0.0538903	Hypo
1:156211309-156211969	661	22	3.47037	-0.186167	-8.03735	0.000275387	0.0538903	Hypo
6:109629380-109629850	471	5	0.281004	-0.143655	-8.03732	0.000275387	0.0538903	Hypo
14:101143845-101144477	633	21	1.66582	-0.095602	-8.03717	0.000275387	0.0538903	Hypo
6:166855135-166855561	427	17	3.10915	-0.223547	-8.03717	0.000275387	0.0538903	Hypo
12:6200143-6200435	293	5	0.498618	-0.163208	-8.03643	0.000275387	0.0538903	Hypo
18:13562563-13563768	1206	21	3.29972	-0.200012	-8.0341	0.000275387	0.0538903	Hypo
20:60600540-60601214	675	17	1.69852	-0.128733	-8.0333	0.000275387	0.0538903	Hypo
6:73375728-73377080	1353	12	0.862304	0.0802754	8.03086	0.000275387	0.0538903	Hyper
1:14040964-14041654	691	5	0.924858	-0.277694	-8.02831	0.000275387	0.0538903	Hypo
19:4380303-4381024	722	22	2.87612	-0.197852	-8.02622	0.000275387	0.0538903	Hypo
1:149230570-149231064	495	33	4.93925	-0.238042	-8.02533	0.000275387	0.0538903	Hypo
16:54965715-54966808	1094	82	12.3021	-0.172075	-8.02521	0.000275387	0.0538903	Hypo
15:81384787-81385235	449	6	0.525082	-0.244851	-8.02428	0.000275387	0.0538903	Hypo
17:76823238-76823486	249	13	1.07354	0.133616	8.02339	0.000275387	0.0538903	Hyper
16:85482573-85483203	631	28	2.26565	-0.11485	-8.02099	0.000275387	0.0538903	Hypo
16:30428728-30429587	860	135	18.132	-0.165949	-8.01862	0.000278227	0.0538903	Hypo
7:1494224-1494819	596	24	2.20512	-0.134951	-8.01822	0.000278227	0.0538903	Hypo
5:485841-486483	643	25	1.93605	-0.128868	-8.01758	0.000278227	0.0538903	Hypo
12:6881417-6884261	2845	117	8.92437	-0.0982523	-8.01629	0.000278227	0.0538903	Hypo
7:158860405-158861394	990	24	3.06306	-0.147474	-8.01535	0.000278227	0.0538903	Hypo
12:49591108-49591385	278	5	0.501825	-0.263882	-8.01275	0.000278227	0.0538903	Hypo
17:26360857-26361641	785	11	1.07719	-0.135574	-8.01209	0.000278227	0.0538903	Hypo
1:207198154-207199643	1490	19	3.31832	-0.207267	-8.00933	0.000278227	0.0538903	Hypo
3:105084610-105085244	635	22	4.71888	-0.332991	-8.00926	0.000278227	0.0538903	Hypo
5:10681769-10682536	768	21	4.3143	-0.219398	-8.00905	0.000278227	0.0538903	Hypo
21:44010772-44011552	781	25	1.61789	-0.101945	-8.0085	0.000278227	0.0538903	Hypo
19:14621141-14622021	881	22	2.52591	-0.194446	-8.00698	0.000278227	0.0538903	Hypo
3:129672986-129673817	832	7	0.626533	-0.177833	-8.0069	0.000278227	0.0538903	Hypo
8:124194891-124195133	243	13	0.66662	-0.169667	-8.00603	0.000278227	0.0538903	Hypo
16:4555229-4555923	695	13	1.75756	-0.151628	-8.00441	0.000278227	0.0538903	Hypo
22:39843666-39844571	906	20	1.78919	-0.159108	-8.00421	0.000278227	0.0538903	Hypo
7:100273275-100273885	611	50	5.17419	-0.164714	-8.0021	0.000278227	0.0538903	Hypo
1:6408253-6409101	849	17	2.1695	-0.24905	-7.99972	0.000278227	0.0538903	Hypo
17:44337275-44337799	525	51	4.59958	-0.118388	-7.99885	0.000278227	0.0538903	Hypo
17:36600161-36600683	523	16	2.03441	-0.191813	-7.99628	0.000278227	0.0538903	Hypo
9:124983246-124983925	680	30	4.18059	-0.21292	-7.99382	0.000278227	0.0538903	Hypo
3:185422262-185422715	454	7	0.880301	-0.209537	-7.99282	0.000278227	0.0538903	Hypo
3:57945216-57945915	700	19	2.60663	-0.202862	-7.98715	0.000278227	0.0538903	Hypo
16:70451190-70453584	2395	42	4.43375	-0.132481	-7.98572	0.000278227	0.0538903	Hypo
3:195416272-195416929	658	18	3.09299	-0.225479	-7.98516	0.000278227	0.0538903	Hypo
3:32443696-32444869	1174	28	3.11829	-0.158113	-7.98182	0.000278227	0.0538903	Hypo
9:67301578-67303733	2156	20	1.93411	-0.134448	-7.98104	0.000278227	0.0538903	Hypo
19:48201463-48202133	671	30	2.75454	-0.0933184	-7.98096	0.000278227	0.0538903	Hypo
20:47285050-47285694	645	14	1.88438	-0.185924	-7.98014	0.000278227	0.0538903	Hypo
9:127052864-127053761	898	24	3.08767	-0.174483	-7.97471	0.000281066	0.0539356	Hypo
7:142418894-142420000	1107	14	4.02514	-0.268394	-7.9741	0.000281066	0.0539356	Hypo
19:5131815-5132365	551	25	2.77753	-0.181036	-7.97339	0.000281066	0.0539356	Hypo
16:85368373-85369105	733	34	4.76824	-0.1649	-7.97197	0.000281066	0.0539356	Hypo
3:76178440-76179161	722	5	0.372201	0.117323	7.97166	0.000281066	0.0539356	Hyper
5:67729939-67730497	559	21	2.22596	-0.160816	-7.97035	0.000281066	0.0539356	Hypo
5:171056360-171058058	1699	45	5.48119	-0.155195	-7.9697	0.000281066	0.0539356	Hypo
20:3627386-3627669	284	13	1.15392	-0.109534	-7.96906	0.000281066	0.0539356	Hypo
12:51352133-51352359	227	13	0.709645	-0.0769737	-7.96876	0.000281066	0.0539356	Hypo
9:125796809-125800216	3408	30	4.5551	-0.134129	-7.96444	0.000283905	0.0543126	Hypo
1:228350335-228351002	668	23	2.86855	-0.17319	-7.96415	0.000283905	0.0543126	Hypo
11:75585875-75586493	619	6	0.426395	-0.13892	-7.96316	0.000283905	0.0543126	Hypo
7:27187600-27188315	716	34	2.53475	-0.116037	-7.96066	0.000286744	0.0547434	Hypo
10:135060390-135060930	541	22	2.32321	-0.220274	-7.95913	0.000286744	0.0547434	Hypo
3:71751239-71752367	1129	9	2.28936	-0.249834	-7.95604	0.000289583	0.0550597	Hypo
5:171232927-171234881	1955	43	3.70809	-0.0981305	-7.95039	0.000289583	0.0550597	Hypo
8:61827944-61829479	1536	10	1.56674	-0.204682	-7.95001	0.000289583	0.0550597	Hypo
1:1079695-1080438	744	44	3.194	-0.0815865	-7.94863	0.000289583	0.0550597	Hypo
13:26042549-26043123	575	60	8.16492	0.223106	7.94791	0.000292422	0.0553173	Hyper
21:46726990-46727366	377	21	1.69323	-0.125878	-7.9478	0.000292422	0.0553173	Hypo
10:27321960-27322819	860	8	0.47624	0.112665	7.94779	0.000292422	0.0553173	Hyper
16:81560131-81560949	819	14	1.70433	-0.167304	-7.94555	0.000292422	0.0553173	Hypo
7:64146858-64147921	1064	13	1.80648	-0.162534	-7.94524	0.000292422	0.0553173	Hypo
9:123517975-123518244	270	6	0.642634	-0.201424	-7.94321	0.000295261	0.0555744	Hypo
9:130290932-130291434	503	11	1.22624	-0.217781	-7.94081	0.000295261	0.0555744	Hypo
1:1609160-1609854	695	35	4.98984	-0.171551	-7.93992	0.000295261	0.0555744	Hypo
5:78532978-78533704	727	51	8.80104	-0.241656	-7.93328	0.0002981	0.0555744	Hypo
2:9331687-9332413	727	16	1.81338	-0.125788	-7.93322	0.0002981	0.0555744	Hypo
7:41966969-41967548	580	10	1.70992	-0.1783	-7.9317	0.0002981	0.0555744	Hypo
10:32236117-32237028	912	11	2.53916	-0.268125	-7.93072	0.000300939	0.0555744	Hypo
16:521089-521683	595	23	4.95781	-0.232948	-7.9302	0.000300939	0.0555744	Hypo
16:48655706-48655855	150	6	0.444343	-0.122402	-7.92827	0.000300939	0.0555744	Hypo
9:132185064-132185568	505	16	2.22552	-0.180674	-7.9257	0.000300939	0.0555744	Hypo
20:62485793-62486743	951	39	5.35555	-0.170167	-7.92436	0.000300939	0.0555744	Hypo
12:2434987-2435250	264	8	0.528106	-0.181674	-7.92436	0.000300939	0.0555744	Hypo
1:44890485-44891495	1011	16	2.39613	-0.186707	-7.9235	0.000300939	0.0555744	Hypo
13:113527323-113527857	535	15	2.09315	-0.218043	-7.92215	0.000300939	0.0555744	Hypo
2:202745775-202746223	449	9	1.19939	-0.220371	-7.92155	0.000300939	0.0555744	Hypo
13:99869835-99870286	452	17	2.14169	-0.147338	-7.91979	0.000300939	0.0555744	Hypo
16:87309505-87310001	497	16	4.22493	-0.422975	-7.91907	0.000300939	0.0555744	Hypo
1:19652271-19652888	618	24	2.19073	-0.148135	-7.91874	0.000300939	0.0555744	Hypo
21:34401160-34401798	639	32	4.03281	-0.165529	-7.91727	0.000300939	0.0555744	Hypo
22:19760206-19760989	784	25	2.61379	-0.143047	-7.91594	0.000300939	0.0555744	Hypo
4:2933605-2934096	492	25	2.17354	-0.11148	-7.91571	0.000300939	0.0555744	Hypo
14:103986722-103987258	537	23	2.11325	-0.189	-7.90771	0.000300939	0.0555744	Hypo
1:246740075-246740966	892	9	0.961972	-0.160613	-7.9066	0.000300939	0.0555744	Hypo
7:27143585-27144300	716	14	2.20943	-0.208029	-7.90232	0.000300939	0.0555744	Hypo
1:6571934-6572926	993	31	3.49884	-0.146082	-7.89794	0.000303778	0.0557935	Hypo
2:43132914-43134799	1886	32	3.99306	-0.175555	-7.89604	0.000303778	0.0557935	Hypo
20:46387350-46387678	329	9	1.17151	-0.216592	-7.89565	0.000303778	0.0557935	Hypo
19:39140191-39140606	416	10	1.91991	-0.283169	-7.89532	0.000306617	0.0557935	Hypo
15:89913675-89914633	959	54	7.13934	-0.143305	-7.895	0.000306617	0.0557935	Hypo
8:142255168-142255737	570	11	2.06108	-0.203394	-7.89383	0.000306617	0.0557935	Hypo
18:46298231-46298750	520	14	1.55296	-0.198977	-7.89296	0.000306617	0.0557935	Hypo
6:6658337-6659600	1264	18	2.097	-0.126767	-7.89131	0.000306617	0.0557935	Hypo
1:22226273-22226951	679	12	1.90712	-0.20893	-7.89035	0.000306617	0.0557935	Hypo
6:36880416-36881089	674	13	2.40986	-0.18098	-7.88661	0.000306617	0.0557935	Hypo
9:136654075-136654651	577	22	2.33947	-0.18514	-7.88651	0.000306617	0.0557935	Hypo
5:76242838-76243916	1079	10	1.43516	-0.216083	-7.88452	0.000306617	0.0557935	Hypo
9:127029180-127029879	700	17	1.92094	-0.12634	-7.88266	0.000306617	0.0557935	Hypo
13:49794133-49794906	774	103	18.4571	-0.25507	-7.88124	0.000306617	0.0557935	Hypo
13:29317962-29318814	853	9	1.16071	-0.171011	-7.88085	0.000306617	0.0557935	Hypo
14:102438734-102439404	671	12	1.13437	-0.156608	-7.87728	0.000309456	0.0559278	Hypo
21:36179554-36181099	1546	25	2.67845	-0.138599	-7.8728	0.000309456	0.0559278	Hypo
12:6291216-6292004	789	27	3.76883	-0.185885	-7.87251	0.000309456	0.0559278	Hypo
15:101795313-101796057	745	10	1.36422	-0.153615	-7.87244	0.000309456	0.0559278	Hypo
11:46378616-46379427	812	18	2.29037	-0.220114	-7.87176	0.000309456	0.0559278	Hypo
17:8803658-8804347	690	17	3.27621	-0.238898	-7.8715	0.000309456	0.0559278	Hypo
9:134270741-134271171	431	12	1.84353	-0.239384	-7.87074	0.000309456	0.0559278	Hypo
16:66619569-66622334	2766	50	3.8568	-0.102441	-7.86975	0.000312295	0.0561143	Hypo
21:43726791-43727579	789	15	1.11848	-0.0875329	-7.86792	0.000312295	0.0561143	Hypo
15:76335777-76336495	719	15	0.923731	0.076489	7.86735	0.000312295	0.0561143	Hyper
22:43499288-43500068	781	18	2.79604	-0.196192	-7.86681	0.000312295	0.0561143	Hypo
3:78645490-78646843	1354	7	0.897859	-0.148119	-7.86547	0.000312295	0.0561143	Hypo
17:81103165-81103855	691	24	2.3284	-0.138559	-7.86525	0.000312295	0.0561143	Hypo
3:169487475-169487925	451	15	2.32006	-0.139185	-7.86079	0.000317973	0.0562131	Hypo
14:35805632-35806260	629	24	3.89156	-0.223312	-7.85917	0.000317973	0.0562131	Hypo
14:59219591-59219977	387	9	0.660554	-0.101201	-7.85844	0.000317973	0.0562131	Hypo
14:100608614-100609415	802	13	1.44644	-0.173326	-7.85835	0.000317973	0.0562131	Hypo
7:71868249-71868745	497	18	1.9341	-0.15513	-7.85692	0.000317973	0.0562131	Hypo
17:61515569-61516065	497	27	2.21729	-0.126902	-7.85536	0.000317973	0.0562131	Hypo
19:18767715-18769000	1286	21	3.94893	-0.202061	-7.85395	0.000317973	0.0562131	Hypo
15:45109879-45110456	578	14	2.13985	-0.228748	-7.85363	0.000317973	0.0562131	Hypo
12:48151870-48152363	494	11	0.803598	-0.225007	-7.85306	0.000317973	0.0562131	Hypo
2:240146783-240147436	654	15	1.69136	-0.132533	-7.85238	0.000317973	0.0562131	Hypo
18:72782968-72783511	544	17	1.26731	-0.107965	-7.85034	0.000317973	0.0562131	Hypo
5:10588431-10589358	928	16	1.93732	-0.183343	-7.85029	0.000317973	0.0562131	Hypo
1:186917488-186917960	473	5	0.830262	-0.398979	-7.84998	0.000317973	0.0562131	Hypo
3:140802860-140803403	544	12	1.999	-0.218897	-7.8493	0.000317973	0.0562131	Hypo
6:90897501-90898183	683	5	0.490736	-0.131605	-7.84749	0.000317973	0.0562131	Hypo
1:246934844-246935454	611	14	2.02331	-0.212489	-7.84712	0.000317973	0.0562131	Hypo
11:67895733-67896305	573	45	12.5426	-0.357083	-7.84642	0.000317973	0.0562131	Hypo
11:76863739-76864611	873	14	1.56874	-0.191376	-7.84399	0.000320812	0.0562462	Hypo
4:184387105-184387264	160	5	0.618161	-0.297573	-7.84376	0.000320812	0.0562462	Hypo
8:21901690-21902194	505	19	1.76236	-0.168506	-7.84277	0.000320812	0.0562462	Hypo
5:180213937-180214593	657	17	3.0052	-0.209481	-7.84171	0.000320812	0.0562462	Hypo
6:15265917-15266970	1054	15	1.63986	-0.14039	-7.84024	0.000320812	0.0562462	Hypo
13:111177062-111177834	773	25	2.82566	-0.189902	-7.83997	0.000320812	0.0562462	Hypo
6:136870315-136870758	444	9	0.696842	-0.193663	-7.83969	0.000320812	0.0562462	Hypo
20:47354416-47355620	1205	15	1.71277	-0.107091	-7.83934	0.000320812	0.0562462	Hypo
16:50293098-50293749	652	16	2.75015	-0.193908	-7.83633	0.000323651	0.0562462	Hypo
10:121261721-121262352	632	20	5.65809	-0.286293	-7.83521	0.000323651	0.0562462	Hypo
2:122647533-122648033	501	12	1.23026	-0.163952	-7.83299	0.000323651	0.0562462	Hypo
17:75453324-75454052	729	19	2.28229	-0.184299	-7.83203	0.000323651	0.0562462	Hypo
6:170478434-170478839	406	14	1.03937	-0.148344	-7.83181	0.000323651	0.0562462	Hypo
19:1068512-1069102	591	29	3.79842	-0.194358	-7.8316	0.000323651	0.0562462	Hypo
2:98703023-98703682	660	53	15.7362	-0.3472	-7.83133	0.000323651	0.0562462	Hypo
1:19233497-19234191	695	16	1.75438	-0.154213	-7.83093	0.00032649	0.0562462	Hypo
5:171605301-171606149	849	23	3.75719	-0.194932	-7.83058	0.00032649	0.0562462	Hypo
6:44185735-44186298	564	5	0.605799	-0.242054	-7.83023	0.00032649	0.0562462	Hypo
20:52367735-52368351	617	10	1.02214	-0.159642	-7.83015	0.00032649	0.0562462	Hypo
17:29966819-29967222	404	6	0.342002	-0.0792628	-7.82988	0.00032649	0.0562462	Hypo
9:127062184-127062720	537	10	1.51565	-0.291524	-7.82946	0.00032649	0.0562462	Hypo
8:145051649-145052304	656	71	10.3592	-0.253247	-7.82904	0.00032649	0.0562462	Hypo
4:116910112-116910212	101	8	0.562325	-0.110676	-7.82837	0.00032649	0.0562462	Hypo
12:42838422-42838730	309	6	0.438524	0.114323	7.82596	0.00032649	0.0562462	Hyper
2:224680775-224681254	480	12	1.43024	-0.199792	-7.82298	0.00032649	0.0562462	Hypo
12:121870785-121871710	926	13	1.63364	-0.187923	-7.82138	0.00032649	0.0562462	Hypo
17:36867992-36868568	577	18	2.41191	-0.219895	-7.81893	0.000329329	0.0562462	Hypo
3:194902976-194903792	817	13	2.13445	-0.170061	-7.81626	0.000329329	0.0562462	Hypo
1:10961294-10962706	1413	38	3.39891	-0.139815	-7.81592	0.000329329	0.0562462	Hypo
22:19598224-19598893	670	13	1.89279	-0.181857	-7.81525	0.000329329	0.0562462	Hypo
15:86295972-86296940	969	10	1.68371	-0.239552	-7.81512	0.000329329	0.0562462	Hypo
1:44252025-44253284	1260	13	1.65708	-0.182606	-7.81466	0.000329329	0.0562462	Hypo
12:31515188-31516112	925	18	1.25288	-0.0820935	-7.81148	0.000329329	0.0562462	Hypo
12:52418307-52419004	698	18	2.53738	-0.270519	-7.80922	0.000329329	0.0562462	Hypo
20:36023412-36024032	621	15	1.92198	-0.21757	-7.80916	0.000329329	0.0562462	Hypo
19:1088235-1088673	439	22	1.86443	-0.169802	-7.80705	0.000329329	0.0562462	Hypo
16:27441245-27441865	621	19	2.34413	-0.164986	-7.80671	0.000329329	0.0562462	Hypo
1:25333616-25334413	798	16	1.77534	-0.136011	-7.79906	0.000335007	0.0568512	Hypo
7:132115285-132116151	867	9	1.29386	-0.191351	-7.79765	0.000335007	0.0568512	Hypo
19:16363346-16363777	432	18	2.96947	-0.236279	-7.79278	0.000335007	0.0568512	Hypo
12:43298739-43299598	860	11	1.5789	-0.264514	-7.79144	0.000335007	0.0568512	Hypo
19:677337-678189	853	31	3.74634	-0.156682	-7.79014	0.000335007	0.0568512	Hypo
10:80724569-80725199	631	17	4.91989	-0.379034	-7.78795	0.000335007	0.0568512	Hypo
8:28961105-28961379	275	8	0.464892	-0.230366	-7.78775	0.000335007	0.0568512	Hypo
2:121060016-121060776	761	20	2.81503	-0.209159	-7.78657	0.000337846	0.0571644	Hypo
22:40821285-40821843	559	10	1.15669	-0.150516	-7.78584	0.000337846	0.0571644	Hypo
17:54985357-54986063	707	11	1.52088	-0.218903	-7.78444	0.000337846	0.0571644	Hypo
18:42950194-42950607	414	6	1.53295	-0.31066	-7.78124	0.000340686	0.0571644	Hypo
19:17609834-17611243	1410	39	2.19775	-0.091447	-7.78078	0.000340686	0.0571644	Hypo
21:46552605-46553031	427	10	0.967323	-0.169176	-7.77933	0.000340686	0.0571644	Hypo
19:39218921-39219222	302	15	1.63794	-0.20298	-7.77798	0.000340686	0.0571644	Hypo
15:91201632-91202254	623	18	2.88345	-0.232431	-7.77764	0.000340686	0.0571644	Hypo
14:105750014-105750614	601	21	2.88085	-0.19985	-7.77625	0.000340686	0.0571644	Hypo
15:79072203-79072782	580	15	2.21646	-0.220167	-7.77411	0.000343525	0.0571644	Hypo
1:202053852-202054298	447	11	1.14636	-0.208439	-7.76983	0.000343525	0.0571644	Hypo
9:139483168-139483664	497	14	2.34406	-0.255266	-7.76961	0.000343525	0.0571644	Hypo
16:31140971-31141979	1009	35	2.77891	-0.115095	-7.76938	0.000343525	0.0571644	Hypo
2:71290611-71291625	1015	14	1.35195	-0.17071	-7.76935	0.000343525	0.0571644	Hypo
2:232248424-232248864	441	11	0.906327	-0.113361	-7.76873	0.000343525	0.0571644	Hypo
20:11758868-11759468	601	6	1.03329	-0.298054	-7.76852	0.000343525	0.0571644	Hypo
16:374617-374924	308	17	0.936439	-0.174513	-7.76806	0.000343525	0.0571644	Hypo
8:26475203-26475828	626	8	1.18	-0.228068	-7.76699	0.000343525	0.0571644	Hypo
10:3856085-3856704	620	11	1.76187	-0.229845	-7.76366	0.000343525	0.0571644	Hypo
11:1909243-1909934	692	12	2.16573	-0.21548	-7.76141	0.000343525	0.0571644	Hypo
11:74974021-74974294	274	9	0.970014	-0.177104	-7.76037	0.000346364	0.0571644	Hypo
17:75425270-75426319	1050	29	3.23601	-0.149094	-7.76009	0.000346364	0.0571644	Hypo
1:21030166-21030372	207	5	0.279154	0.0756376	7.75976	0.000346364	0.0571644	Hyper
5:139494223-139495232	1010	37	4.91729	-0.132984	-7.75949	0.000346364	0.0571644	Hypo
13:52486230-52486677	448	11	0.972803	-0.185849	-7.75755	0.000346364	0.0571644	Hypo
11:118491910-118492400	491	35	3.3925	-0.111492	-7.75721	0.000346364	0.0571644	Hypo
10:131681253-131681644	392	13	1.85874	-0.208802	-7.75696	0.000346364	0.0571644	Hypo
8:37683362-37683961	600	20	2.02337	-0.138111	-7.75636	0.000346364	0.0571644	Hypo
14:21360933-21361268	336	6	0.382149	-0.0949911	-7.75602	0.000346364	0.0571644	Hypo
8:145047181-145047718	538	63	5.12776	-0.14591	-7.75521	0.000346364	0.0571644	Hypo
12:700593-701214	622	15	3.24795	-0.208139	-7.75463	0.000346364	0.0571644	Hypo
2:109278649-109279608	960	9	1.22379	-0.246608	-7.75291	0.000349203	0.0573283	Hypo
2:47038720-47039669	950	13	2.11489	-0.212387	-7.75241	0.000349203	0.0573283	Hypo
8:52912943-52913152	210	5	0.399605	-0.152008	-7.74875	0.000349203	0.0573283	Hypo
10:73833216-73833915	700	14	2.40667	-0.19729	-7.74819	0.000349203	0.0573283	Hypo
2:232260042-232260835	794	100	8.97039	-0.120754	-7.7448	0.000349203	0.0573283	Hypo
11:68502743-68502927	185	6	0.774314	-0.209254	-7.74463	0.000349203	0.0573283	Hypo
16:75146083-75146811	729	24	3.45082	-0.24006	-7.73879	0.000352042	0.0574401	Hypo
9:126102150-126102750	601	22	1.96734	-0.145496	-7.73856	0.000352042	0.0574401	Hypo
3:71098937-71100665	1729	15	1.92177	-0.217932	-7.73846	0.000352042	0.0574401	Hypo
8:28634561-28635155	595	18	2.10239	-0.125161	-7.73793	0.000352042	0.0574401	Hypo
3:187770324-187770767	444	11	1.51022	-0.187838	-7.73767	0.000352042	0.0574401	Hypo
9:95815532-95815932	401	13	2.78249	-0.320678	-7.73609	0.000352042	0.0574401	Hypo
17:55859577-55860248	672	20	2.18801	-0.152784	-7.73558	0.000352042	0.0574401	Hypo
11:65344355-65344716	362	10	0.90981	-0.146117	-7.73187	0.000354881	0.0577013	Hypo
3:112051808-112052381	574	38	8.31032	-0.289626	-7.73173	0.000354881	0.0577013	Hypo
7:45404356-45404785	430	5	0.43207	-0.128616	-7.73003	0.000354881	0.0577013	Hypo
1:203158897-203159725	829	15	2.22048	-0.295751	-7.72977	0.000354881	0.0577013	Hypo
20:31122435-31123465	1031	23	2.33134	-0.180925	-7.72715	0.00035772	0.0577597	Hypo
3:12199958-12200531	574	31	2.95499	-0.114112	-7.72708	0.00035772	0.0577597	Hypo
12:28395819-28396432	614	9	1.75531	-0.245898	-7.72687	0.00035772	0.0577597	Hypo
6:109618911-109622949	4039	27	3.22926	-0.164048	-7.72619	0.00035772	0.0577597	Hypo
12:6649523-6650123	601	32	3.57237	-0.185936	-7.72563	0.00035772	0.0577597	Hypo
16:85125887-85126420	534	15	1.11916	-0.180625	-7.7234	0.00035772	0.0577597	Hypo
17:73629819-73630505	687	24	4.84916	-0.303487	-7.72327	0.00035772	0.0577597	Hypo
2:145216005-145217089	1085	8	2.0549	-0.307907	-7.72184	0.00035772	0.0577597	Hypo
19:4061042-4061736	695	30	2.96519	-0.132443	-7.71949	0.000360559	0.0578671	Hypo
1:150953938-150954872	935	9	2.28178	-0.3042	-7.71916	0.000360559	0.0578671	Hypo
14:105642624-105643144	521	22	3.38493	-0.213088	-7.71687	0.000360559	0.0578671	Hypo
5:124030509-124030879	371	7	0.384388	0.0702931	7.7164	0.000360559	0.0578671	Hyper
12:110690813-110691282	470	10	1.2572	-0.247622	-7.71344	0.000360559	0.0578671	Hypo
22:46008424-46008997	574	25	2.31852	-0.225354	-7.71309	0.000360559	0.0578671	Hypo
19:10212419-10213340	922	28	5.70513	-0.272535	-7.71274	0.000360559	0.0578671	Hypo
6:2767978-2768847	870	11	2.20521	-0.243619	-7.70755	0.000363398	0.0582224	Hypo
15:31515674-31516331	658	29	4.22584	-0.186573	-7.70731	0.000363398	0.0582224	Hypo
7:2752808-2753390	583	16	1.75365	-0.171862	-7.70431	0.000366237	0.0583262	Hypo
8:142063675-142063803	129	6	0.39939	0.171758	7.70204	0.000366237	0.0583262	Hyper
16:11745320-11745987	668	15	2.97953	-0.243565	-7.7009	0.000366237	0.0583262	Hypo
17:79069042-79069779	738	28	1.93997	-0.0956675	-7.70053	0.000366237	0.0583262	Hypo
19:7723112-7723524	413	8	0.438068	-0.180011	-7.69991	0.000366237	0.0583262	Hypo
19:16481629-16483038	1410	37	2.2434	-0.0954165	-7.69841	0.000366237	0.0583262	Hypo
20:61306795-61307350	556	17	1.89284	-0.163647	-7.69699	0.000366237	0.0583262	Hypo
12:7847677-7848348	672	14	1.93537	-0.202769	-7.69547	0.000369076	0.0586788	Hypo
11:112152349-112152806	458	8	0.995139	-0.21242	-7.69274	0.000371915	0.0586788	Hypo
2:26213443-26213895	453	7	0.657153	-0.149056	-7.68912	0.000371915	0.0586788	Hypo
6:1676937-1677730	794	7	0.723503	0.160466	7.68588	0.000371915	0.0586788	Hyper
8:17819402-17820223	822	5	0.306678	0.089357	7.68456	0.000371915	0.0586788	Hyper
6:14616971-14617099	129	7	0.374304	-0.0719659	-7.68236	0.000371915	0.0586788	Hypo
5:177894537-177895149	613	20	1.35581	-0.11012	-7.68209	0.000371915	0.0586788	Hypo
14:106375340-106377158	1819	49	6.40362	-0.132037	-7.68111	0.000371915	0.0586788	Hypo
12:6335277-6335957	681	14	1.0893	-0.129344	-7.68076	0.000371915	0.0586788	Hypo
4:74816341-74816482	142	5	0.716596	-0.348659	-7.67991	0.000371915	0.0586788	Hypo
1:108593148-108594492	1345	15	2.16533	-0.229505	-7.67894	0.000371915	0.0586788	Hypo
9:139891817-139892673	857	30	3.15078	-0.119655	-7.67646	0.000374754	0.0590767	Hypo
16:50634556-50635046	491	9	1.3391	-0.2906	-7.67198	0.000377593	0.0594739	Hypo
21:43545710-43546654	945	30	2.23653	-0.0868244	-7.66916	0.000380432	0.0597192	Hypo
8:144260643-144261436	794	23	2.79496	-0.139374	-7.66883	0.000380432	0.0597192	Hypo
2:71680559-71681275	717	64	8.14355	-0.154834	-7.66837	0.000380432	0.0597192	Hypo
20:47385655-47386277	623	19	1.72011	-0.163796	-7.66745	0.000380432	0.0597192	Hypo
9:138333484-138334306	823	23	3.67026	-0.178289	-7.66621	0.000383271	0.0599125	Hypo
4:145277833-145278483	651	11	0.987742	-0.129816	-7.66619	0.000383271	0.0599125	Hypo
1:214397361-214398132	772	14	1.81794	-0.182198	-7.66598	0.000383271	0.0599125	Hypo
15:42361358-42361900	543	10	1.06096	-0.146924	-7.6656	0.000383271	0.0599125	Hypo
1:204450231-204450809	579	13	1.99174	-0.195046	-7.6628	0.000383271	0.0599125	Hypo
12:32292116-32292921	806	30	8.67276	-0.304768	-7.65951	0.000388949	0.0602943	Hypo
6:158091108-158092140	1033	17	1.86467	-0.15721	-7.65568	0.000388949	0.0602943	Hypo
19:34723337-34724104	768	9	0.938409	-0.165558	-7.65503	0.000388949	0.0602943	Hypo
9:138985809-138986291	483	35	2.55421	-0.13697	-7.65315	0.000388949	0.0602943	Hypo
9:137234560-137234768	209	7	0.38943	-0.112685	-7.65282	0.000388949	0.0602943	Hypo
5:139050503-139050782	280	11	0.926307	-0.207631	-7.65109	0.000388949	0.0602943	Hypo
6:31543289-31543838	550	18	3.98193	-0.276319	-7.65031	0.000388949	0.0602943	Hypo
13:114539084-114540423	1340	21	4.12317	-0.218068	-7.64794	0.000388949	0.0602943	Hypo
20:31039706-31040327	622	22	2.69946	-0.169983	-7.64565	0.000388949	0.0602943	Hypo
1:156462607-156464264	1658	21	2.28392	-0.143534	-7.64499	0.000388949	0.0602943	Hypo
7:66608379-66608900	522	7	0.75654	-0.198702	-7.64456	0.000391788	0.0606839	Hypo
17:3705890-3706663	774	19	1.7509	-0.109812	-7.63811	0.000394627	0.0608203	Hypo
17:45796188-45796313	126	5	0.262685	-0.147711	-7.63809	0.000394627	0.0608203	Hypo
5:159893853-159894557	705	11	1.12459	-0.124513	-7.63749	0.000394627	0.0608203	Hypo
11:62405216-62405694	479	18	1.87807	-0.113266	-7.63748	0.000394627	0.0608203	Hypo
3:197243901-197245023	1123	16	3.00063	-0.196396	-7.63723	0.000394627	0.0608203	Hypo
12:42861846-42862968	1123	15	1.49974	-0.173315	-7.63466	0.000394627	0.0608203	Hypo
7:641174-641269	96	9	0.454264	-0.205895	-7.63131	0.000397466	0.0611567	Hypo
11:64127459-64128019	561	38	4.17135	-0.179278	-7.62855	0.000397466	0.0611567	Hypo
8:142097359-142097924	566	12	1.09282	-0.192227	-7.62683	0.000400305	0.0614919	Hypo
6:2858116-2858714	599	17	3.06021	-0.185061	-7.6268	0.000400305	0.0614919	Hypo
4:57685928-57686874	947	13	3.14047	-0.252687	-7.62458	0.000403145	0.0617245	Hypo
5:10695232-10696058	827	16	4.05224	-0.285455	-7.62378	0.000403145	0.0617245	Hypo
12:6339128-6339669	542	15	2.25761	-0.177749	-7.62314	0.000403145	0.0617245	Hypo
2:187796653-187796791	139	8	0.63943	0.0931142	7.61814	0.000403145	0.0617245	Hyper
17:47435977-47436584	608	5	0.276604	-0.189717	-7.61703	0.000405984	0.0620572	Hypo
17:73860454-73861241	788	14	1.295	-0.177339	-7.61651	0.000405984	0.0620572	Hypo
7:2138722-2139395	674	27	1.65694	-0.135411	-7.61519	0.000408823	0.0622359	Hypo
1:3691365-3692043	679	23	2.85188	-0.17757	-7.61327	0.000408823	0.0622359	Hypo
2:218681175-218681354	180	7	0.931851	-0.343631	-7.60936	0.000408823	0.0622359	Hypo
17:57439723-57440226	504	6	0.694848	-0.194645	-7.60775	0.000408823	0.0622359	Hypo
12:111848117-111848616	500	16	2.5691	-0.197671	-7.60414	0.000408823	0.0622359	Hypo
11:76400134-76400652	519	19	2.22675	-0.222894	-7.60262	0.000411662	0.0626169	Hypo
1:235096305-235096959	655	16	1.6554	-0.192277	-7.59768	0.000423018	0.0632598	Hypo
1:114895912-114896344	433	6	0.55827	-0.228345	-7.59633	0.000423018	0.0632598	Hypo
11:69720346-69720654	309	10	1.68836	-0.277109	-7.59626	0.000423018	0.0632598	Hypo
1:3822303-3822865	563	18	2.24453	-0.168227	-7.59379	0.000423018	0.0632598	Hypo
19:45213741-45214293	553	18	1.98048	-0.211292	-7.59375	0.000423018	0.0632598	Hypo
7:73685788-73686636	849	21	1.5184	-0.127604	-7.59319	0.000423018	0.0632598	Hypo
17:25928977-25930404	1428	23	3.59043	-0.178397	-7.5929	0.000423018	0.0632598	Hypo
9:139415887-139417475	1589	79	5.13893	-0.0925754	-7.59145	0.000423018	0.0632598	Hypo
11:65418867-65419612	746	12	1.21815	-0.126639	-7.59086	0.000423018	0.0632598	Hypo
2:87894354-87895150	797	16	2.84396	-0.186644	-7.59054	0.000423018	0.0632598	Hypo
5:177761973-177762795	823	14	2.37454	-0.236384	-7.59037	0.000423018	0.0632598	Hypo
11:67184369-67184901	533	13	2.29451	-0.222676	-7.59002	0.000423018	0.0632598	Hypo
22:38610135-38610896	762	83	14.3897	-0.255575	-7.58993	0.000423018	0.0632598	Hypo
15:94773130-94773792	663	10	1.4446	-0.20851	-7.58921	0.000423018	0.0632598	Hypo
1:167097350-167097798	449	14	1.14275	-0.116863	-7.58828	0.000423018	0.0632598	Hypo
9:139498280-139498810	531	24	2.80107	-0.182864	-7.58814	0.000423018	0.0632598	Hypo
12:33106901-33107105	205	9	0.614599	-0.128327	-7.58601	0.000423018	0.0632598	Hypo
15:42381013-42381676	664	16	2.80601	-0.20588	-7.58592	0.000423018	0.0632598	Hypo
17:48905988-48906982	995	14	1.83782	-0.207003	-7.58393	0.000423018	0.0632598	Hypo
9:139522891-139523747	857	37	3.43446	-0.105865	-7.58199	0.000423018	0.0632598	Hypo
20:47403490-47403991	502	13	1.09862	-0.163108	-7.58073	0.000423018	0.0632598	Hypo
7:114705838-114706370	533	5	0.296332	-0.120935	-7.57897	0.000425857	0.0634806	Hypo
17:7080192-7080371	180	11	1.24913	-0.26705	-7.57894	0.000425857	0.0634806	Hypo
1:155157862-155158347	486	14	1.28323	-0.197846	-7.57891	0.000425857	0.0634806	Hypo
16:49474311-49474950	640	18	3.20783	-0.252773	-7.57794	0.000425857	0.0634806	Hypo
12:104867085-104867804	720	12	1.61002	-0.185792	-7.57764	0.000428696	0.0638017	Hypo
4:71684225-71685068	844	9	0.973714	-0.119524	-7.57412	0.000428696	0.0638017	Hypo
16:85388095-85388955	861	22	3.14733	-0.165862	-7.57329	0.000431535	0.0638955	Hypo
6:35108370-35109345	976	81	9.26507	-0.158358	-7.57108	0.000431535	0.0638955	Hypo
11:1852801-1853285	485	18	2.57526	-0.207928	-7.57068	0.000431535	0.0638955	Hypo
20:36924698-36925042	345	9	1.1101	-0.173372	-7.56764	0.000431535	0.0638955	Hypo
21:45662703-45664460	1758	84	10.2204	-0.157453	-7.56745	0.000434374	0.0638955	Hypo
16:57755331-57755868	538	13	1.21638	-0.277556	-7.56744	0.000434374	0.0638955	Hypo
11:1675303-1676530	1228	32	2.14053	-0.104432	-7.56552	0.000434374	0.0638955	Hypo
12:11821275-11822194	920	17	2.93374	-0.172591	-7.56398	0.000437213	0.0638955	Hypo
4:90600674-90600784	111	5	0.451713	-0.293833	-7.56346	0.000437213	0.0638955	Hypo
3:37598152-37598938	787	14	2.51951	-0.250361	-7.56295	0.000437213	0.0638955	Hypo
14:75399245-75401369	2125	23	2.90289	-0.144446	-7.56197	0.000437213	0.0638955	Hypo
20:61282702-61283288	587	21	1.42894	-0.104888	-7.56152	0.000437213	0.0638955	Hypo
8:117748626-117748849	224	11	0.592112	0.0837537	7.55907	0.000437213	0.0638955	Hyper
16:88332348-88333061	714	12	1.68431	-0.173174	-7.55643	0.000437213	0.0638955	Hypo
6:140203277-140205254	1978	16	2.51826	-0.205517	-7.55492	0.000437213	0.0638955	Hypo
10:73509100-73509591	492	7	0.899902	-0.186461	-7.55421	0.000437213	0.0638955	Hypo
11:64530685-64532195	1511	27	3.50171	-0.17992	-7.55377	0.000437213	0.0638955	Hypo
10:31423225-31424158	934	30	3.72856	-0.181327	-7.55172	0.000437213	0.0638955	Hypo
5:40801814-40802593	780	10	1.48997	-0.225859	-7.55164	0.000437213	0.0638955	Hypo
17:48745728-48746414	687	8	1.07173	-0.251963	-7.55002	0.000437213	0.0638955	Hypo
16:75096794-75097711	918	16	2.12513	-0.178262	-7.54533	0.000437213	0.0638955	Hypo
17:936631-937296	666	16	1.70612	-0.188413	-7.54344	0.000437213	0.0638955	Hypo
7:2921696-2922425	730	22	4.10856	-0.240184	-7.5433	0.000437213	0.0638955	Hypo
9:127274271-127275539	1269	35	6.44879	-0.188642	-7.54044	0.000440052	0.0641595	Hypo
10:33943570-33944532	963	11	1.17974	-0.148349	-7.5394	0.000440052	0.0641595	Hypo
16:79691854-79692491	638	15	1.54567	-0.164951	-7.53443	0.000440052	0.0641595	Hypo
21:44015012-44015341	330	8	0.477125	-0.277991	-7.52751	0.000442891	0.0641717	Hypo
22:50551149-50551819	671	13	1.04596	-0.130634	-7.52498	0.000442891	0.0641717	Hypo
17:74523885-74525107	1223	49	5.26557	-0.153542	-7.52429	0.000442891	0.0641717	Hypo
13:114061611-114061997	387	25	2.19908	-0.199013	-7.5215	0.000442891	0.0641717	Hypo
1:28716020-28716279	260	17	1.06284	0.074048	7.52114	0.000442891	0.0641717	Hyper
3:134031431-134031904	474	32	2.9851	-0.200826	-7.51925	0.000442891	0.0641717	Hypo
8:8799285-8799373	89	6	0.334366	-0.1492	-7.51923	0.000442891	0.0641717	Hypo
10:134110147-134110645	499	20	2.02426	-0.171675	-7.51916	0.000442891	0.0641717	Hypo
10:89620718-89621537	820	19	5.19248	-0.393917	-7.51765	0.00044573	0.0643828	Hypo
14:35834750-35837080	2331	38	5.25383	-0.147088	-7.51485	0.00044573	0.0643828	Hypo
12:48210934-48212693	1760	25	1.80073	-0.11305	-7.51206	0.00044573	0.0643828	Hypo
4:36243622-36244795	1174	11	3.37887	-0.315426	-7.51131	0.00044573	0.0643828	Hypo
4:8280809-8281304	496	13	2.41214	-0.246909	-7.51009	0.000448569	0.0643935	Hypo
9:126150022-126150518	497	14	1.39005	-0.137735	-7.50843	0.000448569	0.0643935	Hypo
9:137288873-137289630	758	18	2.92617	-0.201816	-7.50784	0.000448569	0.0643935	Hypo
17:72526075-72526279	205	7	0.388792	-0.152291	-7.50716	0.000448569	0.0643935	Hypo
19:56621687-56623372	1686	37	4.53189	-0.172079	-7.50648	0.000448569	0.0643935	Hypo
3:121763549-121764666	1118	5	0.599356	-0.138531	-7.50478	0.000448569	0.0643935	Hypo
20:62042902-62043453	552	28	2.3489	-0.155187	-7.50457	0.000448569	0.0643935	Hypo
19:36526530-36526848	319	9	0.933946	-0.175088	-7.50418	0.000448569	0.0643935	Hypo
22:27812356-27813144	789	16	2.36966	-0.272167	-7.50243	0.000451408	0.0644041	Hypo
20:61506821-61507141	321	19	2.74535	-0.187543	-7.4954	0.000451408	0.0644041	Hypo
15:75092767-75093395	629	24	1.53427	-0.154711	-7.49253	0.000451408	0.0644041	Hypo
4:6920103-6920394	292	7	0.82988	-0.191954	-7.4913	0.000451408	0.0644041	Hypo
16:3629620-3631248	1629	38	3.04282	-0.107684	-7.49077	0.000451408	0.0644041	Hypo
19:54566706-54567433	728	39	4.85689	-0.174645	-7.49047	0.000451408	0.0644041	Hypo
19:13995546-13996603	1058	30	6.70151	-0.24345	-7.48967	0.000451408	0.0644041	Hypo
1:155148390-155148699	310	10	1.81176	-0.180923	-7.48817	0.000451408	0.0644041	Hypo
2:97282814-97283698	885	18	2.74491	-0.187	-7.48703	0.000454247	0.064562	Hypo
9:132090807-132091366	560	14	1.57854	-0.15722	-7.48673	0.000454247	0.064562	Hypo
6:14451922-14452564	643	9	1.24387	-0.304374	-7.4867	0.000454247	0.064562	Hypo
15:64442195-64442578	384	7	1.21869	-0.350638	-7.48625	0.000454247	0.064562	Hypo
17:7463118-7463745	628	13	0.838735	-0.136064	-7.48245	0.000454247	0.064562	Hypo
16:29312046-29312839	794	26	2.18029	-0.179994	-7.48119	0.000459925	0.0650219	Hypo
17:73828794-73829678	885	25	2.83632	-0.132426	-7.47944	0.000459925	0.0650219	Hypo
20:52276745-52277349	605	35	5.69485	-0.167686	-7.47928	0.000459925	0.0650219	Hypo
18:13566970-13567479	510	17	2.09164	-0.179256	-7.47713	0.000459925	0.0650219	Hypo
6:13419617-13420031	415	17	1.07654	-0.0897394	-7.47711	0.000459925	0.0650219	Hypo
4:159841351-159841791	441	8	1.28658	-0.168961	-7.47573	0.000459925	0.0650219	Hypo
11:131780278-131780876	599	90	5.49176	-0.102108	-7.47568	0.000459925	0.0650219	Hypo
17:72551518-72551894	377	8	0.770156	-0.181101	-7.47295	0.000462764	0.0653736	Hypo
10:80936496-80936995	500	10	0.893523	-0.152405	-7.46973	0.000465604	0.0654399	Hypo
1:25355437-25356370	934	24	3.94365	-0.18708	-7.46601	0.000465604	0.0654399	Hypo
9:92055152-92055708	557	13	1.06501	-0.117607	-7.46504	0.000465604	0.0654399	Hypo
16:90166731-90167129	399	6	0.834415	-0.214192	-7.46325	0.000471282	0.0654399	Hypo
12:110199299-110201126	1828	24	2.59407	-0.155316	-7.46294	0.000471282	0.0654399	Hypo
2:233230029-233230456	428	10	1.85606	-0.244079	-7.46022	0.000471282	0.0654399	Hypo
15:75943684-75944458	775	7	0.742971	-0.212179	-7.4586	0.000471282	0.0654399	Hypo
19:2479322-2479767	446	14	1.37918	-0.158501	-7.45858	0.000471282	0.0654399	Hypo
9:15443483-15443812	330	8	0.574952	0.0870229	7.4559	0.000471282	0.0654399	Hyper
12:116711954-116712928	975	9	1.34227	-0.18885	-7.45492	0.000471282	0.0654399	Hypo
15:76001848-76002253	406	19	2.61816	-0.277437	-7.45346	0.000471282	0.0654399	Hypo
17:38477240-38477983	744	17	2.5729	-0.202423	-7.45338	0.000471282	0.0654399	Hypo
1:205202121-205202891	771	8	1.26976	-0.217723	-7.45152	0.000471282	0.0654399	Hypo
6:2124626-2125698	1073	14	3.00376	-0.229288	-7.44864	0.000471282	0.0654399	Hypo
16:66257310-66258696	1387	16	1.88169	-0.17218	-7.44663	0.000474121	0.0654399	Hypo
20:32865295-32865665	371	18	1.06256	0.0802517	7.44461	0.000474121	0.0654399	Hyper
3:46914586-46915295	710	8	1.42156	-0.234812	-7.44376	0.000474121	0.0654399	Hypo
5:42857989-42859135	1147	9	1.20484	-0.177419	-7.44333	0.000474121	0.0654399	Hypo
17:61527732-61528144	413	13	0.873883	-0.130129	-7.44285	0.000474121	0.0654399	Hypo
17:61524891-61525491	601	12	1.60256	-0.180716	-7.44228	0.000474121	0.0654399	Hypo
16:89512998-89513720	723	15	1.60121	-0.160253	-7.44199	0.000474121	0.0654399	Hypo
12:125171667-125172448	782	11	1.03586	-0.154917	-7.44183	0.000474121	0.0654399	Hypo
20:56053022-56053493	472	14	1.96975	-0.230216	-7.44181	0.000474121	0.0654399	Hypo
10:79633395-79633879	485	14	1.12362	-0.179477	-7.43918	0.000474121	0.0654399	Hypo
4:6941834-6942337	504	10	1.19943	-0.167926	-7.4391	0.000474121	0.0654399	Hypo
1:26614052-26615058	1007	13	1.62191	-0.199199	-7.43886	0.000474121	0.0654399	Hypo
11:60917098-60917828	731	10	1.49607	-0.227527	-7.43868	0.000474121	0.0654399	Hypo
1:228687714-228688183	470	9	2.4193	-0.396869	-7.43796	0.000474121	0.0654399	Hypo
4:6889774-6890147	374	10	0.593982	-0.125095	-7.43788	0.000474121	0.0654399	Hypo
17:21279281-21279981	701	77	8.13414	-0.163672	-7.43347	0.000474121	0.0654399	Hypo
2:132286256-132286882	627	35	4.52996	-0.266891	-7.43188	0.000474121	0.0654399	Hypo
16:3639571-3639970	400	22	1.55295	-0.108246	-7.4304	0.00047696	0.065783	Hypo
9:130860332-130860913	582	16	1.42042	-0.128695	-7.42754	0.000479799	0.0661256	Hypo
2:43190189-43190774	586	6	0.965988	-0.27917	-7.42595	0.000482638	0.066223	Hypo
14:75761705-75762306	602	24	3.41018	-0.184243	-7.42561	0.000482638	0.066223	Hypo
1:25383005-25383507	503	15	3.24872	-0.250069	-7.42541	0.000482638	0.066223	Hypo
1:161068451-161068898	448	37	2.60295	-0.165427	-7.42538	0.000482638	0.066223	Hypo
1:154583878-154584552	675	9	0.835846	-0.136443	-7.42441	0.000482638	0.066223	Hypo
8:12901193-12901864	672	10	2.16376	-0.239294	-7.42198	0.000482638	0.066223	Hypo
11:1859308-1859785	478	19	1.58771	-0.163822	-7.42121	0.000485477	0.0664169	Hypo
7:139332836-139333470	635	18	2.13206	-0.139027	-7.4209	0.000485477	0.0664169	Hypo
1:27853362-27854117	756	22	3.35946	-0.211466	-7.41996	0.000485477	0.0664169	Hypo
12:51739456-51740385	930	12	2.69963	-0.355038	-7.41807	0.000485477	0.0664169	Hypo
10:81033980-81034349	370	12	0.789589	0.165216	7.41209	0.000493994	0.0671385	Hyper
18:46461179-46461753	575	13	1.21353	-0.177236	-7.41079	0.000493994	0.0671385	Hypo
4:2801308-2802349	1042	30	3.23572	-0.132318	-7.4075	0.000493994	0.0671385	Hypo
17:79083691-79084112	422	25	1.74221	-0.115277	-7.40556	0.000493994	0.0671385	Hypo
17:76879692-76880495	804	33	5.11588	-0.167191	-7.40554	0.000493994	0.0671385	Hypo
15:83520777-83522197	1421	30	3.03976	-0.136458	-7.4054	0.000493994	0.0671385	Hypo
22:24822966-24823830	865	32	3.07336	-0.157281	-7.40363	0.000493994	0.0671385	Hypo
7:68859240-68859509	270	10	0.542923	-0.0923137	-7.40349	0.000493994	0.0671385	Hypo
17:21145379-21146033	655	12	1.52519	-0.2707	-7.40279	0.000493994	0.0671385	Hypo
16:27249460-27249853	394	11	0.721241	-0.215831	-7.3983	0.000496833	0.067426	Hypo
19:11253242-11253809	568	22	3.24104	-0.199321	-7.39708	0.000496833	0.067426	Hypo
5:178618390-178619406	1017	29	2.80041	-0.136983	-7.39513	0.000499672	0.0674673	Hypo
9:135877263-135878098	836	9	0.738053	-0.128799	-7.39342	0.000499672	0.0674673	Hypo
8:33411273-33411711	439	6	0.560787	-0.168023	-7.39335	0.000499672	0.0674673	Hypo
16:85785707-85786521	815	19	3.76487	-0.277267	-7.39329	0.000499672	0.0674673	Hypo
5:133891084-133891957	874	16	1.7998	-0.139907	-7.39298	0.000499672	0.0674673	Hypo
1:18326463-18326800	338	6	0.367688	-0.136748	-7.39282	0.000499672	0.0674673	Hypo
2:163554538-163555125	588	5	0.451518	0.13017	7.39259	0.000499672	0.0674673	Hyper
2:238813667-238813934	268	5	0.281774	-0.270296	-7.39041	0.000502511	0.0677525	Hypo
17:75388067-75389075	1009	19	3.16443	-0.18578	-7.38856	0.000502511	0.0677525	Hypo
14:105123429-105124663	1235	28	2.18157	-0.111933	-7.38208	0.000511028	0.068702	Hypo
14:77710179-77710781	603	10	1.38581	-0.237621	-7.38122	0.000511028	0.068702	Hypo
19:611243-611802	560	31	2.65993	-0.169867	-7.37829	0.000511028	0.068702	Hypo
9:136925146-136925780	635	15	2.30716	-0.153581	-7.37731	0.000511028	0.068702	Hypo
21:45337007-45337639	633	28	4.92542	-0.20263	-7.37639	0.000513867	0.0689841	Hypo
17:17695804-17696432	629	27	2.87391	-0.157905	-7.37632	0.000513867	0.0689841	Hypo
17:73841268-73842050	783	22	1.57888	-0.143711	-7.37402	0.000519545	0.0689844	Hypo
15:68626063-68627040	978	14	1.46293	-0.161334	-7.3723	0.000519545	0.0689844	Hypo
5:139126055-139126676	622	47	7.42967	-0.211562	-7.36974	0.000522384	0.0689844	Hypo
22:24902919-24903496	578	8	0.82407	-0.18653	-7.36931	0.000522384	0.0689844	Hypo
15:40746631-40747480	850	13	1.6092	-0.179273	-7.36786	0.000522384	0.0689844	Hypo
1:3584819-3585521	703	19	1.73256	-0.176023	-7.36572	0.000522384	0.0689844	Hypo
1:120624048-120624397	350	6	1.03905	-0.177627	-7.36537	0.000522384	0.0689844	Hypo
11:2859264-2860968	1705	60	5.94027	-0.155814	-7.36512	0.000522384	0.0689844	Hypo
19:35775626-35776391	766	12	1.3721	-0.118772	-7.36332	0.000522384	0.0689844	Hypo
7:41739185-41739380	196	9	1.52008	-0.214786	-7.36222	0.000522384	0.0689844	Hypo
12:48276083-48276904	822	18	2.18038	-0.129187	-7.3616	0.000522384	0.0689844	Hypo
1:25240644-25242893	2250	66	8.82581	-0.157738	-7.36135	0.000522384	0.0689844	Hypo
16:29337440-29337743	304	12	1.14577	-0.203421	-7.36038	0.000522384	0.0689844	Hypo
16:2556959-2557505	547	16	1.53454	-0.184564	-7.35977	0.000522384	0.0689844	Hypo
22:33214901-33215201	301	5	0.268413	-0.126072	-7.35887	0.000522384	0.0689844	Hypo
5:179219799-179220589	791	23	2.48	-0.11359	-7.35774	0.000522384	0.0689844	Hypo
22:42712917-42713582	666	21	2.75045	-0.171316	-7.35771	0.000522384	0.0689844	Hypo
14:23320360-23321147	788	10	1.33944	-0.121554	-7.3576	0.000522384	0.0689844	Hypo
18:13482234-13482590	357	9	0.894668	-0.157034	-7.35695	0.000522384	0.0689844	Hypo
12:29360517-29361525	1009	5	0.540945	-0.247566	-7.35537	0.000522384	0.0689844	Hypo
16:2533192-2533653	462	21	2.31242	-0.154705	-7.35476	0.000522384	0.0689844	Hypo
11:63862416-63862870	455	14	1.25297	-0.114318	-7.35114	0.000522384	0.0689844	Hypo
22:37624855-37625461	607	11	1.12853	-0.163208	-7.35062	0.000522384	0.0689844	Hypo
11:65185074-65185780	707	21	1.64052	-0.105982	-7.34886	0.000525224	0.0691144	Hypo
2:219214273-219214676	404	13	1.21147	-0.11943	-7.34867	0.000525224	0.0691144	Hypo
10:30323338-30324140	803	17	3.8658	-0.299707	-7.34839	0.000525224	0.0691144	Hypo
2:26678965-26679703	739	18	3.0141	-0.187488	-7.34796	0.000525224	0.0691144	Hypo
3:193491262-193492091	830	7	0.9984	-0.173107	-7.34732	0.000525224	0.0691144	Hypo
21:47716120-47716646	527	26	2.38024	-0.229429	-7.34078	0.000528063	0.0691461	Hypo
14:106394882-106395749	868	18	1.73769	-0.147667	-7.33965	0.000528063	0.0691461	Hypo
7:151126625-151127244	620	9	1.16805	-0.207441	-7.33886	0.000528063	0.0691461	Hypo
10:26817797-26818224	428	10	0.75669	-0.0876511	-7.33817	0.000528063	0.0691461	Hypo
6:2942922-2943648	727	14	1.41572	-0.176437	-7.33682	0.000528063	0.0691461	Hypo
16:88502476-88502825	350	20	1.8218	-0.174401	-7.33638	0.000528063	0.0691461	Hypo
15:58843449-58844141	693	13	1.4609	-0.1524	-7.3363	0.000528063	0.0691461	Hypo
16:50297865-50298130	266	6	0.370638	-0.322556	-7.33534	0.000530902	0.069226	Hypo
17:43249511-43250565	1055	17	1.76696	-0.126735	-7.33421	0.000530902	0.069226	Hypo
7:73476264-73476751	488	20	1.50379	-0.128659	-7.33421	0.000530902	0.069226	Hypo
20:439630-439960	331	6	0.587205	-0.250833	-7.33377	0.000530902	0.069226	Hypo
18:46307242-46307753	512	17	1.12981	-0.103358	-7.33272	0.000530902	0.069226	Hypo
1:2474933-2475961	1029	43	5.71593	-0.155729	-7.33223	0.000530902	0.069226	Hypo
5:88128329-88129594	1266	7	1.83691	-0.306381	-7.32988	0.000533741	0.0693052	Hypo
5:27524133-27524259	127	5	0.494857	0.257143	7.32956	0.000533741	0.0693052	Hyper
9:127556632-127556961	330	6	0.371582	-0.159955	-7.32887	0.000533741	0.0693052	Hypo
19:732207-732996	790	23	1.92188	-0.130371	-7.32466	0.000533741	0.0693052	Hypo
11:65208232-65209520	1289	22	2.39658	-0.143307	-7.32444	0.000533741	0.0693052	Hypo
21:38353009-38353723	715	28	5.16213	-0.257977	-7.32346	0.000533741	0.0693052	Hypo
22:21796437-21796869	433	10	1.3024	-0.233446	-7.31939	0.00053658	0.0695769	Hypo
6:112358854-112359355	502	12	1.65694	-0.289049	-7.31749	0.00053658	0.0695769	Hypo
16:16356601-16357121	521	18	1.46016	-0.105404	-7.31638	0.000539419	0.0698964	Hypo
1:9145169-9145914	746	10	1.54305	-0.143725	-7.31522	0.000545097	0.0700261	Hypo
12:56550904-56551359	456	28	3.01373	-0.201802	-7.31448	0.000547936	0.0700261	Hypo
19:52257337-52257828	492	8	0.807438	-0.164161	-7.31342	0.000547936	0.0700261	Hypo
16:22252688-22252838	151	6	0.463721	-0.171318	-7.31219	0.000547936	0.0700261	Hypo
7:150085877-150086650	774	21	2.12447	-0.113767	-7.30904	0.000547936	0.0700261	Hypo
22:44426996-44427363	368	12	0.833061	-0.1267	-7.30472	0.000547936	0.0700261	Hypo
1:1830693-1831641	949	25	2.46059	-0.134603	-7.30415	0.000547936	0.0700261	Hypo
6:44201473-44202762	1290	15	1.99004	-0.138956	-7.30344	0.000547936	0.0700261	Hypo
3:48677544-48677977	434	28	1.8599	-0.0831264	-7.30041	0.000547936	0.0700261	Hypo
12:116998910-116999648	739	8	0.847033	-0.199904	-7.29959	0.000547936	0.0700261	Hypo
3:128202652-128203250	599	23	2.76708	-0.147213	-7.29952	0.000547936	0.0700261	Hypo
8:134156078-134156941	864	10	1.34003	-0.158225	-7.2995	0.000547936	0.0700261	Hypo
12:133004939-133005567	629	29	3.07822	-0.149685	-7.29892	0.000547936	0.0700261	Hypo
9:139217120-139217569	450	19	1.43848	-0.127252	-7.29877	0.000547936	0.0700261	Hypo
3:193987365-193987817	453	27	4.50238	-0.217644	-7.29861	0.000547936	0.0700261	Hypo
9:139776431-139777251	821	21	2.12379	-0.141905	-7.29848	0.000547936	0.0700261	Hypo
19:39635460-39636229	770	19	3.20699	-0.202786	-7.29687	0.000547936	0.0700261	Hypo
12:54778253-54779378	1126	13	0.96458	-0.121556	-7.29605	0.000547936	0.0700261	Hypo
18:77284432-77284930	499	39	3.14125	-0.127151	-7.29562	0.000547936	0.0700261	Hypo
2:9434865-9435332	468	9	1.72352	-0.310472	-7.2941	0.000547936	0.0700261	Hypo
19:49467413-49467865	453	15	0.923628	-0.155613	-7.29321	0.000550775	0.0700526	Hypo
16:31037005-31037511	507	11	1.38603	-0.166422	-7.29282	0.000550775	0.0700526	Hypo
17:74489815-74490397	583	19	2.32517	-0.156088	-7.29241	0.000550775	0.0700526	Hypo
3:13107664-13108208	545	17	1.52587	-0.160174	-7.29082	0.000550775	0.0700526	Hypo
1:41819541-41819773	233	9	0.738628	-0.141703	-7.29076	0.000550775	0.0700526	Hypo
1:156449908-156450967	1060	38	3.09518	-0.122847	-7.29032	0.000550775	0.0700526	Hypo
16:66397147-66398550	1404	27	2.27157	-0.128085	-7.28938	0.000550775	0.0700526	Hypo
16:2536221-2537422	1202	43	3.85973	-0.137808	-7.28775	0.000553614	0.0702698	Hypo
1:225665556-225665932	377	10	1.17686	-0.205255	-7.28737	0.000553614	0.0702698	Hypo
1:37937042-37937606	565	11	1.93567	-0.290766	-7.28645	0.000553614	0.0702698	Hypo
10:81025814-81026549	736	16	1.13669	-0.108965	-7.28623	0.000556453	0.0702724	Hypo
9:37040454-37041069	616	9	0.728648	-0.145903	-7.28504	0.000556453	0.0702724	Hypo
2:102843163-102843852	690	8	0.824728	-0.130242	-7.28362	0.000556453	0.0702724	Hypo
10:80861464-80863237	1774	46	3.07627	-0.0824745	-7.28232	0.000559292	0.0702724	Hypo
18:3029221-3029814	594	10	1.15906	-0.179386	-7.28207	0.000559292	0.0702724	Hypo
1:855609-856120	512	24	2.11929	-0.148088	-7.2815	0.000559292	0.0702724	Hypo
2:47206582-47207072	491	16	1.59482	0.115656	7.28018	0.000559292	0.0702724	Hyper
10:26656000-26657371	1372	16	1.7498	-0.151601	-7.28006	0.000559292	0.0702724	Hypo
4:185609694-185609850	157	6	0.339236	-0.241531	-7.27976	0.000559292	0.0702724	Hypo
9:134024834-134025939	1106	12	1.50747	-0.190893	-7.2769	0.000559292	0.0702724	Hypo
2:102017560-102018302	743	16	2.24409	-0.157398	-7.27486	0.000559292	0.0702724	Hypo
20:43292568-43292835	268	5	0.359614	-0.182969	-7.27426	0.000559292	0.0702724	Hypo
11:60869634-60869885	252	5	0.337044	-0.209864	-7.27402	0.000559292	0.0702724	Hypo
10:6110829-6111408	580	10	1.19571	-0.188883	-7.27346	0.000559292	0.0702724	Hypo
16:85494196-85494712	517	16	1.46388	-0.171165	-7.27297	0.000559292	0.0702724	Hypo
19:51231343-51231557	215	10	0.60746	-0.170843	-7.2725	0.000562131	0.0703918	Hypo
6:1619830-1620589	760	84	10.2275	-0.14954	-7.27102	0.000562131	0.0703918	Hypo
11:67154327-67154846	520	11	0.75831	-0.110557	-7.27018	0.000562131	0.0703918	Hypo
12:124864281-124864727	447	15	1.18076	-0.141319	-7.26969	0.000562131	0.0703918	Hypo
10:31016591-31017292	702	5	0.538189	-0.158595	-7.26949	0.000562131	0.0703918	Hypo
22:50360673-50361574	902	38	4.12566	-0.152479	-7.26823	0.00056497	0.0705104	Hypo
1:154358196-154358435	240	7	0.729608	-0.188561	-7.2674	0.00056497	0.0705104	Hypo
10:61438795-61439149	355	5	1.49361	-0.32051	-7.26712	0.00056497	0.0705104	Hypo
18:21441882-21442611	730	7	1.08673	-0.174507	-7.26631	0.00056497	0.0705104	Hypo
2:228403552-228403795	244	5	0.294853	0.100681	7.26628	0.00056497	0.0705104	Hyper
6:31370798-31371837	1040	76	7.79714	-0.134891	-7.26535	0.000567809	0.0706754	Hypo
11:1072207-1072916	710	20	1.26515	-0.106009	-7.26402	0.000567809	0.0706754	Hypo
19:16466373-16466548	176	14	0.731683	-0.159383	-7.26396	0.000567809	0.0706754	Hypo
19:39154649-39155063	415	18	1.58691	-0.104063	-7.26362	0.000567809	0.0706754	Hypo
8:126332684-126333296	613	5	0.48283	-0.178202	-7.26302	0.000570648	0.0708145	Hypo
19:49891109-49891821	713	55	7.51871	-0.182657	-7.26242	0.000570648	0.0708145	Hypo
2:120245250-120245514	265	8	1.18826	-0.247963	-7.25974	0.000570648	0.0708145	Hypo
21:45154587-45155123	537	17	1.39227	-0.115233	-7.25733	0.000573487	0.0708145	Hypo
4:8305006-8305535	530	9	0.749681	-0.137738	-7.25447	0.000573487	0.0708145	Hypo
16:89428463-89428934	472	10	1.25453	-0.14753	-7.25199	0.000573487	0.0708145	Hypo
16:81466613-81467372	760	24	2.6029	-0.150659	-7.25178	0.000573487	0.0708145	Hypo
11:76410778-76411546	769	12	1.1027	-0.119308	-7.25142	0.000573487	0.0708145	Hypo
8:142264528-142265246	719	21	3.20279	-0.20625	-7.25052	0.000573487	0.0708145	Hypo
17:181077-181525	449	21	2.05006	-0.138112	-7.25052	0.000573487	0.0708145	Hypo
18:74230461-74230949	489	25	5.63027	-0.320282	-7.25025	0.000573487	0.0708145	Hypo
2:234327448-234327950	503	17	1.93129	-0.159122	-7.25003	0.000573487	0.0708145	Hypo
16:69899732-69899954	223	6	0.557324	-0.228858	-7.24217	0.000579165	0.0711065	Hypo
15:91415812-91417681	1870	38	2.79578	-0.0990308	-7.24205	0.000579165	0.0711065	Hypo
11:68843452-68843813	362	12	1.7975	-0.252557	-7.24205	0.000579165	0.0711065	Hypo
1:15573886-15574714	829	23	3.15107	-0.199089	-7.24191	0.000579165	0.0711065	Hypo
6:144383914-144384637	724	12	1.72009	-0.223941	-7.24164	0.000579165	0.0711065	Hypo
4:3387083-3387549	467	19	1.73827	-0.124952	-7.24038	0.000579165	0.0711065	Hypo
9:117386505-117386904	400	10	0.749323	-0.0789576	-7.2383	0.000582004	0.0711065	Hypo
6:15334255-15334833	579	6	0.555704	-0.13372	-7.23644	0.000582004	0.0711065	Hypo
12:96602628-96603917	1290	12	1.66695	-0.156193	-7.23499	0.000584843	0.0711065	Hypo
5:86536812-86537259	448	5	0.296283	0.0758483	7.23354	0.000584843	0.0711065	Hyper
7:76040740-76041637	898	7	0.795456	-0.146281	-7.23295	0.000584843	0.0711065	Hypo
16:835386-835890	505	26	1.75593	-0.13279	-7.23231	0.000584843	0.0711065	Hypo
17:48610704-48611835	1132	34	6.3137	-0.236528	-7.23172	0.000584843	0.0711065	Hypo
2:38078659-38080001	1343	8	1.14867	-0.202243	-7.23078	0.000584843	0.0711065	Hypo
10:125823264-125823720	457	8	0.881144	-0.217652	-7.23046	0.000584843	0.0711065	Hypo
22:23583103-23583604	502	13	1.43878	-0.147481	-7.22878	0.000584843	0.0711065	Hypo
3:128326571-128327051	481	28	1.66316	-0.169709	-7.22785	0.000584843	0.0711065	Hypo
22:19567174-19567873	700	15	2.33529	-0.172297	-7.2274	0.000587683	0.0711065	Hypo
9:137266499-137268591	2093	69	6.372	-0.124301	-7.22338	0.000587683	0.0711065	Hypo
13:77261857-77262748	892	6	0.829005	-0.181874	-7.22316	0.000587683	0.0711065	Hypo
19:41830789-41831552	764	26	3.42721	-0.119431	-7.22298	0.000587683	0.0711065	Hypo
17:47480679-47481907	1229	16	2.15516	-0.172696	-7.22133	0.000587683	0.0711065	Hypo
7:74056367-74056597	231	6	0.503007	-0.139898	-7.22081	0.000587683	0.0711065	Hypo
1:7711875-7712730	856	18	3.3167	-0.165777	-7.22007	0.000587683	0.0711065	Hypo
17:75358700-75359296	597	14	1.58621	-0.143127	-7.2194	0.000587683	0.0711065	Hypo
21:19061443-19062308	866	13	2.58393	-0.299585	-7.21896	0.000587683	0.0711065	Hypo
16:54394105-54394989	885	14	2.85904	-0.211916	-7.21876	0.000587683	0.0711065	Hypo
3:159570368-159571040	673	14	3.11155	-0.268294	-7.21843	0.000587683	0.0711065	Hypo
2:43364346-43365013	668	14	2.10994	-0.205331	-7.21584	0.000587683	0.0711065	Hypo
9:19229367-19229956	590	16	1.41836	-0.184042	-7.21432	0.000587683	0.0711065	Hypo
16:89038022-89038440	419	22	1.98947	-0.100625	-7.2132	0.000587683	0.0711065	Hypo
6:14516673-14517458	786	14	1.41701	-0.157473	-7.21225	0.000590522	0.0713111	Hypo
8:81243489-81244363	875	9	1.51891	-0.213058	-7.212	0.000590522	0.0713111	Hypo
10:106071613-106072227	615	6	0.413336	-0.131546	-7.21181	0.000590522	0.0713111	Hypo
20:583112-583620	509	9	1.21288	-0.227944	-7.21048	0.0005962	0.0715793	Hypo
2:227380075-227380827	753	5	0.426351	-0.203747	-7.20996	0.0005962	0.0715793	Hypo
10:80838713-80839879	1167	15	2.66969	-0.199125	-7.20959	0.0005962	0.0715793	Hypo
10:129947864-129948215	352	35	3.12797	-0.185056	-7.20943	0.0005962	0.0715793	Hypo
10:72260610-72261062	453	5	0.419486	-0.178503	-7.20912	0.0005962	0.0715793	Hypo
8:143580066-143581163	1098	37	3.48177	-0.121359	-7.20907	0.0005962	0.0715793	Hypo
17:79297232-79297772	541	24	3.08156	-0.160101	-7.20704	0.0005962	0.0715793	Hypo
17:75569294-75569966	673	6	0.59217	-0.157704	-7.20681	0.0005962	0.0715793	Hypo
3:42164584-42165138	555	10	0.980867	-0.173687	-7.20673	0.0005962	0.0715793	Hypo
9:130823682-130824037	356	10	0.769406	-0.120532	-7.20468	0.000599039	0.0715972	Hypo
10:11251514-11252827	1314	22	4.62789	-0.248752	-7.20448	0.000599039	0.0715972	Hypo
20:48622910-48623886	977	9	1.57806	-0.249779	-7.20312	0.000599039	0.0715972	Hypo
9:136337740-136338262	523	12	0.814371	-0.11073	-7.20228	0.000599039	0.0715972	Hypo
21:46344293-46344868	576	10	1.37163	-0.216683	-7.20168	0.000599039	0.0715972	Hypo
20:43271539-43273751	2213	39	4.14168	-0.12709	-7.20156	0.000599039	0.0715972	Hypo
16:12183120-12183761	642	16	1.59395	-0.172695	-7.20044	0.000599039	0.0715972	Hypo
15:75472730-75473338	609	8	1.37017	-0.22183	-7.19982	0.000601878	0.0718444	Hypo
1:209943414-209943839	426	9	0.820223	-0.14387	-7.19926	0.000601878	0.0718444	Hypo
12:125581817-125582254	438	14	1.36991	-0.162822	-7.19463	0.000604717	0.0720909	Hypo
11:303416-304083	668	23	1.60147	-0.170058	-7.19427	0.000604717	0.0720909	Hypo
17:38503802-38505469	1668	27	2.70035	-0.114498	-7.19331	0.000607556	0.0722445	Hypo
11:122597570-122598108	539	12	1.58496	-0.180006	-7.19325	0.000607556	0.0722445	Hypo
2:17994305-17995085	781	8	0.729182	-0.16963	-7.19318	0.000607556	0.0722445	Hypo
19:952979-953511	533	21	2.90095	-0.215567	-7.19295	0.000607556	0.0722445	Hypo
9:38030295-38030744	450	7	1.38614	-0.291132	-7.19178	0.000610395	0.0723512	Hypo
17:97528-98409	882	13	1.80181	-0.163319	-7.19116	0.000610395	0.0723512	Hypo
6:97600914-97601340	427	7	0.808665	0.141155	7.1875	0.000610395	0.0723512	Hyper
1:226054015-226054314	300	5	0.482955	-0.237441	-7.18725	0.000610395	0.0723512	Hypo
12:112204067-112204911	845	66	14.8206	-0.303736	-7.1865	0.000610395	0.0723512	Hypo
2:145364943-145365550	608	9	0.991033	-0.154876	-7.18578	0.000613234	0.0725032	Hypo
11:32871690-32871991	302	6	1.63153	-0.350855	-7.1849	0.000613234	0.0725032	Hypo
1:156273584-156274142	559	19	1.91264	-0.162087	-7.18436	0.000613234	0.0725032	Hypo
17:7340061-7340863	803	92	32.8346	-0.386102	-7.18412	0.000613234	0.0725032	Hypo
4:174280726-174281264	539	10	1.60192	-0.250003	-7.183	0.000616073	0.0727466	Hypo
16:1595273-1595973	701	19	2.04865	-0.144221	-7.18239	0.000616073	0.0727466	Hypo
12:125197829-125198422	594	15	1.65657	-0.168118	-7.18165	0.000618912	0.072851	Hypo
3:72686593-72687071	479	6	0.611881	-0.257169	-7.18134	0.000618912	0.072851	Hypo
16:70494597-70495298	702	11	1.2339	-0.194094	-7.18036	0.000618912	0.072851	Hypo
7:73399178-73399870	693	20	3.04521	-0.214768	-7.17974	0.000618912	0.072851	Hypo
17:37037770-37038455	686	10	0.745249	-0.204773	-7.1777	0.000618912	0.072851	Hypo
1:207103651-207104175	525	17	1.76603	-0.139798	-7.17692	0.00062459	0.0731957	Hypo
14:24863277-24865977	2701	19	1.58997	-0.113343	-7.17638	0.00062459	0.0731957	Hypo
20:46333888-46334236	349	10	0.797555	-0.191907	-7.17591	0.00062459	0.0731957	Hypo
19:33964138-33964874	737	16	2.44551	-0.165771	-7.17573	0.00062459	0.0731957	Hypo
10:125792610-125793173	564	12	1.34923	-0.148834	-7.17452	0.00062459	0.0731957	Hypo
8:143421439-143422483	1045	28	4.70448	-0.199569	-7.17373	0.00062459	0.0731957	Hypo
7:41921842-41922171	330	6	0.84083	-0.33723	-7.17361	0.00062459	0.0731957	Hypo
15:81586967-81587982	1016	11	1.38505	-0.209316	-7.1716	0.000627429	0.0733439	Hypo
12:14408698-14409520	823	9	1.25921	-0.211931	-7.17085	0.000627429	0.0733439	Hypo
16:68551954-68552741	788	11	1.31868	-0.19916	-7.1706	0.000627429	0.0733439	Hypo
18:42664206-42664502	297	12	1.63319	-0.179557	-7.1703	0.000627429	0.0733439	Hypo
9:123494885-123495295	411	9	0.49858	0.0624972	7.16888	0.000630268	0.0734818	Hyper
17:72756205-72757173	969	18	2.67494	-0.18234	-7.16764	0.000633107	0.0734818	Hypo
3:122800213-122801046	834	12	1.76842	-0.185097	-7.16725	0.000633107	0.0734818	Hypo
16:1520031-1521036	1006	23	1.70313	-0.113675	-7.16579	0.000633107	0.0734818	Hypo
5:142473550-142474049	500	18	3.92699	-0.305425	-7.16569	0.000633107	0.0734818	Hypo
22:23864638-23865158	521	36	2.97075	-0.164456	-7.16497	0.000635946	0.0734818	Hypo
13:110789492-110789878	387	11	1.51793	-0.184576	-7.16496	0.000635946	0.0734818	Hypo
11:64478320-64478957	638	25	2.83518	-0.186782	-7.16401	0.000635946	0.0734818	Hypo
19:47494100-47494874	775	18	1.77277	-0.132788	-7.16236	0.000635946	0.0734818	Hypo
16:85362511-85364326	1816	58	6.76104	-0.12653	-7.16087	0.000635946	0.0734818	Hypo
22:50986370-50986930	561	20	1.70069	-0.173982	-7.16074	0.000635946	0.0734818	Hypo
1:109676618-109677325	708	11	1.54138	-0.192028	-7.15996	0.000635946	0.0734818	Hypo
12:125179406-125179812	407	11	0.785865	-0.0917554	-7.15954	0.000635946	0.0734818	Hypo
7:1004101-1005315	1215	42	5.62645	-0.138084	-7.15884	0.000635946	0.0734818	Hypo
9:130677820-130678524	705	15	3.15139	-0.321938	-7.15847	0.000635946	0.0734818	Hypo
9:130639646-130640174	529	57	3.27467	-0.129777	-7.15769	0.000635946	0.0734818	Hypo
12:2608814-2609509	696	11	1.30906	-0.173636	-7.1572	0.000635946	0.0734818	Hypo
9:136423237-136423646	410	16	1.0369	-0.133098	-7.15506	0.000635946	0.0734818	Hypo
21:46721975-46722512	538	30	3.76317	-0.216821	-7.1524	0.000638785	0.0734818	Hypo
16:2643372-2643798	427	13	0.898179	-0.136482	-7.151	0.000641624	0.0734818	Hypo
17:44983287-44983454	168	8	0.578366	-0.190247	-7.1506	0.000644463	0.0734818	Hypo
11:94886261-94887006	746	10	1.91638	-0.200277	-7.14962	0.000647302	0.0734818	Hypo
10:1975304-1975713	410	16	1.35437	-0.233255	-7.14739	0.000647302	0.0734818	Hypo
11:117185183-117185743	561	15	1.77618	-0.179656	-7.14687	0.000647302	0.0734818	Hypo
14:105759572-105760409	838	24	2.05852	-0.153935	-7.14681	0.000647302	0.0734818	Hypo
16:20685898-20686450	553	11	1.78858	0.175979	7.14672	0.000647302	0.0734818	Hyper
2:219084189-219085803	1615	12	1.5837	-0.165348	-7.14467	0.000647302	0.0734818	Hypo
7:128574844-128575293	450	9	1.43935	-0.243699	-7.14378	0.000650142	0.0734818	Hypo
8:130693936-130696019	2084	26	4.2941	-0.167724	-7.14177	0.000652981	0.0734818	Hypo
17:79998923-79999391	469	18	1.42051	-0.159325	-7.1397	0.000652981	0.0734818	Hypo
11:121443190-121443770	581	13	2.04678	-0.215929	-7.1395	0.000652981	0.0734818	Hypo
15:69104347-69104769	423	10	1.72299	-0.257761	-7.13844	0.000652981	0.0734818	Hypo
16:85115900-85116513	614	26	1.82913	-0.127847	-7.13754	0.000652981	0.0734818	Hypo
3:190335665-190336323	659	9	1.21522	-0.227877	-7.13695	0.000652981	0.0734818	Hypo
8:129836400-129836890	491	5	1.08043	-0.193113	-7.13641	0.000652981	0.0734818	Hypo
19:18636656-18637054	399	15	1.89172	-0.250553	-7.13606	0.000652981	0.0734818	Hypo
17:119664-120115	452	11	0.819909	-0.150778	-7.13524	0.000652981	0.0734818	Hypo
20:48212268-48212963	696	17	1.36376	-0.106333	-7.13509	0.000652981	0.0734818	Hypo
19:47115259-47115830	572	9	1.33501	-0.228505	-7.13269	0.000652981	0.0734818	Hypo
2:170625183-170625586	404	32	2.43414	-0.144883	-7.13205	0.000652981	0.0734818	Hypo
16:21034586-21035442	857	11	1.77495	-0.24275	-7.13171	0.000652981	0.0734818	Hypo
6:20484204-20484966	763	7	0.637533	-0.135249	-7.13098	0.000652981	0.0734818	Hypo
12:7129338-7129614	277	5	0.355493	-0.152505	-7.12918	0.000652981	0.0734818	Hypo
1:171810490-171811067	578	68	6.97105	-0.155763	-7.12898	0.000652981	0.0734818	Hypo
21:43359093-43359198	106	8	0.423823	0.0835096	7.1286	0.000652981	0.0734818	Hyper
2:162875688-162875956	269	15	0.866645	-0.0818629	-7.12429	0.00065582	0.0734818	Hypo
9:72661290-72661888	599	6	0.630451	-0.162946	-7.12396	0.00065582	0.0734818	Hypo
21:37225616-37226283	668	9	0.994114	-0.237731	-7.12394	0.00065582	0.0734818	Hypo
6:106324060-106324275	216	8	1.69926	-0.364374	-7.12359	0.00065582	0.0734818	Hypo
2:216866131-216866224	94	5	0.479966	-0.32662	-7.12234	0.00065582	0.0734818	Hypo
17:79449341-79450053	713	19	3.00332	-0.198065	-7.12161	0.00065582	0.0734818	Hypo
1:42121745-42122322	578	6	0.614458	-0.124542	-7.12056	0.00065582	0.0734818	Hypo
7:45019352-45020701	1350	16	1.43908	-0.0916002	-7.12055	0.00065582	0.0734818	Hypo
11:126227132-126228481	1350	28	4.74237	-0.186733	-7.12054	0.00065582	0.0734818	Hypo
15:74244030-74244344	315	14	1.50539	-0.219891	-7.12039	0.00065582	0.0734818	Hypo
19:752711-753310	600	34	2.43743	-0.115302	-7.12023	0.00065582	0.0734818	Hypo
5:134731760-134732961	1202	15	2.16665	-0.17864	-7.12014	0.00065582	0.0734818	Hypo
7:158607745-158608026	282	8	1.19338	-0.182702	-7.12002	0.00065582	0.0734818	Hypo
2:47172819-47173274	456	9	1.59707	-0.268857	-7.11969	0.00065582	0.0734818	Hypo
17:2751871-2752850	980	40	2.26392	-0.0910035	-7.11957	0.00065582	0.0734818	Hypo
10:134208282-134209082	801	16	2.14672	-0.192652	-7.11915	0.00065582	0.0734818	Hypo
9:16145351-16145918	568	6	0.776711	-0.26272	-7.11876	0.00065582	0.0734818	Hypo
1:27849553-27849974	422	6	0.486761	-0.168014	-7.11606	0.00065582	0.0734818	Hypo
1:44937927-44938795	869	12	2.10859	-0.185659	-7.11602	0.00065582	0.0734818	Hypo
1:9885909-9886118	210	5	0.293505	-0.105407	-7.11573	0.00065582	0.0734818	Hypo
17:47592333-47592901	569	8	0.988131	-0.238977	-7.11393	0.00065582	0.0734818	Hypo
9:91396202-91397747	1546	15	1.6379	-0.176374	-7.11181	0.00065582	0.0734818	Hypo
2:240668875-240669480	606	19	2.34144	-0.17443	-7.11133	0.00065582	0.0734818	Hypo
1:12494184-12496028	1845	20	3.01424	-0.19058	-7.11126	0.00065582	0.0734818	Hypo
10:13701325-13701849	525	20	1.55532	-0.11875	-7.11037	0.000658659	0.0736309	Hypo
11:8834999-8836444	1446	6	0.465718	-0.103361	-7.10984	0.000661498	0.0736309	Hypo
18:74424576-74425176	601	14	1.81331	-0.171081	-7.10965	0.000661498	0.0736309	Hypo
2:86452812-86453413	602	11	0.844197	-0.0930619	-7.1062	0.000661498	0.0736309	Hypo
10:5894278-5894835	558	15	1.87903	-0.168153	-7.10544	0.000661498	0.0736309	Hypo
1:53893806-53894053	248	5	0.293867	-0.225339	-7.10515	0.000661498	0.0736309	Hypo
16:84986759-84987336	578	10	1.03674	-0.221024	-7.10488	0.000661498	0.0736309	Hypo
17:65465392-65465734	343	13	2.69589	-0.276855	-7.10439	0.000661498	0.0736309	Hypo
6:166667371-166667897	527	28	2.52511	-0.137466	-7.10413	0.000661498	0.0736309	Hypo
6:32294470-32295237	768	7	1.32419	-0.279338	-7.10365	0.000661498	0.0736309	Hypo
9:137437803-137438316	514	24	2.05117	-0.185067	-7.10276	0.000661498	0.0736309	Hypo
15:78265854-78266611	758	19	2.82459	-0.250697	-7.10218	0.000664337	0.0736707	Hypo
1:24717637-24718313	677	12	1.4542	-0.211258	-7.10118	0.000664337	0.0736707	Hypo
2:74205940-74207017	1078	11	2.05142	-0.22128	-7.09924	0.000670015	0.0736707	Hypo
15:76013194-76013753	560	10	0.613639	-0.11264	-7.09726	0.000670015	0.0736707	Hypo
6:90928164-90928932	769	11	1.67883	-0.220896	-7.09561	0.000670015	0.0736707	Hypo
5:71763527-71764633	1107	10	1.48031	-0.170262	-7.09449	0.000670015	0.0736707	Hypo
6:49400131-49401884	1754	19	1.73351	0.0998407	7.09441	0.000670015	0.0736707	Hyper
22:43842774-43843023	250	7	0.366934	-0.140329	-7.0929	0.000670015	0.0736707	Hypo
17:32708306-32708567	262	5	0.382193	-0.168781	-7.0926	0.000670015	0.0736707	Hypo
7:150620807-150621806	1000	13	1.13041	-0.161002	-7.09183	0.000670015	0.0736707	Hypo
3:72378440-72378968	529	14	2.82417	-0.316843	-7.09149	0.000670015	0.0736707	Hypo
8:8663695-8664980	1286	21	2.1987	-0.114361	-7.09102	0.000670015	0.0736707	Hypo
11:68148833-68149391	559	17	1.56946	-0.149472	-7.0908	0.000670015	0.0736707	Hypo
7:20185832-20187688	1857	8	1.10265	-0.236536	-7.09023	0.000670015	0.0736707	Hypo
3:184188222-184188631	410	8	0.766361	-0.186669	-7.0894	0.000670015	0.0736707	Hypo
1:3019037-3019574	538	7	0.809478	-0.209968	-7.08797	0.000672854	0.0736707	Hypo
3:194971524-194972078	555	11	1.86594	-0.252426	-7.08767	0.000672854	0.0736707	Hypo
6:15089856-15090492	637	14	1.94821	-0.161773	-7.08752	0.000672854	0.0736707	Hypo
6:170479920-170480591	672	20	1.84976	-0.132089	-7.08467	0.000672854	0.0736707	Hypo
17:48142010-48142656	647	17	1.15196	-0.151549	-7.08349	0.000672854	0.0736707	Hypo
21:46331978-46332555	578	13	1.51844	-0.173514	-7.08323	0.000672854	0.0736707	Hypo
7:39649224-39649730	507	36	2.71063	-0.098597	-7.08306	0.000672854	0.0736707	Hypo
3:195685936-195686576	641	7	0.850771	-0.207023	-7.08247	0.000672854	0.0736707	Hypo
20:50108252-50108920	669	21	2.07019	-0.117631	-7.08092	0.000675693	0.0736707	Hypo
10:11209367-11210508	1142	10	1.48175	-0.205471	-7.08071	0.000675693	0.0736707	Hypo
5:40436576-40437257	682	11	2.9461	-0.232509	-7.08068	0.000675693	0.0736707	Hypo
2:218807120-218808745	1626	14	1.91606	-0.212	-7.07984	0.000675693	0.0736707	Hypo
17:26903781-26904381	601	26	3.89843	-0.192825	-7.07982	0.000675693	0.0736707	Hypo
3:10233642-10234107	466	9	1.02862	-0.156168	-7.07958	0.000675693	0.0736707	Hypo
3:23802197-23803212	1016	12	1.21842	-0.123311	-7.07864	0.000675693	0.0736707	Hypo
9:136019500-136019848	349	24	1.40167	-0.135633	-7.07848	0.000675693	0.0736707	Hypo
12:125240457-125241006	550	11	1.01461	-0.136134	-7.07687	0.000675693	0.0736707	Hypo
3:12917374-12918239	866	59	7.11863	-0.17182	-7.07538	0.000675693	0.0736707	Hypo
5:17916166-17916838	673	10	2.06579	-0.233624	-7.07494	0.000675693	0.0736707	Hypo
9:135993147-135993499	353	9	0.634216	-0.139974	-7.07476	0.000675693	0.0736707	Hypo
17:29296868-29297516	649	21	3.21649	-0.220409	-7.07281	0.000681371	0.0741711	Hypo
9:621389-621854	466	10	0.941436	-0.130035	-7.07268	0.000681371	0.0741711	Hypo
12:52587641-52589919	2279	24	2.58119	-0.150915	-7.07096	0.00068421	0.0741711	Hypo
9:127622010-127622963	954	12	1.81347	-0.180001	-7.07016	0.000687049	0.0741711	Hypo
21:43835136-43835905	770	25	4.29205	-0.255679	-7.06991	0.000687049	0.0741711	Hypo
22:43431921-43432661	741	19	2.13531	-0.147313	-7.06732	0.000687049	0.0741711	Hypo
2:43038752-43038912	161	10	0.517881	-0.171786	-7.06708	0.000687049	0.0741711	Hypo
9:116377325-116378726	1402	23	2.94451	-0.176982	-7.06597	0.000687049	0.0741711	Hypo
1:233426114-233426799	686	7	0.662513	-0.153097	-7.06593	0.000687049	0.0741711	Hypo
14:74221883-74222877	995	15	2.09535	-0.176354	-7.06514	0.000687049	0.0741711	Hypo
20:45946676-45947712	1037	20	2.62725	-0.142861	-7.06472	0.000687049	0.0741711	Hypo
21:35574324-35575198	875	51	4.66173	-0.112725	-7.06456	0.000687049	0.0741711	Hypo
3:37497982-37498161	180	9	0.693792	-0.120117	-7.06407	0.000687049	0.0741711	Hypo
15:67065359-67065938	580	13	2.06057	-0.227476	-7.06407	0.000687049	0.0741711	Hypo
16:81592452-81592764	313	12	0.74453	-0.129101	-7.06357	0.000687049	0.0741711	Hypo
10:134399730-134400051	322	16	1.10466	-0.146462	-7.06293	0.000687049	0.0741711	Hypo
2:11104734-11104968	235	5	0.746626	-0.196657	-7.06258	0.000687049	0.0741711	Hypo
15:98654777-98655483	707	7	0.50021	-0.122417	-7.06163	0.000692727	0.0747407	Hypo
4:107534146-107534398	253	20	1.48627	0.151889	7.05955	0.000698405	0.0751792	Hyper
17:76168273-76168741	469	15	1.06818	-0.11713	-7.05897	0.000698405	0.0751792	Hypo
9:124510429-124510757	329	7	0.848639	-0.204719	-7.05789	0.000698405	0.0751792	Hypo
12:53961314-53962925	1612	9	1.16969	-0.165816	-7.05758	0.000698405	0.0751792	Hypo
22:37056083-37056800	718	23	1.91431	-0.136231	-7.05719	0.000701244	0.0752674	Hypo
17:43539036-43539503	468	7	0.672476	-0.166081	-7.05666	0.000701244	0.0752674	Hypo
19:40747760-40748451	692	23	1.90582	-0.102715	-7.05574	0.000701244	0.0752674	Hypo
17:74257846-74258278	433	9	0.80171	-0.181581	-7.05477	0.000701244	0.0752674	Hypo
4:16058220-16059442	1223	18	3.32319	-0.193297	-7.05468	0.000701244	0.0752674	Hypo
1:43769895-43770427	533	11	1.1076	-0.162762	-7.05326	0.000704083	0.0753551	Hypo
12:120111314-120111573	260	5	0.57582	-0.224147	-7.05273	0.000704083	0.0753551	Hypo
2:12070373-12071098	726	13	1.38738	-0.166413	-7.05268	0.000704083	0.0753551	Hypo
9:136820008-136823496	3489	85	11.0673	-0.144136	-7.05231	0.000704083	0.0753551	Hypo
2:158898834-158900328	1495	13	1.1792	-0.15492	-7.05219	0.000704083	0.0753551	Hypo
2:97203975-97204612	638	25	4.47317	-0.246004	-7.04853	0.000712601	0.0762229	Hypo
1:1566696-1567311	616	41	6.20538	-0.240896	-7.04781	0.00071544	0.076395	Hypo
17:27346569-27347260	692	41	9.50096	-0.235147	-7.04752	0.00071544	0.076395	Hypo
10:13160569-13161370	802	6	0.532589	-0.200847	-7.04732	0.00071544	0.076395	Hypo
12:109247906-109248458	553	7	0.714452	-0.14556	-7.04632	0.000718279	0.0765228	Hypo
12:111805567-111806206	640	12	1.07094	-0.175399	-7.04623	0.000718279	0.0765228	Hypo
18:20817559-20818051	493	15	1.82147	-0.22861	-7.04531	0.000718279	0.0765228	Hypo
17:76350792-76351110	319	8	0.892876	-0.20307	-7.04399	0.000718279	0.0765228	Hypo
5:61277401-61278030	630	9	0.803333	-0.105268	-7.04337	0.000723957	0.0768153	Hypo
17:4348005-4348467	463	14	1.26911	-0.12447	-7.04199	0.000723957	0.0768153	Hypo
9:135989111-135989723	613	17	2.68615	-0.200115	-7.04198	0.000723957	0.0768153	Hypo
12:111830862-111832724	1863	31	3.19609	-0.104284	-7.04094	0.000723957	0.0768153	Hypo
7:158612024-158612765	742	8	1.52806	-0.24945	-7.03956	0.000726796	0.0768153	Hypo
17:62024773-62025363	591	13	1.01199	-0.184952	-7.0392	0.000726796	0.0768153	Hypo
9:134552894-134553608	715	10	1.55309	-0.248839	-7.03916	0.000726796	0.0768153	Hypo
7:72415277-72415821	545	18	2.50896	-0.183437	-7.03773	0.000726796	0.0768153	Hypo
3:40505984-40506501	518	8	0.817161	-0.159271	-7.03701	0.000726796	0.0768153	Hypo
16:16082899-16083430	532	15	2.33904	-0.190394	-7.03357	0.000726796	0.0768153	Hypo
21:46348236-46348691	456	19	2.08265	-0.143926	-7.03301	0.000726796	0.0768153	Hypo
10:104363773-104364174	402	9	0.933012	-0.121349	-7.03228	0.000726796	0.0768153	Hypo
11:117382759-117383352	594	13	1.52886	-0.183699	-7.03088	0.000726796	0.0768153	Hypo
3:129677673-129678042	370	7	0.375112	-0.121849	-7.03066	0.000726796	0.0768153	Hypo
22:46231403-46232201	799	8	0.942944	-0.213757	-7.02876	0.000729635	0.0768972	Hypo
1:68214194-68214626	433	5	0.458407	-0.304262	-7.02861	0.000729635	0.0768972	Hypo
10:55057903-55058173	271	5	1.06361	-0.248433	-7.0285	0.000729635	0.0768972	Hypo
1:12228232-12228769	538	10	0.905735	-0.151293	-7.02739	0.000729635	0.0768972	Hypo
4:148723073-148723791	719	6	0.449632	-0.0937102	-7.02721	0.000729635	0.0768972	Hypo
11:2833212-2833383	172	9	0.470627	-0.153464	-7.0244	0.000735313	0.0772771	Hypo
3:76672691-76673425	735	7	0.93051	-0.202879	-7.024	0.000735313	0.0772771	Hypo
7:97913603-97914122	520	20	1.66195	-0.143041	-7.02305	0.000735313	0.0772771	Hypo
20:4795683-4796295	613	15	0.952242	-0.123059	-7.02183	0.000735313	0.0772771	Hypo
1:1093707-1094028	322	17	0.928707	-0.166994	-7.0217	0.000735313	0.0772771	Hypo
17:76929645-76930481	837	24	3.11681	-0.185484	-7.02057	0.000738152	0.0774009	Hypo
3:48471430-48471995	566	13	1.4525	-0.201669	-7.01997	0.000738152	0.0774009	Hypo
1:156116500-156117280	781	12	1.6306	-0.150164	-7.01993	0.000738152	0.0774009	Hypo
5:32714816-32716071	1256	14	2.17133	-0.166377	-7.01937	0.000738152	0.0774009	Hypo
18:32667482-32668509	1028	5	1.39756	-0.405798	-7.01683	0.00074383	0.0776902	Hypo
10:127668642-127668907	266	7	0.985366	-0.163368	-7.01604	0.00074383	0.0776902	Hypo
15:75470848-75471851	1004	56	8.68132	-0.214159	-7.01566	0.00074383	0.0776902	Hypo
5:139080495-139080822	328	6	0.351644	-0.171282	-7.01557	0.00074383	0.0776902	Hypo
9:138860018-138860578	561	11	1.35746	-0.169359	-7.01477	0.00074383	0.0776902	Hypo
1:59387910-59388306	397	13	3.38219	-0.312564	-7.01472	0.00074383	0.0776902	Hypo
5:179721142-179721835	694	10	1.1183	-0.166499	-7.01438	0.00074383	0.0776902	Hypo
2:219277502-219277856	355	8	1.01021	-0.205316	-7.01307	0.000746669	0.0777253	Hypo
3:52252616-52253226	611	13	1.60623	-0.219838	-7.01275	0.000746669	0.0777253	Hypo
9:124048418-124051542	3125	51	6.05406	-0.135736	-7.01188	0.000746669	0.0777253	Hypo
2:16503630-16504212	583	9	1.27706	-0.150518	-7.01161	0.000746669	0.0777253	Hypo
1:54562537-54563229	693	13	1.27944	-0.141729	-7.01161	0.000746669	0.0777253	Hypo
12:104894069-104894839	771	12	1.55529	-0.178342	-7.01116	0.000746669	0.0777253	Hypo
19:14516867-14517304	438	37	2.33489	-0.143713	-7.01003	0.000749508	0.0779773	Hypo
1:228775705-228775821	117	12	2.35813	-0.263194	-7.00921	0.000752347	0.0781854	Hypo
20:48630567-48631841	1275	36	2.59806	-0.122623	-7.0084	0.000752347	0.0781854	Hypo
11:71752633-71753240	608	24	3.66272	-0.221133	-7.00739	0.000758025	0.0784145	Hypo
19:41828986-41829140	155	7	0.691584	-0.286707	-7.00738	0.000758025	0.0784145	Hypo
2:232482147-232482574	428	9	1.08111	-0.170078	-7.00682	0.000758025	0.0784145	Hypo
2:28053717-28055456	1740	17	1.47518	-0.141111	-7.00637	0.000758025	0.0784145	Hypo
10:73456180-73457594	1415	19	1.49764	-0.113822	-7.0057	0.000760864	0.0784145	Hypo
11:10675715-10677042	1328	7	0.607203	-0.132569	-7.00557	0.000760864	0.0784145	Hypo
7:74057507-74058166	660	21	2.76223	-0.201598	-7.00496	0.000760864	0.0784145	Hypo
22:38636631-38637136	506	6	0.532297	-0.212454	-7.00482	0.000760864	0.0784145	Hypo
5:71776229-71776948	720	10	0.579919	-0.096277	-7.00436	0.000760864	0.0784145	Hypo
2:37875651-37876238	588	10	1.07728	-0.211864	-7.00324	0.000760864	0.0784145	Hypo
2:43444768-43445645	878	21	2.57674	-0.129193	-7.00215	0.000760864	0.0784145	Hypo
5:133633038-133633433	396	12	0.802227	-0.095531	-7.00118	0.000760864	0.0784145	Hypo
15:60853303-60853715	413	26	1.76113	0.0844577	7.00055	0.000760864	0.0784145	Hyper
2:9399085-9399739	655	15	2.12772	-0.194343	-7.00037	0.000760864	0.0784145	Hypo
16:3892056-3892693	638	9	0.870713	-0.141546	-7.00028	0.000760864	0.0784145	Hypo
22:36654695-36655454	760	11	1.02828	-0.152093	-6.99964	0.000766542	0.0789124	Hypo
16:70130512-70131476	965	22	1.28492	0.0691984	6.99942	0.000766542	0.0789124	Hyper
10:81052762-81054573	1812	40	4.00533	-0.105339	-6.99753	0.000769381	0.0789864	Hypo
17:3814343-3815121	779	28	1.79718	-0.0915826	-6.99724	0.000769381	0.0789864	Hypo
17:56344677-56345363	687	21	1.73471	0.0931361	6.99702	0.000769381	0.0789864	Hyper
11:65883218-65883561	344	7	0.441573	-0.107249	-6.99701	0.000769381	0.0789864	Hypo
9:139422674-139423075	402	10	0.839901	-0.17665	-6.99663	0.000769381	0.0789864	Hypo
10:81947225-81947497	273	12	1.959	-0.229358	-6.99357	0.000777899	0.0797729	Hypo
7:151396823-151397823	1001	26	1.54344	-0.0997193	-6.99256	0.000777899	0.0797729	Hypo
2:29237001-29237749	749	15	1.08341	-0.13875	-6.99192	0.000780738	0.079976	Hypo
4:178541340-178542243	904	22	2.9088	-0.145723	-6.9914	0.000780738	0.079976	Hypo
7:100760145-100760586	442	12	0.886336	-0.138203	-6.98971	0.000783577	0.0801347	Hypo
11:75245252-75246321	1070	17	1.59814	-0.142988	-6.98946	0.000783577	0.0801347	Hypo
18:74792412-74792918	507	13	1.1487	-0.102691	-6.98837	0.000783577	0.0801347	Hypo
7:69766143-69767194	1052	11	2.59219	-0.205767	-6.98752	0.000786416	0.0803369	Hypo
14:105131910-105132370	461	16	3.24008	-0.202272	-6.9872	0.000786416	0.0803369	Hypo
14:77525890-77526175	286	11	1.65119	-0.21435	-6.98502	0.000789255	0.0804065	Hypo
5:170795821-170795965	145	6	0.365164	-0.27363	-6.98489	0.000789255	0.0804065	Hypo
11:117847827-117848618	792	19	1.4492	-0.0944659	-6.98485	0.000789255	0.0804065	Hypo
22:33161221-33161663	443	15	3.41822	-0.325211	-6.9847	0.000789255	0.0804065	Hypo
3:185481742-185483211	1470	11	1.59357	-0.187109	-6.98468	0.000789255	0.0804065	Hypo
8:26456341-26457124	784	12	1.41821	-0.194811	-6.98452	0.000792094	0.0805196	Hypo
2:170471651-170472200	550	7	0.389067	0.0783347	6.98214	0.000792094	0.0805196	Hyper
11:46404018-46404479	462	28	1.62725	-0.142984	-6.98206	0.000792094	0.0805196	Hypo
16:68362644-68362775	132	7	0.591774	-0.17244	-6.98202	0.000792094	0.0805196	Hypo
10:1896452-1896961	510	11	1.01771	-0.242028	-6.98054	0.000794933	0.080594	Hypo
16:75132248-75133281	1034	13	1.66062	-0.153116	-6.98012	0.000794933	0.080594	Hypo
2:65389713-65390659	947	8	1.55289	-0.316989	-6.97808	0.000797772	0.080594	Hypo
3:31267365-31268188	824	8	1.05536	-0.170626	-6.97657	0.000800611	0.080594	Hypo
4:54786274-54786548	275	5	0.31242	-0.165448	-6.97521	0.000800611	0.080594	Hypo
3:72235341-72235822	482	7	1.13238	-0.204226	-6.97505	0.000800611	0.080594	Hypo
3:133611503-133612107	605	7	1.07155	-0.27921	-6.97502	0.000800611	0.080594	Hypo
12:48194924-48196073	1150	19	2.16604	-0.122154	-6.97384	0.000800611	0.080594	Hypo
18:74101754-74102137	384	16	1.72986	-0.180904	-6.97381	0.000800611	0.080594	Hypo
15:75072703-75073109	407	8	0.585868	-0.140693	-6.97332	0.000800611	0.080594	Hypo
7:87715034-87715318	285	8	0.578271	-0.0852097	-6.97072	0.000800611	0.080594	Hypo
21:44834072-44834573	502	11	1.28782	-0.144419	-6.97025	0.000800611	0.080594	Hypo
14:43428279-43428401	123	11	1.15054	0.156802	6.97001	0.000800611	0.080594	Hyper
10:95222688-95223195	508	13	1.9715	-0.187562	-6.96958	0.000800611	0.080594	Hypo
18:32651798-32653174	1377	7	1.24696	-0.227741	-6.96958	0.000800611	0.080594	Hypo
19:52048860-52049719	860	8	1.60353	-0.242179	-6.96751	0.000800611	0.080594	Hypo
17:46649788-46650265	478	7	0.791615	-0.189495	-6.96747	0.000800611	0.080594	Hypo
6:31549800-31550612	813	10	1.85255	-0.220955	-6.96693	0.000800611	0.080594	Hypo
4:140683681-140685373	1693	19	2.49647	-0.168081	-6.96663	0.00080345	0.0808361	Hypo
2:206636739-206638066	1328	11	1.20152	-0.148015	-6.96555	0.000806289	0.0809469	Hypo
10:103476754-103477261	508	9	1.16794	-0.184532	-6.96531	0.000806289	0.0809469	Hypo
17:46661340-46662113	774	6	0.662028	-0.174543	-6.96389	0.000806289	0.0809469	Hypo
19:11159583-11160108	526	10	1.63555	-0.179368	-6.96302	0.000806289	0.0809469	Hypo
2:62267955-62268941	987	13	3.12705	-0.283604	-6.96196	0.000809128	0.0811882	Hypo
22:30897829-30898072	244	6	0.389713	0.112474	6.96021	0.000814806	0.0816261	Hyper
20:35904965-35905521	557	12	1.61671	-0.233256	-6.95969	0.000814806	0.0816261	Hypo
13:47683357-47683668	312	6	0.808778	-0.225405	-6.95913	0.000814806	0.0816261	Hypo
10:80909172-80910178	1007	30	3.37964	-0.130651	-6.95783	0.000817645	0.0816471	Hypo
22:42958377-42958672	296	8	0.729423	-0.108984	-6.95728	0.000817645	0.0816471	Hypo
15:80261584-80262210	627	6	0.788772	-0.199746	-6.95688	0.000817645	0.0816471	Hypo
16:88202269-88202938	670	16	1.77442	-0.185396	-6.95685	0.000817645	0.0816471	Hypo
22:44458755-44459598	844	15	1.65074	-0.136864	-6.9553	0.000817645	0.0816471	Hypo
1:200984773-200985639	867	14	1.203	-0.133291	-6.95507	0.000817645	0.0816471	Hypo
1:78215089-78215223	135	6	0.427563	0.0900911	6.95354	0.000820484	0.0818429	Hyper
11:128590175-128590862	688	22	3.96564	-0.242061	-6.9535	0.000820484	0.0818429	Hypo
20:57020931-57021340	410	7	0.416831	-0.0903442	-6.95311	0.000823323	0.0820821	Hypo
8:8421397-8421754	358	8	0.856442	-0.16366	-6.95292	0.000826162	0.0822771	Hypo
19:45899017-45900182	1166	112	7.2433	-0.117351	-6.95086	0.000826162	0.0822771	Hypo
9:134619773-134620170	398	8	1.07199	-0.182248	-6.95078	0.000829001	0.0824717	Hypo
10:73263453-73263669	217	9	1.35164	-0.235866	-6.95032	0.000829001	0.0824717	Hypo
5:141695351-141696336	986	8	0.839616	-0.149464	-6.9499	0.00083184	0.0824899	Hypo
2:3494673-3495310	638	11	1.14563	-0.130279	-6.94951	0.00083184	0.0824899	Hypo
7:37570783-37571354	572	10	0.866749	-0.127621	-6.94933	0.00083184	0.0824899	Hypo
4:185291924-185292520	597	8	0.717475	-0.220149	-6.94824	0.00083184	0.0824899	Hypo
22:46442610-46443395	786	22	2.39538	-0.156441	-6.94703	0.00083184	0.0824899	Hypo
14:55245738-55246226	489	8	0.766139	-0.180144	-6.94634	0.00083184	0.0824899	Hypo
19:29774216-29774737	522	5	0.595091	-0.14333	-6.94617	0.00083468	0.0826834	Hypo
15:65066231-65066721	491	21	1.20954	-0.0677004	-6.94606	0.00083468	0.0826834	Hypo
1:245650140-245650311	172	5	0.314166	-0.199934	-6.94587	0.000837519	0.0829206	Hypo
1:21648989-21649342	354	7	0.942666	-0.2446	-6.94476	0.000840358	0.0831133	Hypo
3:159885965-159890004	4040	23	2.33525	-0.134701	-6.94419	0.000840358	0.0831133	Hypo
3:128314289-128314766	478	7	0.450165	-0.111464	-6.94284	0.000843197	0.0831294	Hypo
19:35786289-35787037	749	41	4.46816	-0.137036	-6.94245	0.000843197	0.0831294	Hypo
3:52087286-52087837	552	13	1.13438	-0.141461	-6.94049	0.000843197	0.0831294	Hypo
5:170947785-170948189	405	11	0.628813	-0.0807913	-6.93979	0.000843197	0.0831294	Hypo
1:3534936-3535318	383	17	1.79088	-0.137825	-6.938	0.000843197	0.0831294	Hypo
2:9920116-9920705	590	13	1.79885	-0.167158	-6.93722	0.000843197	0.0831294	Hypo
12:12161908-12162942	1035	16	1.48138	-0.176271	-6.93611	0.000848875	0.0834684	Hypo
14:25453817-25454891	1075	10	1.3231	-0.153926	-6.93575	0.000848875	0.0834684	Hypo
1:113374876-113375141	266	8	1.00699	-0.1633	-6.9338	0.000848875	0.0834684	Hypo
9:131199982-131200235	254	16	1.01223	-0.0909408	-6.93379	0.000848875	0.0834684	Hypo
11:72575215-72576635	1421	9	0.908953	-0.141274	-6.93346	0.000848875	0.0834684	Hypo
12:52265723-52266385	663	15	1.70508	-0.153565	-6.93297	0.000854553	0.0839824	Hypo
1:3510095-3510713	619	17	1.3656	-0.165922	-6.93263	0.000857392	0.0841726	Hypo
4:97943425-97943855	431	6	0.757403	-0.196149	-6.93231	0.000857392	0.0841726	Hypo
5:49942664-49942943	280	7	1.78866	-0.272309	-6.93127	0.000860231	0.0842859	Hypo
1:89440568-89441208	641	18	1.66352	-0.166193	-6.93061	0.000860231	0.0842859	Hypo
15:75085814-75086600	787	12	2.36215	-0.199465	-6.9303	0.000860231	0.0842859	Hypo
2:239977781-239978125	345	13	1.13348	-0.167739	-6.93021	0.00086307	0.0842859	Hypo
1:8128485-8128566	82	7	0.368906	-0.116087	-6.92982	0.00086307	0.0842859	Hypo
3:32860232-32860949	718	55	6.87941	-0.139023	-6.92944	0.00086307	0.0842859	Hypo
11:102655778-102656016	239	13	0.799108	0.0815173	6.92906	0.00086307	0.0842859	Hyper
3:14407447-14408071	625	15	5.63563	-0.371939	-6.92874	0.00086307	0.0842859	Hypo
17:30610966-30611720	755	18	3.10693	-0.208602	-6.92542	0.00086307	0.0842859	Hypo
20:290239-291164	926	32	2.91622	-0.150334	-6.92494	0.00086307	0.0842859	Hypo
20:590422-591151	730	122	16.3002	-0.185029	-6.92351	0.000868748	0.0847516	Hypo
17:4353107-4353522	416	13	1.84525	-0.191206	-6.92347	0.000868748	0.0847516	Hypo
17:40682196-40682862	667	6	0.369786	-0.117646	-6.92127	0.000871587	0.0847623	Hypo
3:32857037-32857796	760	19	1.92089	-0.148112	-6.92055	0.000871587	0.0847623	Hypo
16:75143336-75145071	1736	43	5.43819	-0.153789	-6.92042	0.000871587	0.0847623	Hypo
8:6404865-6405472	608	11	1.84497	-0.246277	-6.9197	0.000871587	0.0847623	Hypo
12:25054866-25055488	623	31	3.32199	-0.15984	-6.91966	0.000871587	0.0847623	Hypo
14:91854907-91855601	695	16	1.41021	-0.125068	-6.91849	0.000871587	0.0847623	Hypo
17:79184703-79185058	356	14	1.57749	-0.180198	-6.91806	0.000874426	0.0849497	Hypo
17:39773920-39774201	282	10	0.665252	-0.14141	-6.91803	0.000874426	0.0849497	Hypo
19:1258299-1260395	2097	60	4.88569	-0.0872914	-6.91607	0.000877265	0.0850675	Hypo
19:14276720-14277746	1027	26	4.69787	-0.220721	-6.91573	0.000880104	0.0850675	Hypo
16:85418837-85419360	524	20	1.56257	-0.12889	-6.91494	0.000880104	0.0850675	Hypo
9:5608370-5609439	1070	9	0.886145	-0.12901	-6.91493	0.000880104	0.0850675	Hypo
10:135194460-135195005	546	12	0.805184	-0.194424	-6.91357	0.000880104	0.0850675	Hypo
1:246952215-246952905	691	43	9.91923	-0.38002	-6.91232	0.000880104	0.0850675	Hypo
19:47661074-47661690	617	9	0.543053	-0.11336	-6.91157	0.000882943	0.0850675	Hypo
14:90083922-90084573	652	17	2.19052	-0.269738	-6.9098	0.000882943	0.0850675	Hypo
17:27453328-27453418	91	6	0.380846	-0.17005	-6.90967	0.000882943	0.0850675	Hypo
7:100070422-100070858	437	11	0.61063	-0.138646	-6.90944	0.000882943	0.0850675	Hypo
1:230221712-230223435	1724	28	2.61375	-0.101008	-6.90935	0.000882943	0.0850675	Hypo
1:224872903-224873471	569	10	2.10872	-0.241905	-6.90915	0.000882943	0.0850675	Hypo
12:31744521-31745121	601	14	0.84866	-0.130378	-6.90846	0.000882943	0.0850675	Hypo
20:31261588-31262004	417	8	0.815662	-0.215092	-6.90835	0.000882943	0.0850675	Hypo
5:149929787-149930248	462	11	0.861276	-0.106617	-6.90829	0.000882943	0.0850675	Hypo
7:961491-962455	965	35	2.63642	-0.119659	-6.90788	0.000882943	0.0850675	Hypo
15:42377105-42377688	584	12	1.60211	-0.195047	-6.90631	0.000888621	0.0855703	Hypo
5:55430095-55430278	184	8	0.511579	0.105372	6.90569	0.00089146	0.0857551	Hyper
17:81026669-81027156	488	29	3.2447	-0.13457	-6.90546	0.00089146	0.0857551	Hypo
8:144479769-144480206	438	17	1.06447	-0.129974	-6.90533	0.000894299	0.0858212	Hypo
5:150477445-150478037	593	12	1.50286	-0.152515	-6.90454	0.000897139	0.0858212	Hypo
6:24451954-24452494	541	8	0.812473	-0.163491	-6.90427	0.000897139	0.0858212	Hypo
6:11318246-11318770	525	10	1.98717	-0.247897	-6.90418	0.000897139	0.0858212	Hypo
7:5271296-5271749	454	14	1.50572	-0.238921	-6.90404	0.000897139	0.0858212	Hypo
22:21842073-21842512	440	22	2.22228	-0.128498	-6.90218	0.000897139	0.0858212	Hypo
11:2130047-2131051	1005	35	4.3884	-0.111205	-6.89995	0.000899978	0.0858212	Hypo
17:216629-216855	227	10	0.528379	-0.156465	-6.89941	0.000899978	0.0858212	Hypo
7:128044655-128045222	568	9	0.785572	-0.165695	-6.8992	0.000899978	0.0858212	Hypo
21:44037707-44038249	543	24	1.80836	-0.190086	-6.89859	0.000899978	0.0858212	Hypo
4:8263531-8264143	613	24	1.64298	-0.121333	-6.89852	0.000899978	0.0858212	Hypo
3:56821574-56822372	799	12	0.9627	-0.164566	-6.8981	0.000899978	0.0858212	Hypo
17:17566695-17567476	782	17	2.36412	-0.175838	-6.89682	0.000899978	0.0858212	Hypo
17:76919140-76919473	334	9	0.682962	-0.185968	-6.8961	0.000899978	0.0858212	Hypo
17:3838406-3838854	449	12	1.06849	-0.200063	-6.89591	0.000899978	0.0858212	Hypo
12:1025158-1025828	671	38	10.5825	-0.349378	-6.89579	0.000899978	0.0858212	Hypo
6:90753865-90755040	1176	11	1.64047	-0.161925	-6.8942	0.000899978	0.0858212	Hypo
20:50142924-50143384	461	8	0.753107	-0.24389	-6.89176	0.000905656	0.0862744	Hypo
22:23164944-23165869	926	15	1.39167	-0.118543	-6.8915	0.000905656	0.0862744	Hypo
1:223959695-223960149	455	8	0.874426	-0.272259	-6.89083	0.000911334	0.0866823	Hypo
17:72811871-72812278	408	7	0.489411	-0.158228	-6.89036	0.000911334	0.0866823	Hypo
16:58033426-58033744	319	5	0.284659	-0.182789	-6.88912	0.000911334	0.0866823	Hypo
14:89634154-89634339	186	6	0.930038	-0.360228	-6.88788	0.000914173	0.086908	Hypo
1:7870598-7870723	126	7	0.909547	-0.200839	-6.88554	0.000917012	0.0870039	Hypo
11:57365495-57366282	788	31	5.5014	-0.150151	-6.88283	0.000917012	0.0870039	Hypo
1:149218086-149219375	1290	7	0.582944	-0.221746	-6.88185	0.000919851	0.0870039	Hypo
11:18405753-18406254	502	5	0.614704	-0.200928	-6.88178	0.000919851	0.0870039	Hypo
17:1667786-1668298	513	14	0.905198	-0.0940864	-6.88116	0.000919851	0.0870039	Hypo
1:207125141-207125716	576	7	0.453217	-0.158655	-6.87994	0.000919851	0.0870039	Hypo
12:93561670-93562132	463	9	0.778353	-0.240938	-6.87889	0.000919851	0.0870039	Hypo
7:4784301-4785309	1009	37	4.25013	-0.127928	-6.8779	0.000919851	0.0870039	Hypo
1:150480588-150481896	1309	12	1.78821	-0.204698	-6.87772	0.000919851	0.0870039	Hypo
17:1666132-1666614	483	13	0.736934	-0.147732	-6.87634	0.000919851	0.0870039	Hypo
7:151090598-151091059	462	16	1.80793	-0.163125	-6.87578	0.00092269	0.0870515	Hypo
6:134517713-134518108	396	6	0.540221	-0.22862	-6.8754	0.00092269	0.0870515	Hypo
3:16646405-16646822	418	32	1.87507	0.10147	6.87503	0.00092269	0.0870515	Hyper
9:137257928-137258628	701	21	4.28256	-0.265138	-6.87421	0.00092269	0.0870515	Hypo
8:8997280-8997942	663	18	1.50071	-0.148898	-6.872	0.00092269	0.0870515	Hypo
9:139446326-139446762	437	22	1.67083	-0.154993	-6.87167	0.000925529	0.0870988	Hypo
3:13052773-13053581	809	11	0.747888	-0.101093	-6.87137	0.000925529	0.0870988	Hypo
17:19609300-19609661	362	10	1.50032	-0.251195	-6.87009	0.000925529	0.0870988	Hypo
16:85414644-85415326	683	18	1.3474	-0.0947309	-6.86982	0.000925529	0.0870988	Hypo
4:8470524-8470780	257	11	1.2855	-0.278022	-6.86843	0.000925529	0.0870988	Hypo
14:20898047-20898189	143	9	0.558052	-0.197743	-6.86651	0.000931207	0.0874124	Hypo
12:291608-292480	873	14	1.20783	-0.141718	-6.86637	0.000931207	0.0874124	Hypo
14:78283477-78284147	671	16	1.31444	-0.109419	-6.86464	0.000931207	0.0874124	Hypo
6:39306903-39307627	725	9	1.50102	-0.203193	-6.86422	0.000931207	0.0874124	Hypo
9:127021378-127021973	596	19	2.90696	-0.159548	-6.8639	0.000931207	0.0874124	Hypo
2:105867235-105867688	454	39	2.14297	0.0641619	6.86272	0.000934046	0.0876348	Hyper
21:19065799-19066612	814	22	1.32251	-0.110235	-6.8614	0.000939724	0.0880788	Hypo
10:128593779-128594501	723	110	10.9797	0.147813	6.86116	0.000939724	0.0880788	Hyper
6:21603880-21604809	930	7	0.770464	-0.170892	-6.86101	0.000942563	0.0883005	Hypo
22:50522126-50522785	660	23	2.87697	-0.145305	-6.8594	0.000948241	0.0887432	Hypo
1:26866257-26866797	541	8	1.15535	-0.197632	-6.85928	0.000948241	0.0887432	Hypo
9:130539354-130540546	1193	30	1.84262	-0.0899731	-6.8583	0.00095108	0.0889196	Hypo
17:32560509-32561755	1247	14	1.66844	-0.129001	-6.85738	0.00095108	0.0889196	Hypo
12:53760150-53760611	462	24	2.36704	-0.162047	-6.85362	0.000953919	0.0890956	Hypo
15:101688506-101689124	619	15	1.28438	-0.0913701	-6.85323	0.000953919	0.0890956	Hypo
2:8607214-8607478	265	10	0.776218	-0.107982	-6.85127	0.000959598	0.089581	Hypo
2:112103765-112105165	1401	19	3.55789	-0.215417	-6.85	0.000965276	0.089836	Hypo
5:903314-903424	111	5	0.259789	-0.231253	-6.84939	0.000965276	0.089836	Hypo
11:67053716-67055633	1918	42	4.79827	-0.142477	-6.84918	0.000965276	0.089836	Hypo
[truncated: 3,612 more rows]
