# Supplementary material for: DNMT3AR882H Is Not Required for Disease Maintenance in Primary Human AML, but Is Associated With Increased Leukemia Stem Cell Frequency
Source: bioRxiv. 2024 Oct 29:2024.10.26.620318. Preprint. [Version 1] doi: 10.1101/2024.10.26.620318 (PMC11565803; doi:10.1101/2024.10.26.620318)
Supplement: Supplement 3 [file media-3.zip › TableS5_SU540_DNMT3AR882H_v_DNMT3AWT_DMRs.xlsx]

## Sheet: Sheet1
DMR_coordinates (chr:start-end)	DMR_width (bp)	num_CpGs	areaStat	rawMethDiff	testStat	pval	qval	DMRdirection (relative to DNMT3AWT)
4:2819642-2820565	924	104	51.0677	-0.485203	-36.3257	1.88648e-06	0.00147374	Hypo
16:89163083-89164015	933	38	16.9831	-0.516982	-30.3691	1.88648e-06	0.00147374	Hypo
19:1851550-1852702	1153	75	43.7862	-0.608213	-29.0841	1.88648e-06	0.00147374	Hypo
22:41444770-41445570	801	29	11.3145	-0.423869	-28.9516	1.88648e-06	0.00147374	Hypo
2:113956168-113957041	874	89	44.2185	-0.541662	-28.8742	1.88648e-06	0.00147374	Hypo
21:43221955-43223692	1738	46	20.8673	-0.479869	-27.637	1.88648e-06	0.00147374	Hypo
19:18980260-18981446	1187	85	33.2151	-0.405819	-26.6068	1.88648e-06	0.00147374	Hypo
4:57685669-57687310	1642	22	11.9852	-0.56361	-26.2122	1.88648e-06	0.00147374	Hypo
7:2764145-2764752	608	30	10.5088	-0.441688	-25.934	1.88648e-06	0.00147374	Hypo
5:138724588-138725482	895	30	13.209	-0.474823	-25.9249	1.88648e-06	0.00147374	Hypo
16:87978675-87979449	775	33	7.04102	-0.262653	-25.7171	1.88648e-06	0.00147374	Hypo
21:46274313-46275367	1055	46	26.8451	-0.601224	-25.6838	1.88648e-06	0.00147374	Hypo
12:54745700-54746364	665	25	14.2454	-0.563381	-25.229	1.88648e-06	0.00147374	Hypo
17:17625368-17626429	1062	85	50.5678	-0.571343	-24.1299	1.88648e-06	0.00147374	Hypo
8:145725679-145726743	1065	95	54.7838	-0.607387	-23.9993	1.88648e-06	0.00147374	Hypo
9:140175033-140175921	889	93	51.4162	-0.606033	-23.9742	1.88648e-06	0.00147374	Hypo
14:106365895-106368290	2396	69	19.4218	-0.344976	-23.8121	1.88648e-06	0.00147374	Hypo
14:105759936-105761023	1088	30	11.9145	-0.40978	-23.8063	1.88648e-06	0.00147374	Hypo
9:139715548-139716461	914	98	43.592	-0.453839	-23.705	1.88648e-06	0.00147374	Hypo
20:3203359-3204296	938	24	8.40423	-0.390201	-23.6018	1.88648e-06	0.00147374	Hypo
3:50359740-50360690	951	38	10.8099	-0.322989	-23.4041	1.88648e-06	0.00147374	Hypo
16:2174202-2175761	1560	74	38.2172	-0.529608	-23.3334	1.88648e-06	0.00147374	Hypo
17:79401024-79407353	6330	175	42.696	-0.279822	-23.2625	1.88648e-06	0.00147374	Hypo
5:131799743-131801354	1612	29	12.2837	-0.433397	-23.1289	1.88648e-06	0.00147374	Hypo
19:18543750-18545050	1301	122	66.465	-0.561226	-22.9174	1.88648e-06	0.00147374	Hypo
17:17603584-17604324	741	89	55.4867	-0.681537	-22.8324	1.88648e-06	0.00147374	Hypo
14:106372209-106374077	1869	32	10.2094	-0.314752	-22.8048	1.88648e-06	0.00147374	Hypo
4:140656706-140657365	660	49	10.0387	-0.265454	-22.6981	1.88648e-06	0.00147374	Hypo
5:175956816-175958906	2091	75	18.6847	-0.25582	-22.621	1.88648e-06	0.00147374	Hypo
9:90220173-90220947	775	16	6.14983	-0.427798	-22.4682	1.88648e-06	0.00147374	Hypo
19:18118131-18119764	1634	128	26.9941	-0.229883	-22.4531	1.88648e-06	0.00147374	Hypo
16:54972716-54974287	1572	76	28.3246	-0.3648	-22.1768	1.88648e-06	0.00147374	Hypo
6:2783019-2783731	713	23	6.61446	-0.31712	-22.0593	1.88648e-06	0.00147374	Hypo
4:81106818-81107707	890	29	15.6348	-0.605524	-22.004	1.88648e-06	0.00147374	Hypo
1:2991443-2994888	3446	87	19.6744	-0.265384	-21.9463	1.88648e-06	0.00147374	Hypo
1:26644573-26646565	1993	58	24.6778	-0.508329	-21.9245	1.88648e-06	0.00147374	Hypo
20:36148604-36150168	1565	121	52.0204	-0.449484	-21.6789	1.88648e-06	0.00147374	Hypo
20:61589744-61591209	1466	52	15.8448	-0.304085	-21.3408	1.88648e-06	0.00147374	Hypo
17:14212343-14212968	626	61	23.1125	-0.394256	-21.3306	1.88648e-06	0.00147374	Hypo
9:117148444-117149357	914	18	6.80126	-0.429883	-21.1444	1.88648e-06	0.00147374	Hypo
17:80773444-80774434	991	23	5.35277	-0.341265	-21.1419	1.88648e-06	0.00147374	Hypo
17:4337991-4342140	4150	92	24.0335	-0.293648	-21.0245	1.88648e-06	0.00147374	Hypo
1:204264891-204265410	520	13	2.48028	-0.242429	-20.9771	1.88648e-06	0.00147374	Hypo
11:688953-692578	3626	79	16.8521	-0.239425	-20.9381	1.88648e-06	0.00147374	Hypo
12:49782735-49783267	533	24	8.78373	-0.416361	-20.8091	1.88648e-06	0.00147374	Hypo
17:76117298-76118159	862	34	10.1748	-0.363153	-20.7861	1.88648e-06	0.00147374	Hypo
7:138775383-138776341	959	28	10.6491	-0.434528	-20.7435	1.88648e-06	0.00147374	Hypo
1:25358705-25359755	1051	23	9.47017	-0.436474	-20.7122	1.88648e-06	0.00147374	Hypo
22:20234525-20235143	619	20	5.74457	-0.355058	-20.5992	1.88648e-06	0.00147374	Hypo
17:79421471-79428894	7424	317	99.3847	-0.336221	-20.5649	1.88648e-06	0.00147374	Hypo
16:1762826-1764111	1286	33	11.4133	-0.354836	-20.5631	1.88648e-06	0.00147374	Hypo
1:153670444-153671173	730	28	14.6633	-0.57099	-20.5344	1.88648e-06	0.00147374	Hypo
2:26521084-26521724	641	26	10.8946	-0.471598	-20.5295	1.88648e-06	0.00147374	Hypo
17:75358533-75359389	857	17	5.87041	-0.392526	-20.4323	1.88648e-06	0.00147374	Hypo
19:14089101-14090232	1132	82	35.8886	-0.486636	-20.3319	1.88648e-06	0.00147374	Hypo
1:9910209-9911348	1140	29	8.2813	-0.352998	-20.3111	1.88648e-06	0.00147374	Hypo
11:32460348-32461093	746	52	20.1609	-0.433536	-20.3082	1.88648e-06	0.00147374	Hypo
16:2093839-2094722	884	39	15.6172	-0.491273	-20.2652	1.88648e-06	0.00147374	Hypo
9:116355406-116357229	1824	38	9.25965	-0.260793	-20.203	1.88648e-06	0.00147374	Hypo
19:3655615-3656438	824	35	13.819	-0.478455	-20.0401	1.88648e-06	0.00147374	Hypo
17:72463368-72464032	665	21	8.18053	-0.464215	-19.994	1.88648e-06	0.00147374	Hypo
2:242139663-242140231	569	31	7.49794	-0.331879	-19.9658	1.88648e-06	0.00147374	Hypo
19:3617492-3618593	1102	46	14.321	-0.337013	-19.9649	1.88648e-06	0.00147374	Hypo
17:61497084-61498206	1123	27	10.5006	-0.466897	-19.958	1.88648e-06	0.00147374	Hypo
12:125001863-125003844	1982	103	39.0779	-0.389176	-19.8834	1.88648e-06	0.00147374	Hypo
22:24802661-24803772	1112	32	6.20831	-0.216933	-19.8708	1.88648e-06	0.00147374	Hypo
9:130600955-130601327	373	17	4.80828	-0.350963	-19.8659	1.88648e-06	0.00147374	Hypo
3:195913585-195914353	769	31	10.2621	-0.379455	-19.8446	1.88648e-06	0.00147374	Hypo
10:134221779-134222484	706	33	7.1866	-0.252453	-19.8266	1.88648e-06	0.00147374	Hypo
14:106375287-106377158	1872	50	17.767	-0.368415	-19.8097	1.88648e-06	0.00147374	Hypo
17:62774992-62777161	2170	154	28.7554	-0.209775	-19.7829	1.88648e-06	0.00147374	Hypo
16:3625935-3626812	878	22	6.97725	-0.403233	-19.7573	1.88648e-06	0.00147374	Hypo
15:67053128-67053959	832	20	6.22091	-0.401606	-19.701	1.88648e-06	0.00147374	Hypo
16:67233272-67234177	906	57	29.7597	-0.549105	-19.6774	1.88648e-06	0.00147374	Hypo
11:118781091-118785282	4192	137	25.0409	-0.20164	-19.6263	1.88648e-06	0.00147374	Hypo
4:2807201-2808372	1172	34	13.7374	-0.431613	-19.5419	1.88648e-06	0.00147374	Hypo
1:25240727-25242792	2066	61	27.5031	-0.499541	-19.5347	1.88648e-06	0.00147374	Hypo
11:68141385-68142155	771	37	18.5083	-0.521848	-19.5331	1.88648e-06	0.00147374	Hypo
22:47009151-47010700	1550	56	19.0367	-0.429435	-19.5268	1.88648e-06	0.00147374	Hypo
20:31057681-31058574	894	33	15.6857	-0.555199	-19.4238	1.88648e-06	0.00147374	Hypo
3:71502832-71504471	1640	26	11.0561	-0.434642	-19.2743	1.88648e-06	0.00147374	Hypo
2:46054097-46055051	955	11	4.44569	-0.558859	-19.2548	1.88648e-06	0.00147374	Hypo
19:45351342-45352774	1433	37	12.2906	-0.373384	-19.1979	1.88648e-06	0.00147374	Hypo
19:17517762-17518638	877	21	6.89537	-0.431893	-19.1914	1.88648e-06	0.00147374	Hypo
1:10730929-10731598	670	22	7.5525	-0.416456	-19.1798	1.88648e-06	0.00147374	Hypo
19:3687787-3688820	1034	62	29.5654	-0.529376	-19.1243	1.88648e-06	0.00147374	Hypo
6:157191911-157192530	620	6	1.89348	-0.385731	-18.9102	1.88648e-06	0.00147374	Hypo
20:62366681-62368458	1778	61	21.5398	-0.406551	-18.9036	1.88648e-06	0.00147374	Hypo
3:195619639-195620522	884	23	8.8481	-0.447029	-18.8647	1.88648e-06	0.00147374	Hypo
16:1576937-1578331	1395	39	11.6634	-0.366251	-18.8574	1.88648e-06	0.00147374	Hypo
16:70748711-70749385	675	14	5.18735	-0.486285	-18.8392	1.88648e-06	0.00147374	Hypo
18:2881535-2882389	855	20	6.11716	-0.382234	-18.8302	1.88648e-06	0.00147374	Hypo
2:232479731-232480380	650	33	5.28606	-0.249282	-18.8269	1.88648e-06	0.00147374	Hypo
16:57678613-57681855	3243	74	13.9145	-0.201641	-18.7854	1.88648e-06	0.00147374	Hypo
12:124992193-124994697	2505	54	11.9216	-0.238948	-18.7772	1.88648e-06	0.00147374	Hypo
17:36867506-36868439	934	22	9.01192	-0.432551	-18.7647	1.88648e-06	0.00147374	Hypo
17:262972-264488	1517	63	12.9504	-0.218514	-18.7604	1.88648e-06	0.00147374	Hypo
1:27852865-27854013	1149	31	8.17512	-0.312912	-18.7492	1.88648e-06	0.00147374	Hypo
2:157182639-157187086	4448	156	39.4137	-0.248369	-18.7341	1.88648e-06	0.00147374	Hypo
19:4648095-4648905	811	24	8.50672	-0.483279	-18.7189	1.88648e-06	0.00147374	Hypo
1:226841873-226844911	3039	44	9.22511	-0.242135	-18.6852	1.88648e-06	0.00147374	Hypo
10:80936995-80942176	5182	80	20.5333	-0.275261	-18.6847	1.88648e-06	0.00147374	Hypo
17:75421822-75423239	1418	33	7.399	-0.316611	-18.5114	1.88648e-06	0.00147374	Hypo
2:233978907-233979646	740	16	6.52172	-0.470834	-18.4533	1.88648e-06	0.00147374	Hypo
16:135390-135985	596	26	8.08817	-0.339086	-18.407	1.88648e-06	0.00147374	Hypo
19:2332196-2333899	1704	53	23.0005	-0.420873	-18.3703	1.88648e-06	0.00147374	Hypo
6:26233005-26233625	621	24	9.84527	-0.476755	-18.3618	1.88648e-06	0.00147374	Hypo
1:153761801-153762739	939	34	9.06323	-0.292187	-18.3444	1.88648e-06	0.00147374	Hypo
3:196367759-196375954	8196	149	22.6907	-0.174195	-18.3419	1.88648e-06	0.00147374	Hypo
19:42775896-42776679	784	38	19.0088	-0.501315	-18.229	1.88648e-06	0.00147374	Hypo
16:88565505-88566699	1195	55	18.7766	-0.377763	-18.2107	1.88648e-06	0.00147374	Hypo
16:89003995-89005991	1997	76	21.0154	-0.294409	-18.0903	1.88648e-06	0.00147374	Hypo
21:44835458-44836523	1066	33	16.2464	-0.489486	-18.0784	1.88648e-06	0.00147374	Hypo
18:32625161-32626695	1535	15	5.65443	-0.412902	-18.0037	1.88648e-06	0.00147374	Hypo
7:4831749-4832797	1049	81	18.2395	-0.236501	-17.9714	1.88648e-06	0.00147374	Hypo
14:106327247-106331088	3842	105	37.6923	-0.394704	-17.9518	1.88648e-06	0.00147374	Hypo
5:180213389-180214409	1021	26	6.64628	-0.277227	-17.9443	1.88648e-06	0.00147374	Hypo
7:2921623-2922687	1065	31	12.0295	-0.372544	-17.9397	1.88648e-06	0.00147374	Hypo
17:17661422-17662405	984	26	7.95695	-0.343859	-17.9356	1.88648e-06	0.00147374	Hypo
1:206901524-206902218	695	15	5.55229	-0.469314	-17.9274	1.88648e-06	0.00147374	Hypo
14:105807159-105807949	791	19	4.11617	-0.299152	-17.8723	1.88648e-06	0.00147374	Hypo
1:1564355-1565284	930	88	25.3529	-0.299092	-17.8267	1.88648e-06	0.00147374	Hypo
9:139552716-139553488	773	39	8.45509	-0.315725	-17.7983	1.88648e-06	0.00147374	Hypo
2:110084312-110085075	764	21	5.79363	-0.373793	-17.7901	1.88648e-06	0.00147374	Hypo
1:54821910-54822958	1049	38	16.7962	-0.481018	-17.7002	1.88648e-06	0.00147374	Hypo
12:105136142-105137146	1005	22	8.5015	-0.403097	-17.6907	1.88648e-06	0.00147374	Hypo
1:202132933-202137314	4382	86	16.1099	-0.18787	-17.629	1.88648e-06	0.00147374	Hypo
11:63304457-63305466	1010	16	4.36633	-0.302937	-17.5952	1.88648e-06	0.00147374	Hypo
9:127042022-127045797	3776	93	11.8598	-0.16531	-17.5886	1.88648e-06	0.00147374	Hypo
19:3190722-3191843	1122	61	19.1066	-0.378396	-17.5715	1.88648e-06	0.00147374	Hypo
11:1874679-1875537	859	27	6.61292	-0.331014	-17.543	1.88648e-06	0.00147374	Hypo
19:660305-660995	691	33	10.5934	-0.381653	-17.4833	1.88648e-06	0.00147374	Hypo
2:127838509-127839831	1323	47	18.8459	-0.404941	-17.4683	1.88648e-06	0.00147374	Hypo
14:62185853-62187416	1564	16	4.72235	-0.390202	-17.4595	1.88648e-06	0.00147374	Hypo
11:69231622-69232621	1000	30	12.0019	-0.425929	-17.4413	1.88648e-06	0.00147374	Hypo
1:11862971-11864043	1073	33	14.1869	-0.437368	-17.4091	1.88648e-06	0.00147374	Hypo
2:11887936-11890476	2541	52	14.0213	-0.295101	-17.3927	1.88648e-06	0.00147374	Hypo
19:10663555-10665502	1948	51	11.1639	-0.240604	-17.3267	1.88648e-06	0.00147374	Hypo
12:124971880-124972276	397	17	3.88298	-0.293724	-17.2958	1.88648e-06	0.00147374	Hypo
19:47225668-47226891	1224	46	13.7097	-0.341281	-17.2946	1.88648e-06	0.00147374	Hypo
2:62591651-62592476	826	13	5.46763	-0.452456	-17.2671	1.88648e-06	0.00147374	Hypo
21:44166000-44167037	1038	33	11.5934	-0.423515	-17.225	1.88648e-06	0.00147374	Hypo
20:48626082-48626888	807	64	17.929	-0.30306	-17.2147	1.88648e-06	0.00147374	Hypo
19:50311946-50313571	1626	87	24.0368	-0.297966	-17.2115	1.88648e-06	0.00147374	Hypo
17:72756205-72756741	537	16	3.555	-0.298746	-17.2062	1.88648e-06	0.00147374	Hypo
17:80981567-80982564	998	48	12.2054	-0.289224	-17.1934	1.88648e-06	0.00147374	Hypo
22:36724458-36725200	743	27	10.0666	-0.392568	-17.1456	1.88648e-06	0.00147374	Hypo
2:240035141-240035894	754	18	2.63239	-0.171607	-17.143	1.88648e-06	0.00147374	Hypo
19:574793-575648	856	35	8.61623	-0.267418	-17.115	1.88648e-06	0.00147374	Hypo
10:80898412-80900217	1806	34	6.54886	-0.213682	-17.1	1.88648e-06	0.00147374	Hypo
16:88844258-88845334	1077	56	24.384	-0.416254	-17.0699	1.88648e-06	0.00147374	Hypo
7:101634087-101634804	718	20	6.04039	-0.452422	-17.01	1.88648e-06	0.00147374	Hypo
9:130539698-130543101	3404	80	9.31705	-0.14686	-16.9607	1.88648e-06	0.00147374	Hypo
1:3309831-3310719	889	75	13.3814	-0.236877	-16.9417	1.88648e-06	0.00147374	Hypo
1:19651894-19652903	1010	40	12.6115	-0.352856	-16.8868	1.88648e-06	0.00147374	Hypo
5:140892275-140894259	1985	96	17.965	-0.230158	-16.8616	1.88648e-06	0.00147374	Hypo
1:27901636-27905276	3641	152	33.5127	-0.241532	-16.8598	1.88648e-06	0.00147374	Hypo
14:103396130-103396908	779	93	31.4595	-0.405914	-16.8458	1.88648e-06	0.00147374	Hypo
13:50703271-50704003	733	39	12.2152	-0.363616	-16.8394	1.88648e-06	0.00147374	Hypo
21:43315532-43316768	1237	30	5.60161	-0.253621	-16.7428	1.88648e-06	0.00147374	Hypo
13:114821098-114821921	824	41	14.7295	-0.41155	-16.738	1.88648e-06	0.00147374	Hypo
2:145209586-145211284	1699	24	7.09954	-0.321398	-16.6946	1.88648e-06	0.00147374	Hypo
16:63184-64771	1588	39	15.4685	-0.413483	-16.6872	1.88648e-06	0.00147374	Hypo
1:204326463-204328377	1915	35	12.2231	-0.360565	-16.6823	1.88648e-06	0.00147374	Hypo
5:150466205-150467064	860	14	4.77643	-0.442962	-16.658	1.88648e-06	0.00147374	Hypo
11:1901593-1903437	1845	65	13.9999	-0.231831	-16.6085	1.88648e-06	0.00147374	Hypo
16:10971471-10972145	675	13	3.5636	-0.316753	-16.5914	1.88648e-06	0.00147374	Hypo
12:133070327-133071959	1633	45	10.6001	-0.270489	-16.5721	1.88648e-06	0.00147374	Hypo
16:49562684-49563563	880	21	6.89444	-0.387977	-16.5564	1.88648e-06	0.00147374	Hypo
16:2559979-2560870	892	28	7.24906	-0.297754	-16.5308	1.88648e-06	0.00147374	Hypo
16:2742165-2743811	1647	50	24.3894	-0.546121	-16.5169	1.88648e-06	0.00147374	Hypo
2:242702300-242703672	1373	43	9.85542	-0.25673	-16.5105	1.88648e-06	0.00147374	Hypo
3:71478030-71478943	914	22	14.2472	-0.670715	-16.5069	1.88648e-06	0.00147374	Hypo
12:132531177-132532565	1389	28	5.58491	-0.241431	-16.4796	1.88648e-06	0.00147374	Hypo
18:72916584-72917369	786	83	32.5321	-0.443286	-16.478	1.88648e-06	0.00147374	Hypo
1:36787378-36788252	875	68	27.4329	-0.490748	-16.4728	1.88648e-06	0.00147374	Hypo
22:37693662-37694587	926	22	4.0366	-0.220912	-16.4631	1.88648e-06	0.00147374	Hypo
2:241496789-241497599	811	86	26.5145	-0.352848	-16.4535	1.88648e-06	0.00147374	Hypo
7:130578945-130579630	686	14	3.14243	-0.257863	-16.45	1.88648e-06	0.00147374	Hypo
16:57687535-57688347	813	26	4.68464	-0.240684	-16.4251	1.88648e-06	0.00147374	Hypo
11:46360252-46361002	751	19	10.5428	-0.592503	-16.4004	1.88648e-06	0.00147374	Hypo
19:4058665-4060772	2108	99	21.9707	-0.263327	-16.3668	1.88648e-06	0.00147374	Hypo
19:932457-933243	787	48	16.0619	-0.393353	-16.3624	1.88648e-06	0.00147374	Hypo
17:36665602-36666953	1352	148	32.3408	-0.238471	-16.3612	1.88648e-06	0.00147374	Hypo
16:85659819-85660889	1071	45	17.1749	-0.421202	-16.3041	1.88648e-06	0.00147374	Hypo
22:39747160-39748703	1544	29	7.38652	-0.248213	-16.2978	1.88648e-06	0.00147374	Hypo
5:139048461-139049393	933	23	6.85229	-0.324391	-16.2935	1.88648e-06	0.00147374	Hypo
22:46474897-46477527	2631	105	12.9698	-0.130627	-16.2897	1.88648e-06	0.00147374	Hypo
11:970778-971944	1167	33	8.95995	-0.299053	-16.2759	1.88648e-06	0.00147374	Hypo
14:75715858-75716577	720	11	4.01992	-0.397139	-16.2675	1.88648e-06	0.00147374	Hypo
16:57512785-57513764	980	44	17.8271	-0.436064	-16.2308	1.88648e-06	0.00147374	Hypo
2:74123532-74123815	284	5	1.12001	-0.30572	-16.175	1.88648e-06	0.00147374	Hypo
17:180981-181643	663	24	5.91128	-0.322777	-16.1558	1.88648e-06	0.00147374	Hypo
10:12524594-12524976	383	12	3.58635	-0.41587	-16.1126	1.88648e-06	0.00147374	Hypo
2:208976843-208977564	722	47	19.3934	-0.428727	-16.1104	1.88648e-06	0.00147374	Hypo
14:103578882-103580619	1738	33	12.115	-0.410351	-16.1056	1.88648e-06	0.00147374	Hypo
16:433344-434103	760	36	11.3551	-0.363632	-16.0891	1.88648e-06	0.00147374	Hypo
16:88666110-88666906	797	32	7.42808	-0.3014	-16.0885	1.88648e-06	0.00147374	Hypo
7:73894401-73895235	835	40	19.0362	-0.51206	-16.0696	1.88648e-06	0.00147374	Hypo
5:88030955-88031586	632	8	4.26163	-0.528304	-16.0401	1.88648e-06	0.00147374	Hypo
1:247012942-247014108	1167	18	8.59628	-0.552553	-16.0319	1.88648e-06	0.00147374	Hypo
2:106362425-106363204	780	23	6.69841	-0.37091	-16.003	1.88648e-06	0.00147374	Hypo
7:139267646-139269158	1513	33	10.0284	-0.362723	-15.9888	1.88648e-06	0.00147374	Hypo
14:104857890-104858505	616	23	5.96832	-0.295182	-15.9816	1.88648e-06	0.00147374	Hypo
1:53776616-53777620	1005	20	5.22404	-0.303652	-15.9782	1.88648e-06	0.00147374	Hypo
2:74783039-74783705	667	25	5.9473	-0.376472	-15.9616	1.88648e-06	0.00147374	Hypo
11:2580729-2581537	809	30	6.36993	-0.259238	-15.9491	1.88648e-06	0.00147374	Hypo
20:56346130-56346463	334	11	2.9853	-0.411161	-15.9485	1.88648e-06	0.00147374	Hypo
6:220459-222235	1777	32	5.20475	-0.189219	-15.9467	1.88648e-06	0.00147374	Hypo
9:139425226-139427923	2698	107	21.8533	-0.248151	-15.9344	1.88648e-06	0.00147374	Hypo
5:139031987-139036108	4122	58	15.1758	-0.276512	-15.9202	1.88648e-06	0.00147374	Hypo
22:44445361-44445970	610	17	4.78355	-0.357374	-15.8727	1.88648e-06	0.00147374	Hypo
1:33220021-33220635	615	39	9.91201	-0.307339	-15.8723	1.88648e-06	0.00147374	Hypo
16:85347417-85348531	1115	21	8.42687	-0.396344	-15.8703	1.88648e-06	0.00147374	Hypo
16:57643259-57644074	816	15	7.01212	-0.504454	-15.8647	1.88648e-06	0.00147374	Hypo
17:27505257-27506474	1218	17	6.66635	-0.402662	-15.7776	1.88648e-06	0.00147374	Hypo
14:74178668-74179744	1077	31	9.01531	-0.30331	-15.7559	1.88648e-06	0.00147374	Hypo
11:2935259-2936172	914	26	7.01098	-0.29077	-15.7452	1.88648e-06	0.00147374	Hypo
3:42121527-42121982	456	9	2.5524	-0.359002	-15.7431	1.88648e-06	0.00147374	Hypo
13:114876342-114877260	919	50	13.9006	-0.428343	-15.7357	1.88648e-06	0.00147374	Hypo
3:129313181-129313957	777	20	5.02164	-0.380182	-15.7061	1.88648e-06	0.00147374	Hypo
5:137070817-137071799	983	26	8.9397	-0.381457	-15.7056	1.88648e-06	0.00147374	Hypo
1:9747894-9748551	658	33	6.71395	-0.327186	-15.696	1.88648e-06	0.00147374	Hypo
17:21213867-21214905	1039	30	5.62942	-0.215126	-15.6711	1.88648e-06	0.00147374	Hypo
19:4970776-4971615	840	35	10.0611	-0.324411	-15.6657	1.88648e-06	0.00147374	Hypo
9:134114329-134115382	1054	30	6.99097	-0.296386	-15.6306	1.88648e-06	0.00147374	Hypo
17:55630780-55631994	1215	27	6.05592	-0.241625	-15.6198	1.88648e-06	0.00147374	Hypo
16:81667321-81669367	2047	34	7.01043	-0.245101	-15.5772	1.88648e-06	0.00147374	Hypo
14:105887449-105888907	1459	50	11.5882	-0.240624	-15.5627	1.88648e-06	0.00147374	Hypo
17:6899062-6899758	697	69	16.7182	-0.354708	-15.5617	1.88648e-06	0.00147374	Hypo
16:88857848-88858833	986	39	6.48549	-0.187895	-15.5592	1.88648e-06	0.00147374	Hypo
1:25353361-25356586	3226	66	13.3817	-0.214587	-15.5454	1.88648e-06	0.00147374	Hypo
13:44979420-44981842	2423	39	5.79476	-0.200103	-15.5322	1.88648e-06	0.00147374	Hypo
16:11318884-11319917	1034	33	7.11145	-0.234182	-15.5119	1.88648e-06	0.00147374	Hypo
19:1402813-1403530	718	20	2.85231	-0.1848	-15.5109	1.88648e-06	0.00147374	Hypo
17:3906944-3907777	834	42	14.5533	-0.429369	-15.5017	1.88648e-06	0.00147374	Hypo
5:55623368-55624578	1211	14	4.61159	-0.414249	-15.4973	1.88648e-06	0.00147374	Hypo
6:35025496-35026797	1302	32	6.75111	-0.274807	-15.4866	1.88648e-06	0.00147374	Hypo
3:52524540-52525447	908	30	11.6114	-0.437076	-15.4574	1.88648e-06	0.00147374	Hypo
8:23076740-23079205	2466	32	5.32126	-0.23642	-15.4302	1.88648e-06	0.00147374	Hypo
11:67207277-67208199	923	34	11.3192	-0.362028	-15.4136	1.88648e-06	0.00147374	Hypo
9:139223332-139224262	931	30	7.51897	-0.273455	-15.4122	1.88648e-06	0.00147374	Hypo
11:66486037-66486624	588	23	5.68523	-0.307009	-15.3885	1.88648e-06	0.00147374	Hypo
7:157194071-157197130	3060	89	16.3056	-0.222175	-15.3845	1.88648e-06	0.00147374	Hypo
19:55597817-55598886	1070	94	37.4663	-0.430586	-15.377	1.88648e-06	0.00147374	Hypo
10:134224904-134225795	892	33	18.9363	-0.586277	-15.3643	1.88648e-06	0.00147374	Hypo
5:172271864-172272430	567	13	4.62652	-0.36893	-15.3642	1.88648e-06	0.00147374	Hypo
16:85430476-85434274	3799	94	19.3963	-0.246725	-15.3582	1.88648e-06	0.00147374	Hypo
17:39813613-39814262	650	22	4.41788	-0.217419	-15.3465	1.88648e-06	0.00147374	Hypo
17:60709301-60709948	648	22	6.98102	-0.353767	-15.3443	1.88648e-06	0.00147374	Hypo
19:46503654-46504469	816	37	8.16183	-0.212599	-15.3212	1.88648e-06	0.00147374	Hypo
3:47038253-47039239	987	19	5.72945	-0.333234	-15.3195	1.88648e-06	0.00147374	Hypo
1:246952118-246952836	719	41	6.05927	-0.161965	-15.2846	1.88648e-06	0.00147374	Hypo
11:1896788-1899396	2609	98	16.4572	-0.191815	-15.2814	1.88648e-06	0.00147374	Hypo
10:128775542-128776933	1392	21	6.41654	-0.349894	-15.2787	1.88648e-06	0.00147374	Hypo
2:10518401-10518848	448	12	2.36766	-0.294602	-15.2783	1.88648e-06	0.00147374	Hypo
1:10698104-10699151	1048	104	29.3936	-0.302485	-15.2771	1.88648e-06	0.00147374	Hypo
19:14583912-14585646	1735	155	25.8002	-0.197248	-15.2729	1.88648e-06	0.00147374	Hypo
22:50051417-50052741	1325	34	8.2941	-0.279872	-15.2709	1.88648e-06	0.00147374	Hypo
19:50435859-50436497	639	32	13.1078	-0.450807	-15.2572	1.88648e-06	0.00147374	Hypo
17:40668181-40668842	662	14	3.32202	-0.291043	-15.2538	1.88648e-06	0.00147374	Hypo
11:61671725-61672266	542	21	8.87947	-0.508721	-15.2502	1.88648e-06	0.00147374	Hypo
21:46721935-46722625	691	38	9.24067	-0.316452	-15.2242	1.88648e-06	0.00147374	Hypo
5:169815771-169816593	823	17	4.96002	-0.319274	-15.2057	1.88648e-06	0.00147374	Hypo
7:50732238-50733787	1550	30	10.0153	-0.352445	-15.2026	1.88648e-06	0.00147374	Hypo
13:98019367-98020110	744	17	4.73644	-0.36175	-15.1911	1.88648e-06	0.00147374	Hypo
16:85481052-85481808	757	18	4.39444	-0.319528	-15.1853	1.88648e-06	0.00147374	Hypo
16:89058690-89059488	799	36	13.5392	-0.426418	-15.1842	1.88648e-06	0.00147374	Hypo
19:4911673-4912423	751	27	5.60332	-0.247457	-15.1833	3.77296e-06	0.00147374	Hypo
2:173293597-173294823	1227	19	6.39858	-0.394817	-15.1766	3.77296e-06	0.00147374	Hypo
7:2639707-2640379	673	19	7.03649	-0.493495	-15.1608	3.77296e-06	0.00147374	Hypo
7:4773349-4774233	885	32	7.26419	-0.291129	-15.1182	3.77296e-06	0.00147374	Hypo
4:8228812-8229532	721	40	13.1302	-0.391073	-15.1129	3.77296e-06	0.00147374	Hypo
13:49831619-49832342	724	21	7.35178	-0.342217	-15.1085	3.77296e-06	0.00147374	Hypo
4:2801757-2802615	859	28	6.9392	-0.302888	-15.0878	3.77296e-06	0.00147374	Hypo
11:118788790-118789669	880	24	7.91447	-0.348729	-15.0832	3.77296e-06	0.00147374	Hypo
20:4793455-4794428	974	28	5.09481	-0.215893	-15.0801	3.77296e-06	0.00147374	Hypo
16:1538227-1538993	767	34	9.07946	-0.355674	-15.0537	3.77296e-06	0.00147374	Hypo
2:200467507-200468552	1046	19	7.42255	-0.453045	-15.0329	3.77296e-06	0.00147374	Hypo
1:26091722-26092858	1137	18	5.72787	-0.373202	-15.0297	3.77296e-06	0.00147374	Hypo
1:10960838-10961848	1011	34	8.88289	-0.282118	-15.0261	3.77296e-06	0.00147374	Hypo
11:67414857-67415829	973	27	6.28447	-0.254648	-15.0119	3.77296e-06	0.00147374	Hypo
2:74214609-74215005	397	18	3.76078	-0.233752	-15.0047	3.77296e-06	0.00147374	Hypo
19:3179271-3180104	834	56	4.11462	-0.0828069	-15.0016	3.77296e-06	0.00147374	Hypo
3:194868624-194870655	2032	41	10.1528	-0.31216	-15.0016	3.77296e-06	0.00147374	Hypo
2:238624043-238624602	560	16	9.44506	-0.613329	-14.982	3.77296e-06	0.00147374	Hypo
1:22230481-22231486	1006	33	6.86148	-0.231944	-14.9767	3.77296e-06	0.00147374	Hypo
9:139547990-139548661	672	37	10.3928	-0.366494	-14.9699	3.77296e-06	0.00147374	Hypo
3:188665082-188665683	602	38	6.73606	-0.205196	-14.9543	3.77296e-06	0.00147374	Hypo
20:60404331-60405281	951	30	7.62933	-0.294087	-14.9539	3.77296e-06	0.00147374	Hypo
17:75448089-75448960	872	26	3.85359	-0.217038	-14.9464	3.77296e-06	0.00147374	Hypo
1:45297342-45298690	1349	25	6.05861	-0.272447	-14.9364	3.77296e-06	0.00147374	Hypo
17:79381064-79386350	5287	146	19.6238	-0.145475	-14.9355	3.77296e-06	0.00147374	Hypo
16:69516021-69516394	374	15	5.29116	-0.402826	-14.9326	3.77296e-06	0.00147374	Hypo
17:56401784-56402805	1022	69	16.547	-0.240539	-14.9326	3.77296e-06	0.00147374	Hypo
16:57566768-57567919	1152	30	6.32994	-0.267851	-14.9301	3.77296e-06	0.00147374	Hypo
3:52477655-52478053	399	11	3.45126	-0.405731	-14.9272	3.77296e-06	0.00147374	Hypo
6:109698613-109700632	2020	19	6.65656	-0.387086	-14.869	3.77296e-06	0.00147374	Hypo
9:127052660-127053761	1102	32	8.15156	-0.279807	-14.8675	3.77296e-06	0.00147374	Hypo
22:27006126-27006642	517	11	2.76887	-0.291884	-14.8628	3.77296e-06	0.00147374	Hypo
10:80864871-80865631	761	14	3.52007	-0.338395	-14.8595	3.77296e-06	0.00147374	Hypo
10:81003477-81005505	2029	65	13.3888	-0.288797	-14.8577	3.77296e-06	0.00147374	Hypo
5:177942055-177943626	1572	40	8.7041	-0.236504	-14.8416	3.77296e-06	0.00147374	Hypo
10:80860602-80862996	2395	43	10.6189	-0.270331	-14.8178	3.77296e-06	0.00147374	Hypo
15:57629902-57630669	768	17	5.99453	-0.351339	-14.8113	3.77296e-06	0.00147374	Hypo
11:70457832-70458485	654	18	3.22911	-0.284046	-14.7848	3.77296e-06	0.00147374	Hypo
7:2562428-2562897	470	18	2.58479	-0.256242	-14.7632	3.77296e-06	0.00147374	Hypo
9:127039805-127040636	832	37	8.23777	-0.239462	-14.7578	3.77296e-06	0.00147374	Hypo
12:111291179-111291816	638	12	3.46071	-0.314768	-14.7473	3.77296e-06	0.00147374	Hypo
22:24553569-24554289	721	19	4.22449	-0.286691	-14.7243	3.77296e-06	0.00147374	Hypo
11:93885767-93886349	583	10	2.64303	-0.305671	-14.7162	3.77296e-06	0.00147374	Hypo
17:55358339-55360605	2267	37	7.4004	-0.227827	-14.712	3.77296e-06	0.00147374	Hypo
3:52529741-52530363	623	16	2.81844	-0.277623	-14.7116	3.77296e-06	0.00147374	Hypo
14:69029935-69031017	1083	28	6.25261	-0.275401	-14.6872	3.77296e-06	0.00147374	Hypo
19:42785391-42786227	837	24	6.04332	-0.32902	-14.6817	3.77296e-06	0.00147374	Hypo
18:46359972-46360875	904	18	4.49432	-0.287902	-14.6774	3.77296e-06	0.00147374	Hypo
22:19958643-19959376	734	29	8.20782	-0.339666	-14.6743	3.77296e-06	0.00147374	Hypo
5:157345857-157346710	854	17	4.99015	-0.349743	-14.6677	3.77296e-06	0.00147374	Hypo
3:71835143-71835651	509	15	3.1657	-0.333376	-14.6619	3.77296e-06	0.00147374	Hypo
2:102016988-102018302	1315	29	8.25666	-0.339939	-14.6558	3.77296e-06	0.00147374	Hypo
1:16605459-16606159	701	11	3.61532	-0.453417	-14.6431	3.77296e-06	0.00147374	Hypo
15:75487836-75488553	718	26	5.91688	-0.23649	-14.6385	3.77296e-06	0.00147374	Hypo
14:74222185-74223355	1171	21	4.44711	-0.187763	-14.6366	3.77296e-06	0.00147374	Hypo
2:233981584-233982330	747	28	6.1156	-0.319402	-14.63	3.77296e-06	0.00147374	Hypo
2:127850207-127851535	1329	25	6.20306	-0.262745	-14.6288	3.77296e-06	0.00147374	Hypo
14:91833331-91834383	1053	28	7.46291	-0.357728	-14.6238	3.77296e-06	0.00147374	Hypo
19:41830237-41832766	2530	75	13.7933	-0.223949	-14.6099	3.77296e-06	0.00147374	Hypo
1:226165472-226166533	1062	19	6.14012	-0.365919	-14.5963	3.77296e-06	0.00147374	Hypo
12:122070432-122071803	1372	24	7.64566	-0.302055	-14.5873	3.77296e-06	0.00147374	Hypo
6:5828061-5828951	891	16	5.3906	-0.411991	-14.5847	3.77296e-06	0.00147374	Hypo
2:31462313-31463036	724	26	10.1553	-0.489624	-14.5835	3.77296e-06	0.00147374	Hypo
13:46042284-46043492	1209	5	1.21931	-0.316579	-14.575	3.77296e-06	0.00147374	Hypo
14:105642184-105643144	961	32	7.59795	-0.282436	-14.5663	3.77296e-06	0.00147374	Hypo
17:40489559-40489879	321	11	4.66697	-0.416148	-14.5574	3.77296e-06	0.00147374	Hypo
19:1362962-1363555	594	21	2.93875	-0.249554	-14.5562	3.77296e-06	0.00147374	Hypo
16:89168212-89169083	872	36	10.7788	-0.383882	-14.5487	3.77296e-06	0.00147374	Hypo
14:106354368-106355299	932	24	5.8066	-0.270959	-14.5238	3.77296e-06	0.00147374	Hypo
11:2798981-2799690	710	26	10.5029	-0.485565	-14.514	3.77296e-06	0.00147374	Hypo
13:111836898-111837795	898	18	6.75443	-0.404393	-14.5109	3.77296e-06	0.00147374	Hypo
7:27137581-27138739	1159	55	25.0474	-0.475695	-14.4964	3.77296e-06	0.00147374	Hypo
22:23559708-23560477	770	17	4.7719	-0.317004	-14.4964	3.77296e-06	0.00147374	Hypo
15:101666392-101667298	907	16	3.55223	-0.308348	-14.4926	3.77296e-06	0.00147374	Hypo
16:4710364-4712208	1845	57	10.0966	-0.227834	-14.4852	3.77296e-06	0.00147374	Hypo
1:1608873-1610660	1788	74	10.0876	-0.211905	-14.4795	3.77296e-06	0.00147374	Hypo
17:55522324-55523892	1569	33	13.9142	-0.426632	-14.4713	3.77296e-06	0.00147374	Hypo
8:141431073-141432042	970	14	3.28313	-0.327517	-14.4567	3.77296e-06	0.00147374	Hypo
4:8203722-8205307	1586	39	10.9966	-0.345783	-14.4522	3.77296e-06	0.00147374	Hypo
1:2210335-2211472	1138	34	9.72829	-0.300117	-14.4488	3.77296e-06	0.00147374	Hypo
4:10096238-10097320	1083	32	9.43574	-0.324803	-14.4443	3.77296e-06	0.00147374	Hypo
5:134711017-134716307	5291	74	16.078	-0.226143	-14.4064	3.77296e-06	0.00147374	Hypo
14:103415135-103416122	988	36	6.22392	-0.19814	-14.3996	3.77296e-06	0.00147374	Hypo
7:143105007-143105735	729	27	3.62652	-0.182932	-14.3851	3.77296e-06	0.00147374	Hypo
17:17589200-17589861	662	17	5.22301	-0.341102	-14.3706	3.77296e-06	0.00147374	Hypo
20:61595500-61597127	1628	63	11.8699	-0.228742	-14.3644	3.77296e-06	0.00147374	Hypo
1:22228280-22229053	774	17	4.80954	-0.334735	-14.3593	3.77296e-06	0.00147374	Hypo
17:17667260-17668029	770	14	3.19472	-0.295842	-14.359	3.77296e-06	0.00147374	Hypo
21:45313629-45314488	860	22	6.93807	-0.346798	-14.352	3.77296e-06	0.00147374	Hypo
19:36484886-36485448	563	42	6.13637	-0.203285	-14.3515	3.77296e-06	0.00147374	Hypo
20:61087132-61088044	913	28	4.18887	-0.2435	-14.3471	3.77296e-06	0.00147374	Hypo
12:124978512-124979353	842	25	3.65098	-0.243746	-14.3454	3.77296e-06	0.00147374	Hypo
11:113976382-113976995	614	11	3.0633	-0.375587	-14.3361	3.77296e-06	0.00147374	Hypo
15:69080074-69082584	2511	38	16.9592	-0.428065	-14.3343	3.77296e-06	0.00147374	Hypo
3:193967207-193968843	1637	35	4.98954	-0.176386	-14.3337	3.77296e-06	0.00147374	Hypo
14:68830188-68830865	678	27	7.36521	-0.337795	-14.321	3.77296e-06	0.00147374	Hypo
17:16389671-16390221	551	17	4.64995	-0.329656	-14.3209	3.77296e-06	0.00147374	Hypo
7:33003745-33004261	517	9	0.734308	-0.141112	-14.3027	3.77296e-06	0.00147374	Hypo
4:185328110-185328704	595	9	1.12256	-0.205644	-14.3024	3.77296e-06	0.00147374	Hypo
10:31217656-31218415	760	15	4.03663	-0.290209	-14.2943	3.77296e-06	0.00147374	Hypo
10:121297209-121298896	1688	23	8.08072	-0.366233	-14.2941	3.77296e-06	0.00147374	Hypo
17:73494058-73495677	1620	47	18.1278	-0.395426	-14.2905	3.77296e-06	0.00147374	Hypo
17:48231102-48231841	740	16	5.24104	-0.321392	-14.2702	3.77296e-06	0.00147374	Hypo
2:9830266-9830818	553	10	3.12596	-0.420239	-14.2679	3.77296e-06	0.00147374	Hypo
13:30738045-30738754	710	16	4.71114	-0.356414	-14.2633	3.77296e-06	0.00147374	Hypo
13:114437132-114437929	798	29	9.94348	-0.35932	-14.262	3.77296e-06	0.00147374	Hypo
10:80872608-80874596	1989	40	14.4568	-0.371136	-14.2497	3.77296e-06	0.00147374	Hypo
22:50204678-50205902	1225	27	6.04707	-0.231939	-14.2478	3.77296e-06	0.00147374	Hypo
4:6890071-6891966	1896	74	12.2128	-0.196107	-14.236	3.77296e-06	0.00147374	Hypo
3:122800213-122802128	1916	26	3.17639	-0.164912	-14.2359	3.77296e-06	0.00147374	Hypo
19:38411421-38412081	661	23	9.09087	-0.442964	-14.227	3.77296e-06	0.00147374	Hypo
22:50730936-50731955	1020	39	6.1547	-0.189059	-14.2225	3.77296e-06	0.00147374	Hypo
10:95146250-95146847	598	12	2.99488	-0.294513	-14.2199	3.77296e-06	0.00147374	Hypo
12:13355862-13356531	670	18	5.9218	-0.345129	-14.2022	3.77296e-06	0.00147374	Hypo
16:72046800-72048623	1824	35	5.39515	-0.204748	-14.1936	3.77296e-06	0.00147374	Hypo
12:133235033-133241290	6258	127	23.1209	-0.214318	-14.1902	3.77296e-06	0.00147374	Hypo
17:79441733-79442579	847	32	4.66496	-0.189458	-14.1858	3.77296e-06	0.00147374	Hypo
16:57663913-57667050	3138	65	14.6642	-0.266352	-14.1776	3.77296e-06	0.00147374	Hypo
20:61366069-61366984	916	31	13.8391	-0.458362	-14.1768	3.77296e-06	0.00147374	Hypo
6:37750528-37751386	859	22	3.79818	-0.214077	-14.1758	3.77296e-06	0.00147374	Hypo
22:30604450-30605161	712	21	5.12226	-0.283807	-14.1752	3.77296e-06	0.00147374	Hypo
19:18539317-18541169	1853	102	25.2939	-0.26604	-14.1749	3.77296e-06	0.00147374	Hypo
9:131005323-131006210	888	16	5.43191	-0.316945	-14.1717	3.77296e-06	0.00147374	Hypo
3:194014399-194015188	790	63	20.2018	-0.376933	-14.1589	3.77296e-06	0.00147374	Hypo
19:4063520-4064315	796	37	7.9853	-0.270514	-14.1523	3.77296e-06	0.00147374	Hypo
5:1101910-1104498	2589	84	17.5635	-0.250772	-14.1373	3.77296e-06	0.00147374	Hypo
20:62219051-62219850	800	20	4.38698	-0.267926	-14.1338	3.77296e-06	0.00147374	Hypo
5:134826411-134827643	1233	65	19.0168	-0.380072	-14.1311	3.77296e-06	0.00147374	Hypo
12:123468623-123469989	1367	47	11.223	-0.290833	-14.1251	3.77296e-06	0.00147374	Hypo
17:79449254-79450141	888	23	4.8731	-0.279978	-14.1232	3.77296e-06	0.00147374	Hypo
2:20833562-20834294	733	20	7.89435	-0.433486	-14.0954	3.77296e-06	0.00147374	Hypo
16:75143441-75144363	923	22	7.22941	-0.337089	-14.083	3.77296e-06	0.00147374	Hypo
14:105524871-105526104	1234	34	6.83923	-0.266827	-14.0648	3.77296e-06	0.00147374	Hypo
1:1116981-1119014	2034	96	12.7175	-0.199318	-14.0633	3.77296e-06	0.00147374	Hypo
1:27922185-27926787	4603	61	12.9709	-0.246456	-14.0485	3.77296e-06	0.00147374	Hypo
1:65730293-65731110	818	20	2.98289	-0.200291	-14.0411	3.77296e-06	0.00147374	Hypo
9:45003705-45004386	682	17	9.03866	-0.583045	-14.0377	3.77296e-06	0.00147374	Hypo
20:822121-823647	1527	73	7.43552	-0.127991	-14.0286	3.77296e-06	0.00147374	Hypo
20:20432708-20433565	858	26	7.85676	-0.301876	-14.0153	3.77296e-06	0.00147374	Hypo
2:240240581-240241664	1084	24	5.63278	-0.269109	-14.0094	3.77296e-06	0.00147374	Hypo
1:9459652-9461194	1543	36	4.48907	-0.178566	-14.0015	3.77296e-06	0.00147374	Hypo
7:101641642-101642317	676	22	5.22078	-0.328349	-13.9881	3.77296e-06	0.00147374	Hypo
14:105161010-105161878	869	24	4.63422	-0.223739	-13.987	3.77296e-06	0.00147374	Hypo
19:13166255-13167359	1105	37	8.3917	-0.238543	-13.9854	3.77296e-06	0.00147374	Hypo
3:194796155-194796826	672	17	3.20717	-0.23265	-13.9741	3.77296e-06	0.00147374	Hypo
19:41834029-41834633	605	23	2.83087	-0.21526	-13.9674	3.77296e-06	0.00147374	Hypo
9:139457591-139458140	550	23	3.62449	-0.261309	-13.9673	3.77296e-06	0.00147374	Hypo
8:28635227-28635786	560	12	3.19233	-0.394568	-13.9657	3.77296e-06	0.00147374	Hypo
17:1963408-1964257	850	20	9.55836	-0.502651	-13.964	3.77296e-06	0.00147374	Hypo
22:33018539-33019006	468	6	1.52894	-0.387201	-13.9627	3.77296e-06	0.00147374	Hypo
5:172085617-172087452	1836	29	7.43977	-0.272365	-13.9425	3.77296e-06	0.00147374	Hypo
3:10325747-10326973	1227	23	5.07241	-0.218006	-13.941	3.77296e-06	0.00147374	Hypo
8:144452078-144452961	884	25	7.35189	-0.361185	-13.9299	3.77296e-06	0.00147374	Hypo
17:79966930-79967737	808	37	12.8691	-0.396177	-13.9241	3.77296e-06	0.00147374	Hypo
11:68843356-68843803	448	12	1.55386	-0.186824	-13.9187	3.77296e-06	0.00147374	Hypo
1:25886299-25887073	775	16	5.31296	-0.389903	-13.9083	3.77296e-06	0.00147374	Hypo
5:176934921-176935733	813	40	6.90026	-0.220133	-13.9004	3.77296e-06	0.00147374	Hypo
16:56762906-56763306	401	6	1.50431	-0.554895	-13.8913	3.77296e-06	0.00147374	Hypo
11:3181425-3182634	1210	58	13.0528	-0.233123	-13.8812	3.77296e-06	0.00147374	Hypo
6:109557627-109558206	580	17	3.43806	-0.266131	-13.8797	3.77296e-06	0.00147374	Hypo
17:946827-947459	633	22	5.96554	-0.378112	-13.875	3.77296e-06	0.00147374	Hypo
11:33889786-33893793	4008	221	28.4362	-0.134983	-13.871	3.77296e-06	0.00147374	Hypo
6:116885796-116886568	773	31	6.67057	-0.204205	-13.8437	3.77296e-06	0.00147374	Hypo
1:17682447-17683388	942	19	4.88715	-0.281205	-13.8435	3.77296e-06	0.00147374	Hypo
16:1587684-1588606	923	39	8.23738	-0.254801	-13.8171	3.77296e-06	0.00147374	Hypo
22:24187386-24189157	1772	30	5.53119	-0.244298	-13.8151	3.77296e-06	0.00147374	Hypo
16:646072-646699	628	34	8.36053	-0.331578	-13.8066	3.77296e-06	0.00147374	Hypo
17:38499029-38501174	2146	37	5.76162	-0.196599	-13.7935	3.77296e-06	0.00147374	Hypo
2:64869823-64870653	831	21	5.45126	-0.272773	-13.7903	3.77296e-06	0.00147374	Hypo
3:194022710-194023741	1032	14	5.91216	-0.44847	-13.7902	3.77296e-06	0.00147374	Hypo
9:140505881-140506424	544	19	4.73085	-0.27376	-13.7847	3.77296e-06	0.00147374	Hypo
12:125004844-125005888	1045	36	10.2122	-0.31137	-13.7828	3.77296e-06	0.00147374	Hypo
5:159896126-159897574	1449	22	5.22191	-0.302865	-13.769	3.77296e-06	0.00147374	Hypo
19:18759954-18761179	1226	51	19.5164	-0.398374	-13.767	3.77296e-06	0.00147374	Hypo
11:16812272-16812904	633	19	7.68877	-0.446452	-13.7602	3.77296e-06	0.00147374	Hypo
16:73069856-73070775	920	23	6.33167	-0.292048	-13.7526	3.77296e-06	0.00147374	Hypo
10:126840481-126841454	974	60	8.59086	-0.181114	-13.7496	3.77296e-06	0.00147374	Hypo
2:234326573-234328148	1576	23	5.81843	-0.252926	-13.7424	3.77296e-06	0.00147374	Hypo
17:43502715-43503401	687	17	3.16494	-0.240064	-13.7344	3.77296e-06	0.00147374	Hypo
21:39864104-39866294	2191	28	9.84877	-0.335233	-13.7341	3.77296e-06	0.00147374	Hypo
19:42391444-42392997	1554	27	4.26355	-0.161577	-13.7324	3.77296e-06	0.00147374	Hypo
8:144598675-144599497	823	34	8.46684	-0.314695	-13.728	3.77296e-06	0.00147374	Hypo
13:21619829-21620552	724	17	6.67252	-0.434619	-13.7112	3.77296e-06	0.00147374	Hypo
12:48133955-48134827	873	27	6.23087	-0.238837	-13.7095	3.77296e-06	0.00147374	Hypo
18:13566970-13568847	1878	35	6.36815	-0.228424	-13.7059	3.77296e-06	0.00147374	Hypo
7:2775833-2776966	1134	32	11.0519	-0.3444	-13.7044	3.77296e-06	0.00147374	Hypo
9:130618236-130622013	3778	67	8.38417	-0.15273	-13.7022	3.77296e-06	0.00147374	Hypo
2:11918427-11919223	797	9	3.37576	-0.437453	-13.7008	3.77296e-06	0.00147374	Hypo
9:139478568-139479558	991	37	9.62422	-0.306898	-13.7005	3.77296e-06	0.00147374	Hypo
12:133082103-133083102	1000	31	6.09845	-0.243552	-13.6961	3.77296e-06	0.00147374	Hypo
9:92071610-92072259	650	16	2.24459	-0.240021	-13.6831	3.77296e-06	0.00147374	Hypo
2:61067737-61068447	711	9	2.39639	-0.425754	-13.6804	3.77296e-06	0.00147374	Hypo
11:1908742-1910181	1440	24	5.37732	-0.254534	-13.6712	3.77296e-06	0.00147374	Hypo
12:124985325-124986316	992	47	7.01898	-0.178141	-13.6688	3.77296e-06	0.00147374	Hypo
19:5125253-5126073	821	34	6.13127	-0.240556	-13.6674	3.77296e-06	0.00147374	Hypo
1:22226273-22226951	679	12	3.5948	-0.317297	-13.6656	3.77296e-06	0.00147374	Hypo
7:5638095-5638994	900	29	8.6831	-0.343717	-13.6512	3.77296e-06	0.00147374	Hypo
17:80834432-80835244	813	16	2.44948	-0.237687	-13.6435	3.77296e-06	0.00147374	Hypo
1:12538413-12539122	710	23	6.06577	-0.333828	-13.6407	3.77296e-06	0.00147374	Hypo
1:155289687-155291172	1486	53	5.78653	-0.136686	-13.6404	3.77296e-06	0.00147374	Hypo
17:43528735-43530309	1575	17	6.43129	-0.38885	-13.631	3.77296e-06	0.00147374	Hypo
10:121261721-121262442	722	23	5.02299	-0.231828	-13.6292	3.77296e-06	0.00147374	Hypo
11:45231440-45232171	732	30	8.6524	-0.34367	-13.624	3.77296e-06	0.00147374	Hypo
1:53782480-53783271	792	18	5.21016	-0.445835	-13.6222	3.77296e-06	0.00147374	Hypo
10:129816430-129816961	532	18	5.74471	-0.365982	-13.6128	3.77296e-06	0.00147374	Hypo
1:8917131-8920023	2893	39	5.1832	-0.155218	-13.6122	3.77296e-06	0.00147374	Hypo
6:2750745-2753735	2991	33	4.24872	-0.155537	-13.6021	3.77296e-06	0.00147374	Hypo
1:2225554-2226343	790	25	6.83059	-0.333283	-13.5852	3.77296e-06	0.00147374	Hypo
22:50739610-50742168	2559	71	12.2595	-0.187954	-13.5753	3.77296e-06	0.00147374	Hypo
14:89896814-89897283	470	7	1.6779	-0.319966	-13.5735	3.77296e-06	0.00147374	Hypo
17:43220893-43221710	818	40	12.4727	-0.357938	-13.5732	3.77296e-06	0.00147374	Hypo
3:128778342-128779973	1632	32	8.80777	-0.301134	-13.5698	3.77296e-06	0.00147374	Hypo
2:208028950-208030027	1078	37	16.7919	-0.477609	-13.568	3.77296e-06	0.00147374	Hypo
16:85362867-85363955	1089	37	8.7818	-0.285076	-13.5672	3.77296e-06	0.00147374	Hypo
12:109220445-109221220	776	18	4.62604	-0.298104	-13.5634	3.77296e-06	0.00147374	Hypo
20:35200085-35200979	895	21	2.99408	-0.240184	-13.554	3.77296e-06	0.00147374	Hypo
17:1495699-1496813	1115	32	5.18293	-0.244588	-13.5527	3.77296e-06	0.00147374	Hypo
3:195415529-195416701	1173	28	4.7351	-0.149198	-13.5492	3.77296e-06	0.00147374	Hypo
15:67356310-67357008	699	29	8.18969	-0.309019	-13.5448	3.77296e-06	0.00147374	Hypo
5:32714782-32715859	1078	14	3.7208	-0.338622	-13.5434	3.77296e-06	0.00147374	Hypo
16:29639674-29640706	1033	30	7.7532	-0.277064	-13.5372	3.77296e-06	0.00147374	Hypo
7:2155209-2156102	894	36	8.30418	-0.270492	-13.5296	3.77296e-06	0.00147374	Hypo
1:3514679-3515609	931	48	16.0638	-0.333619	-13.52	3.77296e-06	0.00147374	Hypo
2:8720626-8723024	2399	37	6.8091	-0.236463	-13.5134	3.77296e-06	0.00147374	Hypo
2:64834628-64835403	776	18	5.43448	-0.338692	-13.5024	3.77296e-06	0.00147374	Hypo
7:142178955-142180412	1458	15	3.37623	-0.307238	-13.4909	3.77296e-06	0.00147374	Hypo
17:55514520-55520161	5642	86	15.4074	-0.215564	-13.4878	3.77296e-06	0.00147374	Hypo
16:89386199-89387540	1342	48	6.37506	-0.18553	-13.4786	3.77296e-06	0.00147374	Hypo
14:35836038-35838273	2236	36	7.44887	-0.269401	-13.4771	3.77296e-06	0.00147374	Hypo
4:99533837-99534312	476	11	3.25667	-0.321166	-13.4754	3.77296e-06	0.00147374	Hypo
7:2124043-2124595	553	25	6.12172	-0.336087	-13.4609	3.77296e-06	0.00147374	Hypo
7:73442642-73443553	912	20	3.55939	-0.226912	-13.4601	3.77296e-06	0.00147374	Hypo
9:81872706-81873263	558	21	5.25282	-0.304443	-13.4589	3.77296e-06	0.00147374	Hypo
19:45624585-45625266	682	16	4.97332	-0.37148	-13.4516	3.77296e-06	0.00147374	Hypo
11:2337715-2338295	581	15	3.28742	-0.295116	-13.4425	3.77296e-06	0.00147374	Hypo
22:50617841-50619075	1235	61	6.33126	-0.136441	-13.4384	3.77296e-06	0.00147374	Hypo
17:55336561-55339536	2976	25	6.31523	-0.334717	-13.4333	3.77296e-06	0.00147374	Hypo
16:57079417-57080116	700	19	2.51449	-0.168988	-13.4325	3.77296e-06	0.00147374	Hypo
19:1172386-1172971	586	28	5.28998	-0.221237	-13.4211	3.77296e-06	0.00147374	Hypo
6:1904008-1904861	854	16	5.79937	-0.37336	-13.4143	3.77296e-06	0.00147374	Hypo
8:142236974-142237910	937	42	12.5816	-0.363593	-13.4139	3.77296e-06	0.00147374	Hypo
1:160824561-160826752	2192	12	2.66449	-0.26151	-13.4	3.77296e-06	0.00147374	Hypo
17:73828794-73829591	798	24	6.26542	-0.285242	-13.3966	3.77296e-06	0.00147374	Hypo
6:108882851-108883959	1109	75	26.6188	-0.408511	-13.3911	3.77296e-06	0.00147374	Hypo
17:27345784-27347260	1477	50	6.72003	-0.141686	-13.3857	3.77296e-06	0.00147374	Hypo
14:65393270-65394537	1268	13	5.7758	-0.441283	-13.3835	3.77296e-06	0.00147374	Hypo
17:17641282-17642254	973	19	6.0959	-0.337236	-13.3757	3.77296e-06	0.00147374	Hypo
11:2320647-2321283	637	17	4.00078	-0.3343	-13.3732	3.77296e-06	0.00147374	Hypo
7:1050940-1052564	1625	64	9.69511	-0.190664	-13.3647	3.77296e-06	0.00147374	Hypo
17:1978538-1979600	1063	21	5.03447	-0.271032	-13.3643	3.77296e-06	0.00147374	Hypo
16:88836172-88836974	803	35	4.57185	-0.191774	-13.3622	3.77296e-06	0.00147374	Hypo
16:84329051-84329822	772	13	2.37927	-0.258689	-13.3614	3.77296e-06	0.00147374	Hypo
11:64035491-64036006	516	15	2.58355	-0.266446	-13.3545	3.77296e-06	0.00147374	Hypo
11:66093322-66094569	1248	26	6.52728	-0.257449	-13.3517	3.77296e-06	0.00147374	Hypo
11:32448409-32449163	755	57	26.9882	-0.616714	-13.3462	3.77296e-06	0.00147374	Hypo
10:13701325-13701849	525	20	4.18229	-0.256958	-13.3269	3.77296e-06	0.00147374	Hypo
3:112052562-112053623	1062	14	5.16349	-0.358095	-13.3197	3.77296e-06	0.00147374	Hypo
21:44787216-44787625	410	17	4.74288	-0.385376	-13.3178	3.77296e-06	0.00147374	Hypo
9:116327210-116328048	839	35	6.40739	-0.218845	-13.3091	3.77296e-06	0.00147374	Hypo
7:75517869-75518576	708	24	5.55682	-0.272627	-13.3064	3.77296e-06	0.00147374	Hypo
20:31044831-31045911	1081	62	19.7448	-0.347362	-13.3049	3.77296e-06	0.00147374	Hypo
10:7347770-7348517	748	13	3.49268	-0.293357	-13.3043	3.77296e-06	0.00147374	Hypo
17:75453474-75454345	872	22	4.79777	-0.232996	-13.3025	3.77296e-06	0.00147374	Hypo
2:218695359-218697002	1644	28	5.17557	-0.205394	-13.3001	3.77296e-06	0.00147374	Hypo
12:96602628-96607290	4663	55	8.74144	-0.193089	-13.293	3.77296e-06	0.00147374	Hypo
8:11665587-11666532	946	69	25.021	-0.339205	-13.287	3.77296e-06	0.00147374	Hypo
12:51716442-51716977	536	10	3.97223	-0.465128	-13.2853	3.77296e-06	0.00147374	Hypo
19:5127968-5129217	1250	42	11.5019	-0.317366	-13.2626	3.77296e-06	0.00147374	Hypo
7:2152194-2153035	842	30	8.95994	-0.364536	-13.244	3.77296e-06	0.00147374	Hypo
15:91362320-91363050	731	27	6.36483	-0.285054	-13.2425	3.77296e-06	0.00147374	Hypo
6:25037532-25041762	4231	50	13.9328	-0.291047	-13.233	3.77296e-06	0.00147374	Hypo
7:1494794-1495604	811	31	9.41942	-0.335257	-13.2327	3.77296e-06	0.00147374	Hypo
3:72367758-72368333	576	11	2.63962	-0.331446	-13.231	3.77296e-06	0.00147374	Hypo
1:2988404-2988910	507	12	1.56975	-0.162986	-13.2272	3.77296e-06	0.00147374	Hypo
11:57405082-57405676	595	29	5.00952	-0.275743	-13.2265	3.77296e-06	0.00147374	Hypo
16:24046176-24047271	1096	24	3.89996	-0.196301	-13.2202	3.77296e-06	0.00147374	Hypo
2:120967701-120968269	569	16	3.97869	-0.336777	-13.2201	3.77296e-06	0.00147374	Hypo
3:12943377-12945704	2328	58	5.37395	-0.130371	-13.2015	3.77296e-06	0.00147374	Hypo
1:19275873-19277921	2049	58	9.99676	-0.252503	-13.1965	3.77296e-06	0.00147374	Hypo
12:2722863-2723335	473	11	3.02449	-0.356492	-13.1942	3.77296e-06	0.00147374	Hypo
14:100625003-100625627	625	59	10.7437	-0.224218	-13.1933	3.77296e-06	0.00147374	Hypo
11:63812546-63813146	601	25	6.08626	-0.277725	-13.1847	3.77296e-06	0.00147374	Hypo
19:17246172-17247006	835	29	4.51789	-0.208712	-13.1741	3.77296e-06	0.00147374	Hypo
11:126338776-126339937	1162	30	8.8222	-0.274971	-13.1716	3.77296e-06	0.00147374	Hypo
17:76352492-76352823	332	16	8.35544	-0.502137	-13.1709	3.77296e-06	0.00147374	Hypo
11:64979741-64980372	632	14	3.03614	-0.275336	-13.1655	3.77296e-06	0.00147374	Hypo
22:46425816-46426662	847	14	4.03251	-0.355664	-13.1456	3.77296e-06	0.00147374	Hypo
5:141692649-141693457	809	16	5.03737	-0.320825	-13.1383	3.77296e-06	0.00147374	Hypo
7:1081709-1082392	684	21	5.05662	-0.266973	-13.1365	3.77296e-06	0.00147374	Hypo
12:133055155-133056121	967	35	11.2798	-0.307448	-13.1292	3.77296e-06	0.00147374	Hypo
2:7174228-7174779	552	18	3.90508	-0.320656	-13.1236	3.77296e-06	0.00147374	Hypo
3:13023009-13025027	2019	22	4.52162	-0.232095	-13.1121	3.77296e-06	0.00147374	Hypo
22:36859666-36860323	658	24	5.60458	-0.331371	-13.0947	3.77296e-06	0.00147374	Hypo
5:77783548-77784263	716	7	1.03615	-0.251998	-13.0887	3.77296e-06	0.00147374	Hypo
15:58814760-58815590	831	17	4.71096	-0.341428	-13.0877	3.77296e-06	0.00147374	Hypo
16:85417688-85419598	1911	61	12.4419	-0.248642	-13.076	3.77296e-06	0.00147374	Hypo
9:139607664-139608858	1195	29	5.72955	-0.252649	-13.0715	3.77296e-06	0.00147374	Hypo
11:64530351-64532750	2400	41	9.76065	-0.25825	-13.0662	3.77296e-06	0.00147374	Hypo
8:142410870-142412407	1538	45	5.48004	-0.189057	-13.0647	3.77296e-06	0.00147374	Hypo
9:134280773-134284148	3376	51	8.7604	-0.209085	-13.0581	3.77296e-06	0.00147374	Hypo
15:90345460-90346392	933	23	4.31419	-0.215763	-13.057	3.77296e-06	0.00147374	Hypo
14:106358275-106364860	6586	133	20.5697	-0.177876	-13.055	3.77296e-06	0.00147374	Hypo
8:6418939-6420963	2025	47	5.58599	-0.167804	-13.0425	3.77296e-06	0.00147374	Hypo
17:73101399-73102325	927	19	4.75889	-0.244982	-13.0346	3.77296e-06	0.00147374	Hypo
1:32715449-32716889	1441	25	5.21238	-0.258365	-13.0308	3.77296e-06	0.00147374	Hypo
1:156714177-156715381	1205	28	8.58499	-0.332612	-13.0295	3.77296e-06	0.00147374	Hypo
12:109233307-109234073	767	16	4.77504	-0.333605	-13.0236	3.77296e-06	0.00147374	Hypo
19:2325038-2325929	892	36	9.36762	-0.290238	-13.0235	3.77296e-06	0.00147374	Hypo
1:246957258-246958321	1064	24	4.93389	-0.289962	-13.0217	3.77296e-06	0.00147374	Hypo
1:27858718-27859672	955	17	4.60135	-0.286001	-13.0194	3.77296e-06	0.00147374	Hypo
13:47253534-47254650	1117	14	2.98668	-0.275505	-13.0188	3.77296e-06	0.00147374	Hypo
17:18869023-18873263	4241	82	20.3023	-0.312003	-13.0167	3.77296e-06	0.00147374	Hypo
19:16205340-16206304	965	18	3.53358	-0.25164	-13.0135	3.77296e-06	0.00147374	Hypo
3:12965786-12966591	806	28	2.96636	-0.160515	-13.0108	3.77296e-06	0.00147374	Hypo
7:1549818-1552058	2241	69	9.01344	-0.187687	-13.0056	3.77296e-06	0.00147374	Hypo
14:105146449-105147429	981	28	6.35634	-0.287567	-12.9961	3.77296e-06	0.00147374	Hypo
19:46031992-46032854	863	61	7.34258	-0.159272	-12.9959	3.77296e-06	0.00147374	Hypo
5:139038484-139039507	1024	24	5.69175	-0.25128	-12.9954	3.77296e-06	0.00147374	Hypo
2:113591484-113593347	1864	5	1.93068	-0.531681	-12.9926	3.77296e-06	0.00147374	Hypo
3:52351336-52351988	653	44	14.0604	-0.352765	-12.9884	3.77296e-06	0.00147374	Hypo
7:36325603-36328031	2429	30	7.73455	-0.254354	-12.9837	3.77296e-06	0.00147374	Hypo
10:80906687-80908816	2130	37	9.04625	-0.28208	-12.982	3.77296e-06	0.00147374	Hypo
7:963580-965559	1980	83	16.3853	-0.183941	-12.9642	3.77296e-06	0.00147374	Hypo
13:113527591-113528784	1194	50	10.3394	-0.244199	-12.9557	3.77296e-06	0.00147374	Hypo
14:24564290-24564966	677	14	2.17536	-0.274877	-12.9525	3.77296e-06	0.00147374	Hypo
1:46982435-46983085	651	17	4.55514	-0.304134	-12.944	3.77296e-06	0.00147374	Hypo
18:29263020-29263805	786	14	5.14016	-0.483632	-12.9393	3.77296e-06	0.00147374	Hypo
10:80831999-80833601	1603	24	2.62041	-0.145989	-12.9354	3.77296e-06	0.00147374	Hypo
22:46397156-46398210	1055	29	6.28718	-0.247871	-12.9348	3.77296e-06	0.00147374	Hypo
20:43278039-43279209	1171	20	4.33049	-0.254778	-12.9241	3.77296e-06	0.00147374	Hypo
2:69002813-69004766	1954	20	9.439	-0.45916	-12.9174	3.77296e-06	0.00147374	Hypo
6:37616521-37617166	646	62	20.6741	-0.378034	-12.9084	3.77296e-06	0.00147374	Hypo
12:123874782-123875763	982	21	5.03547	-0.274187	-12.8984	3.77296e-06	0.00147374	Hypo
9:127061903-127062808	906	14	3.94469	-0.384756	-12.8957	3.77296e-06	0.00147374	Hypo
4:184509425-184509795	371	10	1.7394	-0.288803	-12.8915	3.77296e-06	0.00147374	Hypo
10:102760784-102761346	563	10	1.46438	-0.201251	-12.8908	3.77296e-06	0.00147374	Hypo
2:240114095-240114629	535	20	6.50021	-0.36018	-12.8785	3.77296e-06	0.00147374	Hypo
17:4443680-4444676	997	27	6.62444	-0.251448	-12.8754	3.77296e-06	0.00147374	Hypo
5:1315815-1316748	934	37	8.01198	-0.280623	-12.8752	3.77296e-06	0.00147374	Hypo
7:129995930-129996354	425	10	2.46911	-0.333851	-12.8746	3.77296e-06	0.00147374	Hypo
21:39843950-39846278	2329	49	15.0991	-0.331921	-12.8686	3.77296e-06	0.00147374	Hypo
11:69373463-69374100	638	17	3.20331	-0.23558	-12.8678	3.77296e-06	0.00147374	Hypo
12:111867166-111867882	717	27	5.17248	-0.254829	-12.8567	3.77296e-06	0.00147374	Hypo
19:55833358-55834537	1180	22	4.18082	-0.258853	-12.8494	3.77296e-06	0.00147374	Hypo
1:1106359-1109757	3399	136	22.7242	-0.18593	-12.8458	3.77296e-06	0.00147374	Hypo
19:3375237-3375900	664	27	11.2426	-0.442224	-12.8437	3.77296e-06	0.00147374	Hypo
6:89775568-89775842	275	11	2.55455	-0.390376	-12.8423	3.77296e-06	0.00147374	Hypo
16:85562642-85563496	855	23	5.78082	-0.29696	-12.8405	3.77296e-06	0.00147374	Hypo
10:134407633-134408437	805	23	5.5761	-0.254389	-12.8393	3.77296e-06	0.00147374	Hypo
9:139123663-139125801	2139	60	14.6141	-0.291411	-12.8384	3.77296e-06	0.00147374	Hypo
2:74253328-74254962	1635	15	3.68644	-0.275618	-12.8331	3.77296e-06	0.00147374	Hypo
14:91093865-91094726	862	18	3.43271	-0.219318	-12.8202	3.77296e-06	0.00147374	Hypo
12:48204473-48206139	1667	28	6.84953	-0.227094	-12.8135	3.77296e-06	0.00147374	Hypo
15:86124091-86127523	3433	34	5.22571	-0.185287	-12.8124	3.77296e-06	0.00147374	Hypo
2:238604886-238606641	1756	26	6.63875	-0.241322	-12.8116	3.77296e-06	0.00147374	Hypo
3:9944307-9945103	797	12	4.07732	-0.388221	-12.811	3.77296e-06	0.00147374	Hypo
7:50791630-50792478	849	18	4.94962	-0.296695	-12.8071	3.77296e-06	0.00147374	Hypo
5:171605051-171605691	641	22	4.98907	-0.25528	-12.8028	3.77296e-06	0.00147374	Hypo
6:149761995-149762835	841	17	4.80264	-0.329034	-12.7999	3.77296e-06	0.00147374	Hypo
13:99127801-99128161	361	13	3.31058	-0.277316	-12.7991	3.77296e-06	0.00147374	Hypo
17:2695396-2696095	700	26	4.20631	-0.225618	-12.7979	3.77296e-06	0.00147374	Hypo
7:74989890-74991036	1147	21	6.60325	-0.34078	-12.7946	3.77296e-06	0.00147374	Hypo
1:3806541-3807204	664	27	7.94206	-0.328222	-12.7912	3.77296e-06	0.00147374	Hypo
16:88523069-88523683	615	11	2.20594	-0.213621	-12.7912	3.77296e-06	0.00147374	Hypo
17:80263397-80264503	1107	36	7.86314	-0.245252	-12.7901	3.77296e-06	0.00147374	Hypo
12:96636404-96636891	488	13	5.3546	-0.42324	-12.7869	3.77296e-06	0.00147374	Hypo
7:151079115-151079942	828	43	5.89332	-0.202813	-12.7843	3.77296e-06	0.00147374	Hypo
7:2799198-2800218	1021	27	8.23786	-0.35429	-12.7799	3.77296e-06	0.00147374	Hypo
17:74489807-74490702	896	23	3.76121	-0.231585	-12.7748	3.77296e-06	0.00147374	Hypo
19:5130146-5130851	706	25	6.83752	-0.386654	-12.7733	3.77296e-06	0.00147374	Hypo
17:38226450-38227387	938	15	4.17325	-0.296235	-12.7714	3.77296e-06	0.00147374	Hypo
3:10236121-10236857	737	13	4.68174	-0.405098	-12.7663	3.77296e-06	0.00147374	Hypo
17:78735268-78737291	2024	42	8.64368	-0.232275	-12.7632	3.77296e-06	0.00147374	Hypo
9:125797909-125801305	3397	19	8.19777	-0.449168	-12.746	3.77296e-06	0.00147374	Hypo
1:174769545-174770309	765	9	3.13637	-0.402575	-12.746	3.77296e-06	0.00147374	Hypo
1:1823471-1824194	724	23	3.785	-0.242569	-12.7447	3.77296e-06	0.00147374	Hypo
12:122186251-122187210	960	28	5.32836	-0.213079	-12.7321	3.77296e-06	0.00147374	Hypo
17:59222029-59223167	1139	13	2.14812	-0.195625	-12.7309	3.77296e-06	0.00147374	Hypo
20:413951-414612	662	12	2.92726	-0.363469	-12.7302	3.77296e-06	0.00147374	Hypo
2:145338236-145340626	2391	26	6.63324	-0.315943	-12.7181	3.77296e-06	0.00147374	Hypo
17:45782087-45784902	2816	34	7.40538	-0.236707	-12.7132	3.77296e-06	0.00147374	Hypo
17:79184301-79184973	673	22	6.02275	-0.38005	-12.7032	3.77296e-06	0.00147374	Hypo
10:43578721-43580214	1494	29	3.72964	-0.182019	-12.6984	3.77296e-06	0.00147374	Hypo
17:7490221-7491420	1200	20	9.42289	-0.467542	-12.6932	3.77296e-06	0.00147374	Hypo
7:2114013-2114851	839	31	10.2573	-0.421272	-12.693	3.77296e-06	0.00147374	Hypo
5:178961448-178962179	732	14	6.13652	-0.427497	-12.6914	3.77296e-06	0.00147374	Hypo
20:62687986-62688955	970	48	18.9223	-0.490418	-12.6871	3.77296e-06	0.00147374	Hypo
1:227132644-227133700	1057	24	6.76902	-0.259836	-12.6851	3.77296e-06	0.00147374	Hypo
17:43472435-43472845	411	27	4.28591	-0.226925	-12.6806	3.77296e-06	0.00147374	Hypo
7:144246990-144248096	1107	13	5.14404	-0.426561	-12.6794	3.77296e-06	0.00147374	Hypo
7:101273189-101274238	1050	27	5.68314	-0.211457	-12.6792	3.77296e-06	0.00147374	Hypo
19:41931878-41932827	950	45	8.23548	-0.208267	-12.6693	3.77296e-06	0.00147374	Hypo
1:22141364-22142222	859	22	4.74354	-0.311802	-12.6655	3.77296e-06	0.00147374	Hypo
17:43204562-43205411	850	24	4.29468	-0.235767	-12.6648	3.77296e-06	0.00147374	Hypo
3:194409728-194410518	791	16	3.15234	-0.277755	-12.6632	3.77296e-06	0.00147374	Hypo
2:47172577-47173390	814	17	2.80536	-0.250974	-12.6626	3.77296e-06	0.00147374	Hypo
19:2294073-2295046	974	42	15.8528	-0.473936	-12.6617	3.77296e-06	0.00147374	Hypo
17:8803989-8804751	763	14	2.26197	-0.208219	-12.6604	3.77296e-06	0.00147374	Hypo
5:139022161-139023131	971	18	6.01652	-0.333575	-12.6488	3.77296e-06	0.00147374	Hypo
17:79068480-79069711	1232	44	10.6043	-0.265725	-12.6467	3.77296e-06	0.00147374	Hypo
12:706315-708269	1955	36	4.56352	-0.174962	-12.6452	3.77296e-06	0.00147374	Hypo
15:42363205-42363604	400	12	1.07207	-0.173733	-12.6443	3.77296e-06	0.00147374	Hypo
12:104696797-104697983	1187	82	23.3502	-0.302162	-12.6323	3.77296e-06	0.00147374	Hypo
16:2643055-2643974	920	26	3.5856	-0.21786	-12.6295	3.77296e-06	0.00147374	Hypo
9:136823034-136823749	716	20	4.63203	-0.27961	-12.6189	3.77296e-06	0.00147374	Hypo
1:3525622-3526673	1052	35	7.31421	-0.240784	-12.6149	3.77296e-06	0.00147374	Hypo
7:157344255-157345199	945	26	4.84525	-0.264422	-12.6036	3.77296e-06	0.00147374	Hypo
16:72822128-72822811	684	23	6.51222	-0.355471	-12.5987	3.77296e-06	0.00147374	Hypo
19:5131521-5132263	743	28	8.75335	-0.369754	-12.5942	3.77296e-06	0.00147374	Hypo
1:223740643-223741715	1073	29	8.10201	-0.320399	-12.5919	3.77296e-06	0.00147374	Hypo
1:154988484-154989258	775	28	7.79245	-0.298533	-12.5909	3.77296e-06	0.00147374	Hypo
12:122229918-122230802	885	18	3.99693	-0.298314	-12.5833	3.77296e-06	0.00147374	Hypo
6:36649606-36650778	1173	14	2.3427	-0.187691	-12.5825	3.77296e-06	0.00147374	Hypo
22:20124849-20125830	982	35	5.05317	-0.191865	-12.5808	3.77296e-06	0.00147374	Hypo
2:235889328-235890196	869	22	3.44052	-0.189161	-12.5775	3.77296e-06	0.00147374	Hypo
14:24906064-24906972	909	15	2.90734	-0.345351	-12.574	3.77296e-06	0.00147374	Hypo
19:12831773-12832565	793	59	12.8183	-0.249484	-12.5738	3.77296e-06	0.00147374	Hypo
17:80365207-80365875	669	21	4.59547	-0.258085	-12.5722	3.77296e-06	0.00147374	Hypo
6:144672465-144673065	601	10	3.72256	-0.429003	-12.5717	3.77296e-06	0.00147374	Hypo
19:5075026-5075840	815	30	8.8474	-0.310146	-12.5643	3.77296e-06	0.00147374	Hypo
1:15550522-15551290	769	11	2.37373	-0.265228	-12.558	3.77296e-06	0.00147374	Hypo
19:33795240-33796184	945	20	4.95568	-0.296801	-12.5572	3.77296e-06	0.00147374	Hypo
7:1595429-1596217	789	25	3.50108	-0.246172	-12.5481	3.77296e-06	0.00147374	Hypo
4:1755422-1758094	2673	81	8.71777	-0.133541	-12.5463	3.77296e-06	0.00147374	Hypo
22:38067732-38070708	2977	61	6.29975	-0.138879	-12.539	3.77296e-06	0.00147374	Hypo
3:71775117-71776872	1756	21	5.91969	-0.306864	-12.535	3.77296e-06	0.00147374	Hypo
10:134178385-134179039	655	12	2.91076	-0.301349	-12.5331	3.77296e-06	0.00147374	Hypo
14:24641508-24642279	772	45	12.286	-0.308336	-12.5315	3.77296e-06	0.00147374	Hypo
7:151087656-151088418	763	26	3.80615	-0.231852	-12.5265	3.77296e-06	0.00147374	Hypo
15:77308159-77308838	680	18	6.34018	-0.423819	-12.5253	3.77296e-06	0.00147374	Hypo
11:66084465-66085299	835	36	5.59595	-0.144262	-12.5206	3.77296e-06	0.00147374	Hypo
2:73496284-73497077	794	90	35.942	-0.433785	-12.5204	3.77296e-06	0.00147374	Hypo
9:135877490-135879062	1573	30	4.21863	-0.203833	-12.5191	3.77296e-06	0.00147374	Hypo
3:45671886-45672068	183	5	1.47955	-0.452692	-12.5184	3.77296e-06	0.00147374	Hypo
17:7380791-7381622	832	26	7.22139	-0.338628	-12.5141	3.77296e-06	0.00147374	Hypo
21:46290714-46292103	1390	24	4.60993	-0.238085	-12.51	3.77296e-06	0.00147374	Hypo
3:176912374-176912951	578	11	2.12331	-0.269365	-12.5086	3.77296e-06	0.00147374	Hypo
9:90114147-90115714	1568	14	2.89168	-0.318573	-12.5056	3.77296e-06	0.00147374	Hypo
9:45739138-45739844	707	19	8.80301	-0.489125	-12.5027	3.77296e-06	0.00147374	Hypo
1:3098834-3101252	2419	93	23.8378	-0.31903	-12.5024	3.77296e-06	0.00147374	Hypo
16:3629227-3630799	1573	31	6.1772	-0.273006	-12.502	3.77296e-06	0.00147374	Hypo
14:106391918-106392867	950	27	5.51111	-0.219591	-12.4987	3.77296e-06	0.00147374	Hypo
16:11181194-11182996	1803	29	6.95289	-0.273435	-12.496	3.77296e-06	0.00147374	Hypo
3:185477690-185483436	5747	48	12.5582	-0.258151	-12.4798	3.77296e-06	0.00147374	Hypo
11:75952503-75952940	438	16	3.78715	-0.291595	-12.478	3.77296e-06	0.00147374	Hypo
20:55965497-55966070	574	34	5.87917	-0.276238	-12.4766	3.77296e-06	0.00147374	Hypo
12:12160941-12162225	1285	24	5.90448	-0.278855	-12.4693	3.77296e-06	0.00147374	Hypo
1:155157607-155158199	593	15	5.0097	-0.428414	-12.4633	3.77296e-06	0.00147374	Hypo
9:35791271-35792030	760	74	17.2698	-0.244485	-12.4627	3.77296e-06	0.00147374	Hypo
10:134328082-134332442	4361	121	23.1016	-0.225641	-12.461	3.77296e-06	0.00147374	Hypo
17:1508050-1508723	674	36	12.5254	-0.376031	-12.4551	3.77296e-06	0.00147374	Hypo
3:71110037-71111923	1887	23	6.22247	-0.288189	-12.4515	3.77296e-06	0.00147374	Hypo
19:13995729-13998459	2731	79	14.3423	-0.212026	-12.4494	3.77296e-06	0.00147374	Hypo
5:169696650-169697243	594	10	2.87335	-0.357483	-12.4474	3.77296e-06	0.00147374	Hypo
20:55974454-55976260	1807	52	13.7559	-0.289807	-12.4363	3.77296e-06	0.00147374	Hypo
3:195842560-195844149	1590	18	3.55809	-0.266833	-12.4359	3.77296e-06	0.00147374	Hypo
22:19962042-19963798	1757	26	3.52649	-0.210359	-12.4358	3.77296e-06	0.00147374	Hypo
20:31152602-31153317	716	21	4.82713	-0.289976	-12.4343	3.77296e-06	0.00147374	Hypo
9:127057927-127058778	852	21	4.86104	-0.31138	-12.4327	3.77296e-06	0.00147374	Hypo
18:77265627-77266304	678	18	2.30529	-0.156712	-12.4293	3.77296e-06	0.00147374	Hypo
19:44111558-44112254	697	26	7.71443	-0.348657	-12.419	3.77296e-06	0.00147374	Hypo
12:95938588-95941219	2632	31	5.36914	-0.203455	-12.4135	3.77296e-06	0.00147374	Hypo
5:1497410-1497877	468	14	4.06945	-0.368466	-12.4068	3.77296e-06	0.00147374	Hypo
1:149326085-149326709	625	30	5.98961	-0.239306	-12.3967	3.77296e-06	0.00147374	Hypo
6:35030706-35031223	518	11	2.95163	-0.311215	-12.3964	3.77296e-06	0.00147374	Hypo
20:43272558-43274241	1684	33	3.65106	-0.157441	-12.3922	3.77296e-06	0.00147374	Hypo
10:7423087-7423252	166	6	1.37883	-0.514135	-12.3909	3.77296e-06	0.00147374	Hypo
9:131665046-131665836	791	19	3.41879	-0.241026	-12.3873	3.77296e-06	0.00147374	Hypo
3:129326819-129327517	699	18	5.40523	-0.301336	-12.3824	3.77296e-06	0.00147374	Hypo
7:24962698-24964168	1471	20	4.82492	-0.253448	-12.3795	3.77296e-06	0.00147374	Hypo
2:10444748-10445887	1140	31	4.82797	-0.210978	-12.3768	3.77296e-06	0.00147374	Hypo
1:54796456-54798852	2397	38	6.21595	-0.219852	-12.3742	3.77296e-06	0.00147374	Hypo
18:32702318-32703104	787	17	6.16371	-0.395239	-12.3655	3.77296e-06	0.00147374	Hypo
1:3012427-3013279	853	26	3.67319	-0.160165	-12.3641	3.77296e-06	0.00147374	Hypo
4:108654608-108655501	894	11	2.39398	-0.274501	-12.3548	3.77296e-06	0.00147374	Hypo
19:54710536-54711225	690	26	4.65393	-0.270542	-12.3541	3.77296e-06	0.00147374	Hypo
2:66735203-66736435	1233	25	8.65491	-0.36907	-12.3525	3.77296e-06	0.00147374	Hypo
1:208091427-208096727	5301	42	10.4339	-0.278311	-12.3518	3.77296e-06	0.00147374	Hypo
5:67583598-67584557	960	53	18.799	-0.404598	-12.3511	3.77296e-06	0.00147374	Hypo
19:36523219-36523987	769	49	8.78711	-0.215539	-12.3459	3.77296e-06	0.00147374	Hypo
16:48575877-48576325	449	17	5.12212	-0.394058	-12.3435	3.77296e-06	0.00147374	Hypo
5:106208931-106209558	628	16	5.39793	-0.364567	-12.3369	3.77296e-06	0.00147374	Hypo
13:114790977-114791745	769	25	5.81129	-0.305206	-12.3304	3.77296e-06	0.00147374	Hypo
14:101035614-101036399	786	30	4.54547	-0.242293	-12.3302	3.77296e-06	0.00147374	Hypo
11:46370199-46370749	551	16	2.75369	-0.216382	-12.3268	3.77296e-06	0.00147374	Hypo
9:139539940-139542187	2248	85	18.3022	-0.264591	-12.3245	3.77296e-06	0.00147374	Hypo
14:22943953-22945102	1150	14	3.27795	-0.274704	-12.3223	3.77296e-06	0.00147374	Hypo
15:75987792-75988788	997	17	5.32043	-0.306263	-12.3192	3.77296e-06	0.00147374	Hypo
9:140199011-140200025	1015	37	9.1198	-0.269206	-12.3187	3.77296e-06	0.00147374	Hypo
7:132124857-132125452	596	8	2.0124	-0.414358	-12.3154	3.77296e-06	0.00147374	Hypo
11:128561809-128562679	871	30	6.58478	-0.311727	-12.3137	3.77296e-06	0.00147374	Hypo
15:52404108-52405000	893	90	10.6189	-0.135203	-12.3102	3.77296e-06	0.00147374	Hypo
18:46549912-46552397	2486	46	8.821	-0.213147	-12.3086	3.77296e-06	0.00147374	Hypo
22:23584521-23585811	1291	21	4.24795	-0.244736	-12.3026	3.77296e-06	0.00147374	Hypo
9:117146070-117147317	1248	16	3.63582	-0.236225	-12.3	3.77296e-06	0.00147374	Hypo
5:131822849-131824796	1948	14	3.65043	-0.330545	-12.2953	3.77296e-06	0.00147374	Hypo
3:159569504-159575776	6273	67	11.1185	-0.182604	-12.2874	3.77296e-06	0.00147374	Hypo
10:80850737-80852711	1975	22	4.35692	-0.212507	-12.2872	3.77296e-06	0.00147374	Hypo
6:13044937-13045945	1009	18	3.73464	-0.290534	-12.283	3.77296e-06	0.00147374	Hypo
8:141058838-141059339	502	17	3.08313	-0.211083	-12.2741	3.77296e-06	0.00147374	Hypo
3:49841852-49842382	531	23	2.61182	-0.159625	-12.2724	3.77296e-06	0.00147374	Hypo
9:92040364-92041479	1116	18	3.48709	-0.238284	-12.2684	3.77296e-06	0.00147374	Hypo
1:3819498-3821333	1836	47	9.69484	-0.236653	-12.2652	3.77296e-06	0.00147374	Hypo
4:40199491-40201231	1741	27	8.68735	-0.353005	-12.2648	3.77296e-06	0.00147374	Hypo
22:47045208-47046523	1316	46	12.383	-0.280446	-12.263	3.77296e-06	0.00147374	Hypo
21:43352216-43353018	803	24	5.35156	-0.280871	-12.262	3.77296e-06	0.00147374	Hypo
7:1096150-1096754	605	28	4.10833	-0.252307	-12.2597	3.77296e-06	0.00147374	Hypo
9:95491337-95492147	811	23	6.64709	-0.310495	-12.2569	3.77296e-06	0.00147374	Hypo
11:3157387-3161132	3746	86	11.8715	-0.167982	-12.255	3.77296e-06	0.00147374	Hypo
7:130007541-130008647	1107	23	6.03893	-0.31142	-12.2535	3.77296e-06	0.00147374	Hypo
1:230412680-230415087	2408	38	8.1397	-0.255647	-12.2521	3.77296e-06	0.00147374	Hypo
16:27241897-27244073	2177	59	8.07458	-0.181913	-12.2512	3.77296e-06	0.00147374	Hypo
16:57171053-57171521	469	18	6.40546	-0.512523	-12.2451	3.77296e-06	0.00147374	Hypo
1:25296241-25298699	2459	63	13.1224	-0.235294	-12.2448	3.77296e-06	0.00147374	Hypo
18:10483819-10484734	916	23	4.42037	-0.24558	-12.2447	3.77296e-06	0.00147374	Hypo
1:204329683-204331152	1470	18	5.00575	-0.313012	-12.242	3.77296e-06	0.00147374	Hypo
9:139554401-139556169	1769	42	7.42939	-0.193568	-12.241	3.77296e-06	0.00147374	Hypo
6:106323577-106324539	963	14	6.75833	-0.468376	-12.2367	3.77296e-06	0.00147374	Hypo
9:138947355-138948172	818	25	8.06269	-0.345126	-12.2326	3.77296e-06	0.00147374	Hypo
11:133805818-133806744	927	32	5.20074	-0.203153	-12.2316	3.77296e-06	0.00147374	Hypo
2:232440508-232440877	370	6	0.789336	-0.26256	-12.2299	3.77296e-06	0.00147374	Hypo
20:3137913-3138691	779	13	3.00317	-0.270969	-12.2248	3.77296e-06	0.00147374	Hypo
2:234293627-234295183	1557	30	7.26569	-0.294932	-12.2186	3.77296e-06	0.00147374	Hypo
3:43222258-43223221	964	16	3.62972	-0.263633	-12.2146	3.77296e-06	0.00147374	Hypo
10:49495789-49496539	751	12	2.11234	-0.186577	-12.213	3.77296e-06	0.00147374	Hypo
21:43880623-43881305	683	15	4.83192	-0.360434	-12.205	3.77296e-06	0.00147374	Hypo
15:99068324-99069355	1032	24	6.69999	-0.317688	-12.1977	3.77296e-06	0.00147374	Hypo
20:31169639-31170517	879	23	7.13645	-0.322101	-12.1965	3.77296e-06	0.00147374	Hypo
10:73006078-73009290	3213	31	4.6859	-0.205189	-12.1953	3.77296e-06	0.00147374	Hypo
1:203621943-203622519	577	5	0.946414	-0.248142	-12.1921	3.77296e-06	0.00147374	Hypo
22:21088271-21088984	714	28	4.93977	-0.276811	-12.192	3.77296e-06	0.00147374	Hypo
7:45075544-45076855	1312	19	5.29478	-0.406159	-12.186	3.77296e-06	0.00147374	Hypo
2:240361416-240362569	1154	30	6.73019	-0.274012	-12.1827	3.77296e-06	0.00147374	Hypo
17:81031154-81032267	1114	50	18.6303	-0.415463	-12.1826	3.77296e-06	0.00147374	Hypo
9:127273836-127275586	1751	39	6.8829	-0.220602	-12.1813	3.77296e-06	0.00147374	Hypo
17:43483862-43487232	3371	39	6.58437	-0.191196	-12.1805	3.77296e-06	0.00147374	Hypo
5:10533222-10533988	767	24	8.89986	-0.481782	-12.1774	3.77296e-06	0.00147374	Hypo
1:16277875-16278496	622	20	3.63673	-0.238508	-12.1756	3.77296e-06	0.00147374	Hypo
22:22293081-22296225	3145	56	8.36017	-0.173592	-12.1712	3.77296e-06	0.00147374	Hypo
18:56659645-56660499	855	14	2.23062	-0.193779	-12.1689	3.77296e-06	0.00147374	Hypo
5:176754652-176755625	974	28	9.07115	-0.355331	-12.1681	3.77296e-06	0.00147374	Hypo
9:135931687-135935384	3698	74	9.97673	-0.187214	-12.1611	3.77296e-06	0.00147374	Hypo
16:87835139-87836669	1531	37	12.0845	-0.361108	-12.1596	3.77296e-06	0.00147374	Hypo
11:64306586-64307781	1196	21	4.09896	-0.227504	-12.1594	3.77296e-06	0.00147374	Hypo
20:31125684-31128628	2945	55	7.84264	-0.201814	-12.1572	3.77296e-06	0.00147374	Hypo
1:206303222-206305388	2167	22	6.19702	-0.322958	-12.1557	5.65944e-06	0.00183203	Hypo
1:203641077-203642596	1520	25	7.03438	-0.311324	-12.1521	5.65944e-06	0.00183203	Hypo
11:1952470-1953675	1206	32	2.44482	-0.122034	-12.1512	5.65944e-06	0.00183203	Hypo
9:139514800-139516359	1560	73	13.7879	-0.265886	-12.1486	5.65944e-06	0.00183203	Hypo
5:10486394-10487247	854	27	4.74605	-0.182432	-12.1464	5.65944e-06	0.00183203	Hypo
15:101673887-101674959	1073	18	5.11851	-0.322769	-12.1437	5.65944e-06	0.00183203	Hypo
9:127555772-127559497	3726	53	7.80666	-0.174436	-12.1404	5.65944e-06	0.00183203	Hypo
3:159576564-159580709	4146	23	3.26579	-0.20884	-12.1342	5.65944e-06	0.00183203	Hypo
19:47261015-47261431	417	17	2.41763	-0.228787	-12.1295	5.65944e-06	0.00183203	Hypo
17:79005440-79006820	1381	60	12.5853	-0.264674	-12.1172	5.65944e-06	0.00183203	Hypo
15:40390247-40392975	2729	47	3.23498	-0.0979489	-12.1108	5.65944e-06	0.00183203	Hypo
6:42009018-42009656	639	10	2.78438	-0.319108	-12.1029	5.65944e-06	0.00183203	Hypo
2:38055359-38056011	653	5	1.23602	-0.365831	-12.0995	5.65944e-06	0.00183203	Hypo
21:34436704-34437376	673	22	3.15176	-0.240458	-12.0962	5.65944e-06	0.00183203	Hypo
11:36382458-36384716	2259	31	10.0885	-0.356443	-12.094	5.65944e-06	0.00183203	Hypo
18:13470471-13471798	1328	28	5.29439	-0.234173	-12.0907	5.65944e-06	0.00183203	Hypo
9:93601605-93602287	683	14	2.72384	-0.300372	-12.0892	5.65944e-06	0.00183203	Hypo
17:79363505-79364515	1011	29	4.65934	-0.203192	-12.0829	5.65944e-06	0.00183203	Hypo
1:155146403-155147670	1268	56	8.57946	-0.197404	-12.0823	5.65944e-06	0.00183203	Hypo
9:139925643-139926172	530	36	2.14103	-0.0956305	-12.0814	5.65944e-06	0.00183203	Hypo
17:25694441-25695630	1190	20	3.40217	-0.213163	-12.0812	5.65944e-06	0.00183203	Hypo
10:31154218-31155181	964	12	1.57965	0.150486	12.0788	5.65944e-06	0.00183203	Hyper
1:54941184-54942326	1143	24	4.86345	-0.230935	-12.0777	5.65944e-06	0.00183203	Hypo
7:29923497-29924413	917	55	14.8643	-0.293201	-12.073	5.65944e-06	0.00183203	Hypo
18:47794129-47795093	965	63	14.6021	-0.25227	-12.0703	5.65944e-06	0.00183203	Hypo
14:103419405-103420124	720	25	9.32579	-0.383728	-12.0695	5.65944e-06	0.00183203	Hypo
15:79615054-79615680	627	8	2.62991	-0.358826	-12.0686	5.65944e-06	0.00183203	Hypo
12:2791979-2793602	1624	25	4.7921	-0.236101	-12.0668	5.65944e-06	0.00183203	Hypo
1:149671263-149673553	2291	133	18.3608	-0.15696	-12.0657	5.65944e-06	0.00183203	Hypo
16:16082899-16083836	938	26	7.08131	-0.300303	-12.065	5.65944e-06	0.00183203	Hypo
2:10469706-10470731	1026	26	4.42458	-0.209995	-12.0641	5.65944e-06	0.00183203	Hypo
3:128275128-128276075	948	25	5.42212	-0.294693	-12.0611	5.65944e-06	0.00183203	Hypo
8:28627199-28627966	768	25	9.36971	-0.432918	-12.0592	5.65944e-06	0.00183203	Hypo
1:110165882-110166920	1039	18	5.49369	-0.327952	-12.0576	5.65944e-06	0.00183203	Hypo
19:3810580-3811641	1062	55	11.7518	-0.258581	-12.0526	5.65944e-06	0.00183203	Hypo
1:2804117-2804874	758	22	4.9829	-0.252978	-12.049	5.65944e-06	0.00183203	Hypo
10:30323377-30324140	764	16	2.2958	-0.198488	-12.0436	5.65944e-06	0.00183203	Hypo
3:71319161-71319950	790	13	5.06879	-0.408584	-12.0417	5.65944e-06	0.00183203	Hypo
7:1088053-1092929	4877	132	19.0136	-0.176347	-12.0339	5.65944e-06	0.00183203	Hypo
10:72081690-72084844	3155	62	15.9766	-0.28371	-12.0264	5.65944e-06	0.00183203	Hypo
17:4439254-4442662	3409	94	15.3917	-0.180911	-12.0247	5.65944e-06	0.00183203	Hypo
4:38057118-38058005	888	20	7.28864	-0.467266	-12.0242	5.65944e-06	0.00183203	Hypo
12:125139548-125140333	786	27	3.20679	-0.165647	-12.0236	5.65944e-06	0.00183203	Hypo
17:34079647-34080307	661	21	2.40588	-0.158434	-12.017	5.65944e-06	0.00183203	Hypo
19:2619299-2620793	1495	42	9.66174	-0.282208	-12.0167	5.65944e-06	0.00183203	Hypo
1:11129452-11130164	713	13	2.97645	-0.242166	-12.0125	5.65944e-06	0.00183203	Hypo
7:2646005-2647870	1866	70	12.4343	-0.193069	-12.0096	5.65944e-06	0.00183203	Hypo
2:38949704-38950230	527	10	2.33759	-0.286564	-12.0089	5.65944e-06	0.00183203	Hypo
17:77754860-77755651	792	20	3.97101	-0.22415	-12.0075	5.65944e-06	0.00183203	Hypo
21:39200242-39201080	839	18	4.05751	-0.226861	-12.0039	5.65944e-06	0.00183203	Hypo
13:113407415-113407824	410	18	4.57035	-0.320838	-11.996	5.65944e-06	0.00183203	Hypo
16:21553754-21554700	947	25	5.83445	-0.27567	-11.9879	5.65944e-06	0.00183203	Hypo
5:126363853-126364950	1098	13	2.37451	-0.271081	-11.9853	5.65944e-06	0.00183203	Hypo
3:183236312-183237283	972	11	2.0742	-0.250892	-11.984	5.65944e-06	0.00183203	Hypo
16:85300066-85300908	843	21	3.81462	-0.257804	-11.9832	5.65944e-06	0.00183203	Hypo
17:71687437-71687875	439	10	2.69372	-0.38584	-11.974	5.65944e-06	0.00183203	Hypo
12:117130753-117133383	2631	73	20.9004	-0.321249	-11.9672	5.65944e-06	0.00183203	Hypo
10:11443491-11444274	784	13	4.00922	-0.389873	-11.9636	5.65944e-06	0.00183203	Hypo
4:16058220-16059082	863	15	3.85986	-0.301345	-11.9612	5.65944e-06	0.00183203	Hypo
17:78746756-78749889	3134	79	13.7256	-0.187116	-11.9592	5.65944e-06	0.00183203	Hypo
18:29238728-29239427	700	9	4.23564	-0.506455	-11.9502	5.65944e-06	0.00183203	Hypo
7:157462789-157463594	806	29	5.62792	-0.198864	-11.9465	5.65944e-06	0.00183203	Hypo
5:134695778-134698048	2271	24	4.83297	-0.216338	-11.9464	5.65944e-06	0.00183203	Hypo
22:28069873-28070720	848	19	4.86404	-0.272463	-11.9462	5.65944e-06	0.00183203	Hypo
16:11184858-11185585	728	15	3.31915	-0.249774	-11.9428	5.65944e-06	0.00183203	Hypo
16:89025188-89025761	574	23	3.74554	-0.286424	-11.9396	5.65944e-06	0.00183203	Hypo
9:134552894-134554199	1306	14	3.11154	-0.239521	-11.939	5.65944e-06	0.00183203	Hypo
11:126232589-126237261	4673	78	10.305	-0.168669	-11.9346	5.65944e-06	0.00183203	Hypo
2:203868052-203868681	630	16	3.93629	-0.344995	-11.9342	5.65944e-06	0.00183203	Hypo
6:156919627-156920197	571	18	5.20622	-0.360217	-11.9324	5.65944e-06	0.00183203	Hypo
17:80842792-80844439	1648	26	5.7747	-0.265046	-11.9309	5.65944e-06	0.00183203	Hypo
1:147825083-147826707	1625	51	11.0994	-0.241166	-11.9276	5.65944e-06	0.00183203	Hypo
1:39024103-39024918	816	20	2.61362	-0.219387	-11.9262	5.65944e-06	0.00183203	Hypo
17:77670971-77672561	1591	43	5.31303	-0.165988	-11.9258	5.65944e-06	0.00183203	Hypo
2:172973612-172975139	1528	60	18.1789	-0.317654	-11.9252	5.65944e-06	0.00183203	Hypo
3:122667477-122667708	232	5	0.978569	-0.323012	-11.9106	5.65944e-06	0.00183203	Hypo
19:13319561-13319861	301	27	2.84322	-0.239596	-11.9083	5.65944e-06	0.00183203	Hypo
7:38387762-38391688	3927	35	6.83067	-0.22584	-11.9078	5.65944e-06	0.00183203	Hypo
11:64814900-64816017	1118	68	14.604	-0.236703	-11.9074	5.65944e-06	0.00183203	Hypo
18:13456120-13457796	1677	30	4.87188	-0.207614	-11.9039	5.65944e-06	0.00183203	Hypo
14:89826243-89826894	652	9	2.67672	-0.424085	-11.9027	5.65944e-06	0.00183203	Hypo
17:17292095-17292579	485	14	4.14248	-0.316771	-11.9027	5.65944e-06	0.00183203	Hypo
7:4653442-4654122	681	18	3.19261	-0.247181	-11.8988	5.65944e-06	0.00183203	Hypo
22:24910187-24910977	791	15	3.56263	-0.249766	-11.8982	5.65944e-06	0.00183203	Hypo
21:44765313-44766058	746	35	6.06233	-0.22943	-11.8962	5.65944e-06	0.00183203	Hypo
10:101284223-101285439	1217	15	5.33242	-0.364146	-11.8923	5.65944e-06	0.00183203	Hypo
12:125404275-125405175	901	17	5.88967	-0.35948	-11.8921	5.65944e-06	0.00183203	Hypo
4:1063720-1064429	710	36	7.72874	-0.211278	-11.8903	5.65944e-06	0.00183203	Hypo
16:57175641-57176452	812	18	2.78337	-0.186277	-11.8867	5.65944e-06	0.00183203	Hypo
17:1491604-1494057	2454	72	10.2968	-0.168749	-11.8857	5.65944e-06	0.00183203	Hypo
7:31066720-31067210	491	17	3.94968	-0.295954	-11.8852	5.65944e-06	0.00183203	Hypo
15:68652174-68657777	5604	61	11.4698	-0.219896	-11.8817	5.65944e-06	0.00183203	Hypo
1:6571731-6572675	945	26	5.24361	-0.224797	-11.8796	5.65944e-06	0.00183203	Hypo
1:54719591-54720380	790	18	5.28212	-0.31012	-11.8775	5.65944e-06	0.00183203	Hypo
3:49459554-49460162	609	32	12.671	-0.443559	-11.8753	5.65944e-06	0.00183203	Hypo
6:14454383-14454992	610	7	1.48468	-0.243359	-11.8748	5.65944e-06	0.00183203	Hypo
13:21519509-21520038	530	20	3.92808	-0.296365	-11.8738	5.65944e-06	0.00183203	Hypo
17:27459441-27460833	1393	15	3.80695	-0.314055	-11.8706	5.65944e-06	0.00183203	Hypo
12:122219854-122220514	661	13	2.78445	-0.353926	-11.8689	5.65944e-06	0.00183203	Hypo
1:156045993-156046901	909	55	27	-0.627487	-11.8675	5.65944e-06	0.00183203	Hypo
11:67765642-67766239	598	8	2.69287	-0.434069	-11.8673	5.65944e-06	0.00183203	Hypo
14:101150260-101150822	563	11	1.56766	-0.199514	-11.8625	5.65944e-06	0.00183203	Hypo
2:232537339-232538324	986	24	6.76767	-0.350735	-11.8564	5.65944e-06	0.00183203	Hypo
11:1773018-1774867	1850	61	12.7103	-0.236814	-11.8522	5.65944e-06	0.00183203	Hypo
1:226067861-226069189	1329	18	4.73317	-0.261313	-11.8517	5.65944e-06	0.00183203	Hypo
3:10238219-10238787	569	12	2.74696	-0.29107	-11.8492	5.65944e-06	0.00183203	Hypo
12:2414167-2416089	1923	12	2.10751	-0.227795	-11.8485	5.65944e-06	0.00183203	Hypo
7:101465507-101466713	1207	25	5.01173	-0.239724	-11.8426	5.65944e-06	0.00183203	Hypo
3:23922583-23923542	960	22	3.90102	-0.195186	-11.8359	5.65944e-06	0.00183203	Hypo
17:62140682-62141556	875	21	2.89427	-0.172609	-11.8357	5.65944e-06	0.00183203	Hypo
17:202348-203087	740	20	5.01209	-0.344363	-11.8305	5.65944e-06	0.00183203	Hypo
8:145654451-145655167	717	41	8.53656	-0.314709	-11.8295	5.65944e-06	0.00183203	Hypo
17:2169272-2170216	945	15	1.40295	-0.117584	-11.8228	5.65944e-06	0.00183203	Hypo
5:171709240-171709694	455	5	0.885246	-0.339678	-11.8226	5.65944e-06	0.00183203	Hypo
3:197364046-197364828	783	19	3.04527	-0.202105	-11.8223	5.65944e-06	0.00183203	Hypo
11:67417002-67417776	775	22	4.44006	-0.274584	-11.8205	5.65944e-06	0.00183203	Hypo
11:2325392-2326733	1342	26	4.02067	-0.218235	-11.8192	5.65944e-06	0.00183203	Hypo
6:41300239-41302049	1811	20	4.75349	-0.259804	-11.8187	5.65944e-06	0.00183203	Hypo
4:8225724-8228010	2287	37	6.80178	-0.220099	-11.8152	5.65944e-06	0.00183203	Hypo
5:131827332-131827952	621	15	3.24608	-0.260551	-11.8146	5.65944e-06	0.00183203	Hypo
16:11023038-11025563	2526	44	4.75493	-0.133005	-11.8102	5.65944e-06	0.00183203	Hypo
17:954138-954695	558	26	6.23298	-0.295939	-11.8101	5.65944e-06	0.00183203	Hypo
10:126339732-126340555	824	19	3.93525	-0.221394	-11.805	5.65944e-06	0.00183203	Hypo
16:78675070-78675586	517	11	1.90155	-0.201915	-11.8006	5.65944e-06	0.00183203	Hypo
8:144103555-144104401	847	21	3.98121	-0.270295	-11.7983	5.65944e-06	0.00183203	Hypo
17:56368146-56369736	1591	25	5.04471	0.215646	11.7981	5.65944e-06	0.00183203	Hyper
19:50096281-50097426	1146	36	2.3424	-0.0755239	-11.7971	5.65944e-06	0.00183203	Hypo
21:46963253-46964195	943	32	6.07063	-0.26237	-11.7967	5.65944e-06	0.00183203	Hypo
11:3057841-3059632	1792	44	11.1628	-0.29057	-11.7956	5.65944e-06	0.00183203	Hypo
16:2082479-2084462	1984	71	15.0303	-0.290147	-11.792	5.65944e-06	0.00183203	Hypo
17:35852028-35852862	835	11	2.57162	-0.260096	-11.7911	5.65944e-06	0.00183203	Hypo
3:71275600-71276466	867	28	8.40037	-0.332404	-11.7893	5.65944e-06	0.00183203	Hypo
9:130590531-130591555	1025	37	14.1193	-0.402148	-11.7853	5.65944e-06	0.00183203	Hypo
19:1858675-1861326	2652	81	15.6108	-0.182007	-11.7833	5.65944e-06	0.00183203	Hypo
2:97466348-97466982	635	18	3.56643	-0.293522	-11.7789	5.65944e-06	0.00183203	Hypo
16:31339001-31339748	748	11	2.78097	-0.280702	-11.7673	5.65944e-06	0.00183203	Hypo
1:156450283-156451264	982	36	4.47617	-0.143934	-11.7667	5.65944e-06	0.00183203	Hypo
5:243793-244410	618	13	4.01832	-0.392598	-11.7664	5.65944e-06	0.00183203	Hypo
16:54966559-54969486	2928	179	60.638	-0.322857	-11.7657	5.65944e-06	0.00183203	Hypo
20:45986851-45987706	856	20	3.45234	-0.247565	-11.7549	5.65944e-06	0.00183203	Hypo
17:80984065-80984772	708	23	6.84581	-0.360784	-11.7534	5.65944e-06	0.00183203	Hypo
3:124840227-124840991	765	9	3.02144	-0.348311	-11.7488	5.65944e-06	0.00183203	Hypo
3:47051073-47051887	815	69	12.0141	-0.215972	-11.7448	5.65944e-06	0.00183203	Hypo
20:47364528-47365215	688	11	1.75043	-0.270504	-11.7441	5.65944e-06	0.00183203	Hypo
9:140165710-140166234	525	21	3.20439	-0.185024	-11.7399	5.65944e-06	0.00183203	Hypo
11:726694-727393	700	22	3.48088	-0.268692	-11.736	5.65944e-06	0.00183203	Hypo
2:106438424-106439151	728	11	2.42306	-0.279413	-11.7358	5.65944e-06	0.00183203	Hypo
16:1820114-1820809	696	47	10.7654	-0.312205	-11.7311	5.65944e-06	0.00183203	Hypo
20:10631741-10632590	850	16	3.02836	-0.215737	-11.7304	5.65944e-06	0.00183203	Hypo
16:85344365-85344943	579	21	3.42826	-0.236952	-11.7291	5.65944e-06	0.00183203	Hypo
2:127845180-127845895	716	19	3.09331	-0.257187	-11.7274	5.65944e-06	0.00183203	Hypo
15:20555473-20555751	279	7	0.784662	-0.132961	-11.727	5.65944e-06	0.00183203	Hypo
22:43641801-43642746	946	17	2.96801	-0.228029	-11.725	5.65944e-06	0.00183203	Hypo
3:196238874-196239422	549	9	2.42411	-0.31095	-11.7244	5.65944e-06	0.00183203	Hypo
19:55763744-55764758	1015	29	4.90707	-0.194872	-11.7132	5.65944e-06	0.00183203	Hypo
22:23553943-23556725	2783	37	5.42783	-0.186014	-11.7117	5.65944e-06	0.00183203	Hypo
9:135989526-135991127	1602	43	8.54186	-0.22736	-11.7054	5.65944e-06	0.00183203	Hypo
10:80895358-80896179	822	14	3.40042	-0.301331	-11.7046	5.65944e-06	0.00183203	Hypo
6:1536867-1537884	1018	28	5.40748	-0.202403	-11.7018	5.65944e-06	0.00183203	Hypo
8:123811301-123812003	703	8	1.58788	-0.343617	-11.7	5.65944e-06	0.00183203	Hypo
8:142264697-142265468	772	26	4.92004	-0.267712	-11.6987	5.65944e-06	0.00183203	Hypo
17:43518271-43518717	447	7	2.26945	-0.385739	-11.6952	5.65944e-06	0.00183203	Hypo
20:62681479-62682445	967	28	7.53545	-0.287538	-11.6916	5.65944e-06	0.00183203	Hypo
17:55432486-55435762	3277	50	11.0732	-0.255058	-11.6913	5.65944e-06	0.00183203	Hypo
18:9434219-9434947	729	29	4.21967	-0.227438	-11.69	5.65944e-06	0.00183203	Hypo
10:49726617-49728472	1856	23	4.90736	-0.223641	-11.6829	5.65944e-06	0.00183203	Hypo
16:29700908-29701355	448	17	4.10983	-0.373984	-11.6819	5.65944e-06	0.00183203	Hypo
17:30585168-30585991	824	20	5.23632	-0.328587	-11.6814	5.65944e-06	0.00183203	Hypo
20:60705229-60707720	2492	73	13.967	-0.211594	-11.6805	7.54592e-06	0.00212062	Hypo
2:73180600-73181868	1269	14	4.61633	-0.363355	-11.6791	7.54592e-06	0.00212062	Hypo
9:127054751-127056076	1326	21	5.81648	-0.268779	-11.6718	7.54592e-06	0.00212062	Hypo
21:43579801-43580654	854	30	7.9118	-0.290345	-11.6635	7.54592e-06	0.00212062	Hypo
16:67572583-67573317	735	24	3.76096	-0.265967	-11.6634	7.54592e-06	0.00212062	Hypo
16:81527427-81528088	662	22	5.28181	-0.289267	-11.6627	7.54592e-06	0.00212062	Hypo
17:28995984-28996687	704	22	3.83069	-0.231004	-11.6593	7.54592e-06	0.00212062	Hypo
12:89862094-89863263	1170	7	2.55007	-0.395999	-11.6559	7.54592e-06	0.00212062	Hypo
1:156458871-156460322	1452	24	4.87101	-0.211369	-11.6552	7.54592e-06	0.00212062	Hypo
17:61515467-61516254	788	41	16.3864	-0.455491	-11.6495	7.54592e-06	0.00212062	Hypo
7:2551737-2552393	657	17	4.38227	-0.317018	-11.6455	7.54592e-06	0.00212062	Hypo
1:54562012-54563654	1643	37	4.09919	-0.179557	-11.6454	7.54592e-06	0.00212062	Hypo
15:66922190-66924934	2745	39	7.51803	-0.230009	-11.6341	7.54592e-06	0.00212062	Hypo
20:61267301-61267961	661	28	3.64394	-0.200841	-11.63	7.54592e-06	0.00212062	Hypo
7:1073255-1073806	552	19	4.60253	-0.274527	-11.6261	7.54592e-06	0.00212062	Hypo
18:29835607-29836059	453	6	1.35098	-0.37018	-11.6206	7.54592e-06	0.00212062	Hypo
6:2126453-2129716	3264	43	5.92521	-0.153168	-11.6199	7.54592e-06	0.00212062	Hypo
17:75388482-75389333	852	16	6.98942	-0.408854	-11.6118	7.54592e-06	0.00212062	Hypo
11:128773974-128774649	676	21	3.8696	-0.284887	-11.6092	7.54592e-06	0.00212062	Hypo
11:2966504-2966859	356	13	2.05467	-0.19225	-11.6048	7.54592e-06	0.00212062	Hypo
10:126055547-126056270	724	13	2.27604	-0.222035	-11.6005	7.54592e-06	0.00212062	Hypo
1:47900254-47901211	958	28	2.75646	-0.162138	-11.5993	7.54592e-06	0.00212062	Hypo
12:111848357-111851480	3124	44	7.78278	-0.190215	-11.5985	7.54592e-06	0.00212062	Hypo
15:99143175-99143762	588	11	2.80382	-0.397601	-11.591	7.54592e-06	0.00212062	Hypo
2:28632827-28633744	918	28	5.90963	-0.281594	-11.5896	7.54592e-06	0.00212062	Hypo
1:45127497-45128215	719	13	3.71662	-0.336305	-11.5889	7.54592e-06	0.00212062	Hypo
4:144761155-144761687	533	8	1.78357	-0.279445	-11.5871	7.54592e-06	0.00212062	Hypo
1:226897329-226898366	1038	16	4.93328	-0.408461	-11.5866	7.54592e-06	0.00212062	Hypo
1:6551240-6552795	1556	29	3.63854	-0.175595	-11.5859	7.54592e-06	0.00212062	Hypo
19:54335331-54336428	1098	37	5.44837	-0.157465	-11.5857	7.54592e-06	0.00212062	Hypo
19:898359-899177	819	37	11.4621	-0.337159	-11.5839	7.54592e-06	0.00212062	Hypo
2:97532101-97533246	1146	32	5.35885	-0.180407	-11.5831	7.54592e-06	0.00212062	Hypo
17:26874552-26875116	565	22	3.80202	-0.197585	-11.5823	7.54592e-06	0.00212062	Hypo
15:40744939-40747480	2542	28	4.78374	-0.203503	-11.5815	7.54592e-06	0.00212062	Hypo
8:141282859-141283575	717	14	2.45508	-0.233051	-11.5814	7.54592e-06	0.00212062	Hypo
10:6218761-6219470	710	11	3.1724	-0.342815	-11.5796	7.54592e-06	0.00212062	Hypo
1:16292407-16293119	713	14	2.00129	-0.194494	-11.5765	7.54592e-06	0.00212062	Hypo
13:27552632-27553314	683	10	3.17467	-0.359815	-11.5745	7.54592e-06	0.00212062	Hypo
10:104536035-104536973	939	20	2.32603	-0.188243	-11.573	7.54592e-06	0.00212062	Hypo
9:135472440-135473436	997	27	3.28454	-0.170205	-11.5703	7.54592e-06	0.00212062	Hypo
17:75415383-75416094	712	29	9.11902	-0.316888	-11.5698	7.54592e-06	0.00212062	Hypo
17:7892413-7893077	665	23	4.19389	-0.295859	-11.5685	7.54592e-06	0.00212062	Hypo
13:114899225-114900510	1286	25	4.60177	-0.236214	-11.5612	7.54592e-06	0.00212062	Hypo
17:74549443-74549883	441	7	0.714814	-0.201799	-11.5591	7.54592e-06	0.00212062	Hypo
14:100631563-100632125	563	31	6.78262	-0.241329	-11.558	7.54592e-06	0.00212062	Hypo
9:135858371-135863388	5018	105	15.98	-0.173009	-11.5572	7.54592e-06	0.00212062	Hypo
1:25291584-25292420	837	32	4.31425	-0.153263	-11.5543	7.54592e-06	0.00212062	Hypo
5:36623531-36624764	1234	26	4.05329	-0.176981	-11.549	7.54592e-06	0.00212062	Hypo
10:95327600-95328251	652	35	11.3173	-0.36431	-11.5466	7.54592e-06	0.00212062	Hypo
11:67781858-67782501	644	18	1.98627	-0.176885	-11.5422	7.54592e-06	0.00212062	Hypo
6:156828651-156829284	634	21	5.43611	-0.303402	-11.5336	7.54592e-06	0.00212062	Hypo
2:43445142-43445686	545	18	3.36907	-0.246728	-11.5321	7.54592e-06	0.00212062	Hypo
20:4861610-4862641	1032	13	4.30389	-0.320594	-11.5277	7.54592e-06	0.00212062	Hypo
1:44938193-44939175	983	18	3.49695	-0.196899	-11.5258	7.54592e-06	0.00212062	Hypo
10:43539209-43540626	1418	25	5.32258	-0.22774	-11.5253	7.54592e-06	0.00212062	Hypo
10:80847678-80848999	1322	27	4.67764	-0.190751	-11.5251	7.54592e-06	0.00212062	Hypo
20:17590065-17591683	1619	25	5.03814	-0.248086	-11.5243	7.54592e-06	0.00212062	Hypo
15:89915460-89921440	5981	109	19.2318	-0.209733	-11.524	7.54592e-06	0.00212062	Hypo
1:234873622-234875274	1653	17	3.57851	-0.285112	-11.5238	7.54592e-06	0.00212062	Hypo
2:113579048-113580093	1046	10	2.23555	-0.185212	-11.5216	7.54592e-06	0.00212062	Hypo
12:131713329-131713767	439	16	2.54124	-0.16647	-11.5209	7.54592e-06	0.00212062	Hypo
16:527210-528013	804	22	4.58409	-0.256253	-11.5174	7.54592e-06	0.00212062	Hypo
12:48210339-48212620	2282	32	5.77044	-0.29999	-11.5162	7.54592e-06	0.00212062	Hypo
7:24947012-24948043	1032	10	2.54775	-0.312238	-11.5143	7.54592e-06	0.00212062	Hypo
22:50909068-50910408	1341	32	5.60993	-0.208051	-11.514	7.54592e-06	0.00212062	Hypo
1:246934844-246935454	611	14	2.59052	-0.241583	-11.5117	7.54592e-06	0.00212062	Hypo
8:6414874-6418172	3299	36	4.77334	-0.188793	-11.5109	7.54592e-06	0.00212062	Hypo
20:19869979-19870745	767	23	7.18116	-0.304593	-11.5049	7.54592e-06	0.00212062	Hypo
10:22970560-22974731	4172	40	4.69038	-0.144074	-11.5016	7.54592e-06	0.00212062	Hypo
22:42836671-42837509	839	25	4.99147	-0.268957	-11.4968	7.54592e-06	0.00212062	Hypo
1:243553065-243553989	925	9	2.19081	-0.338514	-11.496	7.54592e-06	0.00212062	Hypo
1:54040524-54041030	507	12	2.05284	-0.205844	-11.4953	7.54592e-06	0.00212062	Hypo
14:106346242-106348320	2079	44	9.79107	-0.254892	-11.4952	7.54592e-06	0.00212062	Hypo
2:85661927-85662682	756	20	3.97138	-0.25894	-11.4946	7.54592e-06	0.00212062	Hypo
19:41930040-41930894	855	22	3.95625	-0.230829	-11.494	7.54592e-06	0.00212062	Hypo
13:76334325-76337312	2988	22	6.52304	-0.334877	-11.4925	7.54592e-06	0.00212062	Hypo
6:4906599-4907322	724	11	3.46974	-0.369246	-11.4873	7.54592e-06	0.00212062	Hypo
14:93143335-93144242	908	6	0.912684	-0.219804	-11.4849	7.54592e-06	0.00212062	Hypo
3:141120517-141120853	337	11	1.49983	-0.248316	-11.4833	7.54592e-06	0.00212062	Hypo
10:126325051-126325701	651	16	2.56045	-0.313192	-11.481	7.54592e-06	0.00212062	Hypo
16:1757247-1758105	859	23	2.44315	-0.171738	-11.4807	7.54592e-06	0.00212062	Hypo
8:129013229-129013707	479	9	2.42528	-0.316176	-11.4804	7.54592e-06	0.00212062	Hypo
8:142315795-142317137	1343	38	9.15633	-0.315842	-11.4786	7.54592e-06	0.00212062	Hypo
17:75420523-75420966	444	8	0.81339	-0.293893	-11.4753	7.54592e-06	0.00212062	Hypo
17:79286188-79287348	1161	34	8.59809	-0.334672	-11.4741	7.54592e-06	0.00212062	Hypo
8:42356571-42357276	706	25	12.3518	-0.539822	-11.4689	7.54592e-06	0.00212062	Hypo
16:88988147-88988848	702	33	6.04801	-0.212971	-11.4664	7.54592e-06	0.00212062	Hypo
12:120110927-120111859	933	14	2.99837	-0.246006	-11.4603	7.54592e-06	0.00212062	Hypo
22:20227135-20228405	1271	30	5.59264	-0.212675	-11.4566	7.54592e-06	0.00212062	Hypo
22:23908940-23909498	559	28	3.44107	-0.24868	-11.4548	7.54592e-06	0.00212062	Hypo
3:127472700-127474703	2004	59	8.72211	-0.174716	-11.4543	7.54592e-06	0.00212062	Hypo
1:871136-872196	1061	61	12.4654	-0.201073	-11.453	7.54592e-06	0.00212062	Hypo
6:42738926-42739787	862	24	2.13123	-0.136075	-11.4426	7.54592e-06	0.00212062	Hypo
1:12238736-12239529	794	31	13.7255	-0.446394	-11.4396	7.54592e-06	0.00212062	Hypo
16:85936480-85937651	1172	24	6.42862	-0.31128	-11.4331	7.54592e-06	0.00212062	Hypo
14:105251647-105252555	909	24	4.74132	-0.243465	-11.4327	7.54592e-06	0.00212062	Hypo
12:53591936-53592756	821	17	2.93788	-0.270426	-11.4271	7.54592e-06	0.00212062	Hypo
8:37728534-37730844	2311	48	7.99581	-0.180308	-11.4268	7.54592e-06	0.00212062	Hypo
11:32441255-32441608	354	10	1.9502	-0.290449	-11.4263	7.54592e-06	0.00212062	Hypo
4:7623465-7624538	1074	28	4.33863	-0.194828	-11.425	7.54592e-06	0.00212062	Hypo
10:5643423-5644435	1013	18	2.35301	-0.197359	-11.4236	7.54592e-06	0.00212062	Hypo
11:126345998-126347319	1322	32	6.19757	-0.189772	-11.4209	7.54592e-06	0.00212062	Hypo
1:21991980-21993289	1310	17	2.6809	-0.203055	-11.4207	7.54592e-06	0.00212062	Hypo
19:42560814-42561125	312	6	0.678647	-0.174414	-11.4197	7.54592e-06	0.00212062	Hypo
16:70450709-70452829	2121	41	6.34451	-0.182257	-11.4149	7.54592e-06	0.00212062	Hypo
21:45562985-45565587	2603	84	19.2629	-0.268107	-11.4019	7.54592e-06	0.00212062	Hypo
11:75234078-75234494	417	9	2.35815	-0.347069	-11.4005	7.54592e-06	0.00212062	Hypo
7:2517766-2520027	2262	82	11.0099	-0.182729	-11.3996	7.54592e-06	0.00212062	Hypo
11:1506769-1507746	978	41	6.47486	-0.185847	-11.3979	7.54592e-06	0.00212062	Hypo
10:51568325-51570040	1716	24	4.31741	0.190388	11.3964	7.54592e-06	0.00212062	Hyper
3:129316241-129317315	1075	31	4.98002	-0.234695	-11.3907	7.54592e-06	0.00212062	Hypo
19:17523395-17524079	685	11	2.52632	-0.342484	-11.3866	7.54592e-06	0.00212062	Hypo
10:74086318-74086929	612	23	2.30864	-0.128168	-11.3827	7.54592e-06	0.00212062	Hypo
2:8621248-8622475	1228	12	1.25221	-0.148118	-11.3782	7.54592e-06	0.00212062	Hypo
18:53252967-53253909	943	15	7.77778	-0.493206	-11.3754	7.54592e-06	0.00212062	Hypo
5:76115744-76116535	792	28	5.25169	-0.320129	-11.3752	7.54592e-06	0.00212062	Hypo
14:105756866-105759126	2261	56	5.36014	-0.164704	-11.3736	7.54592e-06	0.00212062	Hypo
2:9469547-9470303	757	10	2.38073	-0.388432	-11.3735	7.54592e-06	0.00212062	Hypo
10:72289211-72290105	895	14	4.03948	-0.334925	-11.3708	7.54592e-06	0.00212062	Hypo
20:61282491-61284193	1703	68	10.4468	-0.193225	-11.3644	7.54592e-06	0.00212062	Hypo
21:45286217-45286526	310	17	4.18173	-0.361884	-11.3633	7.54592e-06	0.00212062	Hypo
14:105151838-105154086	2249	32	7.17444	-0.253731	-11.358	7.54592e-06	0.00212062	Hypo
14:24867082-24867629	548	9	1.9351	-0.365351	-11.357	7.54592e-06	0.00212062	Hypo
10:80943112-80945359	2248	38	7.48372	-0.216824	-11.3515	7.54592e-06	0.00212062	Hypo
1:118198197-118199746	1550	27	5.04392	-0.179716	-11.3502	7.54592e-06	0.00212062	Hypo
15:92704964-92705262	299	14	2.22104	-0.313527	-11.3477	7.54592e-06	0.00212062	Hypo
18:42950194-42950631	438	8	1.72608	-0.338372	-11.3463	7.54592e-06	0.00212062	Hypo
17:46676927-46680478	3552	103	19.6693	-0.205079	-11.3453	7.54592e-06	0.00212062	Hypo
19:50038530-50038967	438	7	1.23587	-0.304101	-11.3395	7.54592e-06	0.00212062	Hypo
3:185959596-185960502	907	22	2.62072	-0.156736	-11.3379	7.54592e-06	0.00212062	Hypo
8:141263814-141264854	1041	19	2.13625	-0.180466	-11.3367	7.54592e-06	0.00212062	Hypo
18:46571283-46572453	1171	14	3.7497	-0.302235	-11.3315	7.54592e-06	0.00212062	Hypo
22:20147240-20147940	701	24	4.82567	-0.198818	-11.3271	7.54592e-06	0.00212062	Hypo
15:40635506-40636182	677	15	5.91751	-0.388482	-11.3262	7.54592e-06	0.00212062	Hypo
17:48218257-48219378	1122	24	6.21913	-0.286201	-11.3247	7.54592e-06	0.00212062	Hypo
16:66620338-66624205	3868	60	6.86748	-0.151175	-11.3238	7.54592e-06	0.00212062	Hypo
22:39843785-39844720	936	23	3.2264	-0.166535	-11.3233	7.54592e-06	0.00212062	Hypo
22:23586523-23587715	1193	27	3.88419	-0.166504	-11.3232	7.54592e-06	0.00212062	Hypo
16:15968219-15968950	732	8	1.63823	-0.29147	-11.323	7.54592e-06	0.00212062	Hypo
12:96503561-96504208	648	27	4.56721	-0.208049	-11.3205	7.54592e-06	0.00212062	Hypo
17:55187654-55188887	1234	21	4.22396	-0.249737	-11.3167	7.54592e-06	0.00212062	Hypo
9:129231751-129232191	441	12	1.64314	-0.237586	-11.3139	7.54592e-06	0.00212062	Hypo
11:64484336-64484850	515	13	1.98859	-0.243322	-11.3114	7.54592e-06	0.00212062	Hypo
11:113944165-113945072	908	18	3.00063	-0.173066	-11.3085	7.54592e-06	0.00212062	Hypo
7:2791017-2791818	802	9	1.84068	-0.259963	-11.3077	7.54592e-06	0.00212062	Hypo
1:180022948-180024349	1402	11	2.8469	0.310304	11.3073	7.54592e-06	0.00212062	Hyper
2:87894268-87895429	1162	21	5.08446	-0.26565	-11.3063	7.54592e-06	0.00212062	Hypo
17:36621760-36622347	588	14	3.6037	-0.334158	-11.3038	7.54592e-06	0.00212062	Hypo
6:111880445-111880933	489	8	2.242	-0.349449	-11.3019	7.54592e-06	0.00212062	Hypo
14:105543065-105544305	1241	28	4.42837	-0.183809	-11.2993	9.4324e-06	0.00253201	Hypo
8:145014292-145015726	1435	48	8.2405	-0.237924	-11.2954	9.4324e-06	0.00253201	Hypo
15:50552808-50553703	896	8	1.55576	-0.257909	-11.2901	9.4324e-06	0.00253201	Hypo
22:51109397-51110815	1419	27	3.81355	-0.205242	-11.2892	9.4324e-06	0.00253201	Hypo
3:16379388-16379856	469	12	2.82801	-0.31809	-11.2837	9.4324e-06	0.00253201	Hypo
5:178003633-178004555	923	106	19.1812	-0.220848	-11.2834	9.4324e-06	0.00253201	Hypo
22:27969407-27970246	840	25	6.70741	-0.279161	-11.2831	9.4324e-06	0.00253201	Hypo
14:95929282-95931172	1891	24	4.04277	-0.206294	-11.283	9.4324e-06	0.00253201	Hypo
19:2361435-2362185	751	24	1.90457	-0.134707	-11.2806	9.4324e-06	0.00253201	Hypo
11:316183-316800	618	52	13.0793	-0.244344	-11.2802	9.4324e-06	0.00253201	Hypo
10:73000021-73001472	1452	26	5.40254	-0.203055	-11.2802	9.4324e-06	0.00253201	Hypo
1:44892781-44894300	1520	16	3.55802	-0.290115	-11.2785	9.4324e-06	0.00253201	Hypo
15:70441048-70447245	6198	68	8.72993	-0.135476	-11.2777	9.4324e-06	0.00253201	Hypo
8:98795831-98796340	510	8	1.96698	-0.263428	-11.2764	9.4324e-06	0.00253201	Hypo
9:126121360-126122572	1213	11	1.58752	-0.176638	-11.2746	9.4324e-06	0.00253201	Hypo
6:36107314-36108112	799	14	2.79018	-0.254048	-11.2742	9.4324e-06	0.00253201	Hypo
6:36318096-36319055	960	17	5.15337	-0.366385	-11.2723	9.4324e-06	0.00253201	Hypo
2:129130384-129131075	692	22	4.36612	-0.233675	-11.2672	9.4324e-06	0.00253201	Hypo
8:134069539-134070457	919	10	2.14731	-0.255712	-11.2664	9.4324e-06	0.00253201	Hypo
9:137266977-137269668	2692	93	16.8635	-0.200055	-11.2646	9.4324e-06	0.00253201	Hypo
20:50148741-50149650	910	26	4.70799	-0.220968	-11.2594	9.4324e-06	0.00253201	Hypo
9:129193195-129194066	872	14	3.91939	-0.320023	-11.2588	9.4324e-06	0.00253201	Hypo
14:61993274-61994753	1480	19	5.61215	-0.350271	-11.2582	9.4324e-06	0.00253201	Hypo
13:99218097-99219126	1030	20	5.42834	-0.315421	-11.2573	9.4324e-06	0.00253201	Hypo
17:79431402-79432403	1002	23	4.56255	-0.208564	-11.2559	9.4324e-06	0.00253201	Hypo
16:54097653-54105674	8022	81	12.469	0.193727	11.254	9.4324e-06	0.00253201	Hyper
13:46756536-46757655	1120	15	3.89441	-0.261928	-11.2522	9.4324e-06	0.00253201	Hypo
17:36880677-36881244	568	16	2.86849	-0.20914	-11.2521	9.4324e-06	0.00253201	Hypo
7:1113049-1113646	598	55	17.719	-0.262123	-11.2502	9.4324e-06	0.00253201	Hypo
14:74211677-74214419	2743	25	5.50933	-0.216818	-11.2499	9.4324e-06	0.00253201	Hypo
7:2761298-2761945	648	31	3.40321	-0.142972	-11.2462	9.4324e-06	0.00253201	Hypo
6:15267899-15269640	1742	28	3.64063	-0.174791	-11.2436	9.4324e-06	0.00253201	Hypo
22:36862575-36863705	1131	16	2.45641	-0.20919	-11.2393	9.4324e-06	0.00253201	Hypo
13:51167034-51168765	1732	14	3.42521	-0.218736	-11.2392	9.4324e-06	0.00253201	Hypo
12:133348116-133348573	458	15	4.10454	-0.344761	-11.2301	9.4324e-06	0.00253201	Hypo
7:2607328-2607738	411	16	2.35353	-0.203759	-11.2288	9.4324e-06	0.00253201	Hypo
16:88202269-88203221	953	26	4.29779	-0.190303	-11.2268	9.4324e-06	0.00253201	Hypo
10:112147659-112148307	649	7	1.44267	-0.265716	-11.2267	9.4324e-06	0.00253201	Hypo
10:4076886-4077635	750	16	3.89801	-0.302318	-11.2259	9.4324e-06	0.00253201	Hypo
16:11144629-11145405	777	14	4.52218	-0.450394	-11.225	9.4324e-06	0.00253201	Hypo
20:47385655-47387503	1849	29	4.07258	-0.150456	-11.2235	9.4324e-06	0.00253201	Hypo
5:172069372-172071279	1908	31	3.30522	-0.156156	-11.2233	9.4324e-06	0.00253201	Hypo
1:27848189-27850622	2434	55	9.1924	-0.193105	-11.223	9.4324e-06	0.00253201	Hypo
4:8280724-8281604	881	21	5.0364	-0.255297	-11.222	9.4324e-06	0.00253201	Hypo
11:626056-627255	1200	80	15.39	-0.190172	-11.22	9.4324e-06	0.00253201	Hypo
2:208678058-208678616	559	13	4.07376	-0.277543	-11.2191	9.4324e-06	0.00253201	Hypo
2:25498626-25499803	1178	27	6.21512	-0.254017	-11.216	9.4324e-06	0.00253201	Hypo
15:45327821-45328457	637	35	7.17018	-0.251412	-11.2093	9.4324e-06	0.00253201	Hypo
14:93505947-93508040	2094	31	8.23995	-0.307557	-11.2048	9.4324e-06	0.00253201	Hypo
6:112164274-112170190	5917	48	5.38093	-0.166171	-11.2037	9.4324e-06	0.00253201	Hypo
9:130677722-130678524	803	16	2.74066	-0.260268	-11.2021	9.4324e-06	0.00253201	Hypo
14:69287086-69288787	1702	30	4.83413	-0.198734	-11.2014	9.4324e-06	0.00253201	Hypo
14:103604550-103605307	758	62	13.1168	-0.261278	-11.2007	9.4324e-06	0.00253201	Hypo
5:1568618-1569019	402	8	1.55074	-0.246474	-11.1957	1.32054e-05	0.00336558	Hypo
9:95886178-95886659	482	12	2.03679	-0.301689	-11.1936	1.32054e-05	0.00336558	Hypo
11:76884535-76884994	460	13	4.82179	-0.377448	-11.193	1.32054e-05	0.00336558	Hypo
18:20720783-20722287	1505	22	3.40537	-0.186933	-11.1913	1.32054e-05	0.00336558	Hypo
19:862761-863679	919	55	15.8615	-0.321479	-11.1907	1.32054e-05	0.00336558	Hypo
1:27881864-27882800	937	15	2.36928	-0.180998	-11.1873	1.32054e-05	0.00336558	Hypo
9:139889570-139890342	773	60	16.775	-0.351544	-11.1817	1.32054e-05	0.00336558	Hypo
11:63766194-63766965	772	59	15.6361	-0.337519	-11.1816	1.32054e-05	0.00336558	Hypo
1:2243447-2244983	1537	40	5.08822	-0.190372	-11.1784	1.32054e-05	0.00336558	Hypo
3:128741212-128742095	884	14	1.77092	-0.145889	-11.1761	1.32054e-05	0.00336558	Hypo
11:92948245-92948345	101	9	0.470253	-0.153162	-11.1701	1.32054e-05	0.00336558	Hypo
15:99600780-99601453	674	12	2.40686	-0.317347	-11.169	1.32054e-05	0.00336558	Hypo
11:67205142-67205903	762	26	3.44773	-0.155325	-11.1658	1.32054e-05	0.00336558	Hypo
12:117470238-117471362	1125	45	19.7772	-0.420472	-11.1654	1.32054e-05	0.00336558	Hypo
11:44600834-44601418	585	10	2.00034	-0.23825	-11.1647	1.32054e-05	0.00336558	Hypo
7:1965444-1966411	968	17	2.3638	-0.17992	-11.1645	1.32054e-05	0.00336558	Hypo
16:85531544-85532541	998	24	3.22598	-0.186161	-11.1641	1.32054e-05	0.00336558	Hypo
1:14029003-14031573	2571	25	5.18207	-0.229508	-11.162	1.32054e-05	0.00336558	Hypo
22:50318894-50320336	1443	49	8.01442	-0.215906	-11.1597	1.32054e-05	0.00336558	Hypo
19:45200428-45201049	622	17	6.92047	-0.46233	-11.1595	1.32054e-05	0.00336558	Hypo
14:39486366-39486866	501	26	9.22097	-0.349207	-11.1562	1.32054e-05	0.00336558	Hypo
1:41235226-41236376	1151	14	2.80269	-0.243895	-11.1553	1.32054e-05	0.00336558	Hypo
19:18398627-18399369	743	25	6.73413	-0.320794	-11.1526	1.32054e-05	0.00336558	Hypo
1:1195869-1196803	935	21	4.81466	-0.241138	-11.1525	1.32054e-05	0.00336558	Hypo
4:8262490-8264157	1668	57	5.96353	-0.147556	-11.152	1.32054e-05	0.00336558	Hypo
19:49982084-49982353	270	15	0.949459	-0.0667947	-11.1455	1.32054e-05	0.00336558	Hypo
12:105141273-105141914	642	11	3.23535	-0.357719	-11.1437	1.32054e-05	0.00336558	Hypo
11:67183370-67186589	3220	80	7.09584	-0.134355	-11.1373	1.32054e-05	0.00336558	Hypo
9:97767628-97768528	901	41	6.99644	-0.237229	-11.1352	1.32054e-05	0.00336558	Hypo
1:14033029-14036799	3771	26	3.53358	-0.170426	-11.13	1.32054e-05	0.00336558	Hypo
9:139217623-139219557	1935	56	8.96145	-0.198062	-11.1263	1.32054e-05	0.00336558	Hypo
15:75083818-75086435	2618	37	6.61278	-0.212689	-11.1255	1.32054e-05	0.00336558	Hypo
17:79259773-79263133	3361	108	11.3311	-0.147621	-11.1253	1.32054e-05	0.00336558	Hypo
1:1828686-1829385	700	22	4.07216	-0.21179	-11.1251	1.32054e-05	0.00336558	Hypo
3:194017562-194018381	820	32	4.426	-0.207211	-11.1224	1.32054e-05	0.00336558	Hypo
16:87996816-87997610	795	17	3.21743	-0.244283	-11.1151	1.32054e-05	0.00336558	Hypo
14:95757242-95757976	735	22	4.27039	-0.239724	-11.1137	1.32054e-05	0.00336558	Hypo
2:145266729-145272534	5806	76	12.1039	-0.170236	-11.1127	1.32054e-05	0.00336558	Hypo
6:35635692-35635985	294	5	1.02688	-0.306444	-11.1085	1.32054e-05	0.00336558	Hypo
16:57633721-57634807	1087	15	3.57757	-0.313436	-11.1062	1.32054e-05	0.00336558	Hypo
14:104171192-104171847	656	28	7.40134	-0.311649	-11.1002	1.32054e-05	0.00336558	Hypo
4:36242998-36244795	1798	14	6.53294	-0.435162	-11.0997	1.32054e-05	0.00336558	Hypo
6:6656010-6657071	1062	17	5.37048	-0.339647	-11.0979	1.32054e-05	0.00336558	Hypo
2:173138229-173140459	2231	24	5.64839	-0.226716	-11.0967	1.32054e-05	0.00336558	Hypo
6:41621232-41623167	1936	33	7.07174	-0.197458	-11.0956	1.32054e-05	0.00336558	Hypo
22:43622459-43623812	1354	43	9.05461	-0.230219	-11.0938	1.32054e-05	0.00336558	Hypo
4:191033437-191034368	932	9	1.12932	-0.161114	-11.0914	1.32054e-05	0.00336558	Hypo
15:75054690-75055331	642	18	4.7828	-0.312043	-11.0912	1.32054e-05	0.00336558	Hypo
16:89734668-89735757	1090	31	3.29426	-0.157398	-11.0906	1.32054e-05	0.00336558	Hypo
2:242764037-242764815	779	28	4.6198	-0.212906	-11.0892	1.32054e-05	0.00336558	Hypo
17:30412087-30412803	717	25	5.03699	-0.253145	-11.0872	1.32054e-05	0.00336558	Hypo
1:44458108-44458625	518	5	0.541573	-0.228716	-11.0818	1.32054e-05	0.00336558	Hypo
14:77498822-77499457	636	35	9.5831	-0.304724	-11.0744	1.32054e-05	0.00336558	Hypo
16:31075618-31076392	775	27	5.39202	-0.246925	-11.0692	1.32054e-05	0.00336558	Hypo
13:21567837-21568374	538	13	1.5978	-0.190488	-11.0656	1.32054e-05	0.00336558	Hypo
18:10667715-10668567	853	16	3.0015	-0.229404	-11.0655	1.32054e-05	0.00336558	Hypo
9:34651962-34652911	950	29	3.43124	-0.135997	-11.0624	1.32054e-05	0.00336558	Hypo
9:135936732-135937396	665	12	2.05901	-0.2512	-11.0601	1.32054e-05	0.00336558	Hypo
17:27917261-27918065	805	32	6.21219	-0.228572	-11.0589	1.32054e-05	0.00336558	Hypo
13:114829785-114830417	633	23	2.99579	-0.178787	-11.0524	1.32054e-05	0.00336558	Hypo
3:194751491-194752020	530	14	2.84918	-0.337893	-11.0514	1.32054e-05	0.00336558	Hypo
17:73112582-73113207	626	16	3.08671	-0.257782	-11.0512	1.32054e-05	0.00336558	Hypo
9:136017335-136017934	600	15	3.93925	-0.342857	-11.0484	1.32054e-05	0.00336558	Hypo
9:127021011-127021901	891	26	6.85205	-0.382484	-11.0478	1.50918e-05	0.0034906	Hypo
7:5490350-5491702	1353	37	10.9269	-0.299863	-11.0429	1.50918e-05	0.0034906	Hypo
3:71481268-71483759	2492	36	7.84951	-0.269187	-11.0428	1.50918e-05	0.0034906	Hypo
1:10690239-10691094	856	34	8.02984	-0.303694	-11.0421	1.50918e-05	0.0034906	Hypo
10:11250839-11251702	864	15	3.19378	-0.218707	-11.0405	1.50918e-05	0.0034906	Hypo
17:65465392-65465734	343	13	3.38218	-0.294024	-11.0404	1.50918e-05	0.0034906	Hypo
1:206877180-206877945	766	13	3.05467	-0.288143	-11.0401	1.50918e-05	0.0034906	Hypo
9:129258886-129261047	2162	48	9.4348	-0.244992	-11.0336	1.50918e-05	0.0034906	Hypo
16:3016647-3017306	660	79	8.59257	-0.127051	-11.033	1.50918e-05	0.0034906	Hypo
17:78994502-78995569	1068	36	5.24048	-0.147856	-11.0317	1.50918e-05	0.0034906	Hypo
11:1955842-1956604	763	28	3.35915	-0.149122	-11.0264	1.50918e-05	0.0034906	Hypo
7:2427437-2428070	634	22	7.7317	-0.446682	-11.0262	1.50918e-05	0.0034906	Hypo
11:68081935-68082915	981	29	2.60509	-0.125357	-11.0247	1.50918e-05	0.0034906	Hypo
7:130697335-130698964	1630	31	4.28242	-0.172491	-11.0236	1.50918e-05	0.0034906	Hypo
22:45124121-45125165	1045	25	3.10232	-0.184138	-11.0234	1.50918e-05	0.0034906	Hypo
19:50917927-50918815	889	39	13.0545	-0.401086	-11.0218	1.50918e-05	0.0034906	Hypo
9:35490922-35491721	800	14	1.99017	-0.226587	-11.0192	1.50918e-05	0.0034906	Hypo
12:16028430-16029105	676	20	4.52256	-0.24968	-11.0141	1.50918e-05	0.0034906	Hypo
16:81854780-81856077	1298	17	3.52561	-0.257261	-11.0101	1.50918e-05	0.0034906	Hypo
9:134206185-134207012	828	21	3.10081	-0.209873	-11.0045	1.50918e-05	0.0034906	Hypo
2:25473433-25473952	520	26	3.05782	-0.207489	-11.0037	1.50918e-05	0.0034906	Hypo
16:85449186-85449981	796	27	5.2435	-0.225256	-11.0031	1.50918e-05	0.0034906	Hypo
1:1365811-1368796	2986	103	12.5779	-0.148386	-11.0025	1.50918e-05	0.0034906	Hypo
10:80840588-80843482	2895	38	4.52339	-0.133822	-10.9963	1.50918e-05	0.0034906	Hypo
22:19594822-19595397	576	21	4.08302	-0.228907	-10.9947	1.50918e-05	0.0034906	Hypo
11:3156182-3156667	486	20	3.40986	-0.233561	-10.9931	1.50918e-05	0.0034906	Hypo
1:234609869-234611713	1845	27	5.68631	-0.237247	-10.9923	1.50918e-05	0.0034906	Hypo
12:6228104-6228393	290	8	1.29668	-0.229751	-10.9912	1.50918e-05	0.0034906	Hypo
12:2794726-2795379	654	21	3.59428	-0.227551	-10.9893	1.50918e-05	0.0034906	Hypo
4:140683681-140686032	2352	34	5.68091	-0.171655	-10.9846	1.50918e-05	0.0034906	Hypo
12:118784834-118785191	358	7	1.93872	-0.347214	-10.9806	1.50918e-05	0.0034906	Hypo
5:177987240-177989115	1876	49	5.13608	-0.124883	-10.979	1.50918e-05	0.0034906	Hypo
19:791318-792100	783	14	3.14306	-0.264999	-10.978	1.50918e-05	0.0034906	Hypo
17:75251003-75252021	1019	34	8.60032	-0.254619	-10.9767	1.50918e-05	0.0034906	Hypo
8:134085630-134086366	737	12	1.91609	-0.278286	-10.9754	1.50918e-05	0.0034906	Hypo
9:139511698-139512818	1121	36	8.92016	-0.242603	-10.9747	1.50918e-05	0.0034906	Hypo
16:11066140-11067364	1225	17	4.16949	-0.271513	-10.9661	1.50918e-05	0.0034906	Hypo
14:94419599-94420326	728	26	5.39605	-0.222156	-10.9625	1.50918e-05	0.0034906	Hypo
1:44251732-44252583	852	15	4.89853	-0.379537	-10.9607	1.50918e-05	0.0034906	Hypo
15:101662479-101663217	739	16	3.032	-0.248641	-10.9593	1.50918e-05	0.0034906	Hypo
19:14889086-14889524	439	9	1.96701	-0.328888	-10.9585	1.50918e-05	0.0034906	Hypo
3:52122512-52123214	703	16	3.03118	-0.231253	-10.9563	1.50918e-05	0.0034906	Hypo
6:157168498-157171236	2739	31	5.90334	-0.195054	-10.9503	1.50918e-05	0.0034906	Hypo
2:232576896-232577711	816	22	2.45301	-0.16052	-10.9478	1.50918e-05	0.0034906	Hypo
8:579025-580151	1127	22	4.76206	-0.22945	-10.9475	1.50918e-05	0.0034906	Hypo
15:66914342-66914972	631	65	14.766	-0.242273	-10.9461	1.50918e-05	0.0034906	Hypo
3:195871101-195872058	958	25	5.77773	-0.277671	-10.9437	1.50918e-05	0.0034906	Hypo
19:42379377-42380096	720	15	2.84164	-0.222095	-10.9421	1.50918e-05	0.0034906	Hypo
10:80834241-80834973	733	11	2.82071	-0.279909	-10.9368	1.50918e-05	0.0034906	Hypo
19:2082265-2083267	1003	35	4.82695	-0.189106	-10.9365	1.50918e-05	0.0034906	Hypo
2:20795222-20796120	899	16	5.56048	-0.409537	-10.9364	1.50918e-05	0.0034906	Hypo
1:114655271-114656043	773	8	2.40335	-0.317904	-10.935	1.50918e-05	0.0034906	Hypo
11:2755108-2755878	771	30	4.21122	-0.168301	-10.935	1.50918e-05	0.0034906	Hypo
17:55542844-55543548	705	12	2.40114	-0.238809	-10.9337	1.50918e-05	0.0034906	Hypo
22:19755334-19756035	702	23	5.10506	-0.26218	-10.9314	1.50918e-05	0.0034906	Hypo
16:89221807-89222754	948	32	4.36439	-0.193012	-10.9248	1.50918e-05	0.0034906	Hypo
16:88544365-88545279	915	37	12.1359	-0.356806	-10.9247	1.50918e-05	0.0034906	Hypo
19:4104372-4104918	547	25	6.05012	-0.275996	-10.9242	1.50918e-05	0.0034906	Hypo
17:10050658-10051568	911	14	2.18995	-0.245956	-10.9208	1.50918e-05	0.0034906	Hypo
14:69365202-69368125	2924	39	4.98035	-0.155312	-10.92	1.50918e-05	0.0034906	Hypo
2:218884030-218886738	2709	39	6.972	-0.196623	-10.9199	1.50918e-05	0.0034906	Hypo
20:31039283-31040408	1126	37	10.0553	-0.266126	-10.9197	1.50918e-05	0.0034906	Hypo
17:8693129-8693973	845	17	2.29311	-0.200341	-10.9178	1.50918e-05	0.0034906	Hypo
17:39949208-39949815	608	19	4.05992	-0.269406	-10.9177	1.50918e-05	0.0034906	Hypo
9:136357202-136357994	793	29	5.98858	-0.243515	-10.9167	1.50918e-05	0.0034906	Hypo
11:77907444-77908758	1315	95	16.9047	-0.205362	-10.916	1.50918e-05	0.0034906	Hypo
11:68778850-68779884	1035	26	3.55046	-0.208198	-10.914	1.50918e-05	0.0034906	Hypo
7:75957123-75957936	814	24	3.74531	-0.166706	-10.9138	1.50918e-05	0.0034906	Hypo
17:75424975-75426285	1311	33	3.70543	-0.158151	-10.9051	1.50918e-05	0.0034906	Hypo
9:117381308-117381904	597	14	3.05441	-0.230184	-10.9044	1.50918e-05	0.0034906	Hypo
16:89008981-89010010	1030	32	4.88604	-0.188696	-10.9027	1.50918e-05	0.0034906	Hypo
1:27887632-27890812	3181	63	11.0315	-0.190808	-10.9022	1.50918e-05	0.0034906	Hypo
7:1098155-1099223	1069	37	9.1157	-0.25171	-10.9012	1.50918e-05	0.0034906	Hypo
20:62743504-62744245	742	19	3.43907	-0.210301	-10.901	1.50918e-05	0.0034906	Hypo
9:139498280-139499458	1179	44	5.10566	-0.159327	-10.8956	1.50918e-05	0.0034906	Hypo
16:521089-521825	737	25	6.79177	-0.305405	-10.8908	1.50918e-05	0.0034906	Hypo
1:7705389-7705932	544	19	2.07756	-0.194322	-10.8898	1.50918e-05	0.0034906	Hypo
12:133138119-133138801	683	21	3.42502	-0.23089	-10.8873	1.50918e-05	0.0034906	Hypo
19:19072408-19073047	640	31	11.513	-0.462982	-10.8863	1.50918e-05	0.0034906	Hypo
11:882540-883124	585	21	3.04498	-0.225336	-10.8862	1.50918e-05	0.0034906	Hypo
6:3743352-3743849	498	14	1.69169	-0.220588	-10.8857	1.50918e-05	0.0034906	Hypo
7:133055463-133056132	670	10	2.59306	-0.333472	-10.8833	1.50918e-05	0.0034906	Hypo
9:137289103-137289888	786	22	4.63902	-0.261569	-10.8821	1.50918e-05	0.0034906	Hypo
9:140564806-140565641	836	26	5.7852	-0.300954	-10.8818	1.50918e-05	0.0034906	Hypo
9:96918529-96919191	663	11	1.2117	-0.245863	-10.8809	1.50918e-05	0.0034906	Hypo
15:70818340-70819146	807	17	3.26687	-0.20689	-10.8787	1.50918e-05	0.0034906	Hypo
4:6940159-6942532	2374	65	6.48885	-0.128469	-10.8777	1.50918e-05	0.0034906	Hypo
2:233265137-233265479	343	6	0.577937	-0.139119	-10.8758	1.50918e-05	0.0034906	Hypo
12:6341482-6343289	1808	38	8.07586	-0.205233	-10.8756	1.50918e-05	0.0034906	Hypo
1:65466874-65467405	532	20	4.75227	-0.267998	-10.8753	1.50918e-05	0.0034906	Hypo
16:50631628-50632775	1148	29	8.62477	-0.302232	-10.8746	1.50918e-05	0.0034906	Hypo
1:227953766-227954700	935	30	3.90665	-0.205948	-10.8732	1.50918e-05	0.0034906	Hypo
19:44084241-44084668	428	14	1.92058	-0.156002	-10.8713	1.50918e-05	0.0034906	Hypo
10:80785003-80785703	701	25	9.33987	-0.391349	-10.8707	1.50918e-05	0.0034906	Hypo
17:72752833-72754510	1678	27	4.29283	-0.228064	-10.868	1.50918e-05	0.0034906	Hypo
5:176758030-176759131	1102	37	7.36854	-0.201965	-10.8667	1.50918e-05	0.0034906	Hypo
11:64636489-64637381	893	25	5.03366	-0.259329	-10.864	1.50918e-05	0.0034906	Hypo
1:109816332-109817317	986	29	6.92859	-0.259142	-10.8635	1.50918e-05	0.0034906	Hypo
12:109248983-109249578	596	8	1.41835	-0.281023	-10.8615	1.50918e-05	0.0034906	Hypo
19:13205330-13206661	1332	50	11.5221	-0.238439	-10.8615	1.50918e-05	0.0034906	Hypo
6:33545782-33546890	1109	23	3.82705	-0.198743	-10.8601	1.50918e-05	0.0034906	Hypo
19:4915016-4916210	1195	31	4.77169	-0.207496	-10.8592	1.50918e-05	0.0034906	Hypo
10:74093935-74094585	651	19	3.29393	-0.214096	-10.8586	1.50918e-05	0.0034906	Hypo
2:200470076-200470935	860	12	2.59165	-0.248658	-10.8548	1.50918e-05	0.0034906	Hypo
21:46348236-46348691	456	19	3.98675	-0.304403	-10.8503	1.50918e-05	0.0034906	Hypo
7:50357021-50358011	991	14	3.34273	-0.270671	-10.8497	1.50918e-05	0.0034906	Hypo
1:204302077-204303023	947	10	1.67228	-0.243264	-10.8455	1.50918e-05	0.0034906	Hypo
3:23849114-23851358	2245	16	2.72274	-0.258874	-10.8421	1.50918e-05	0.0034906	Hypo
16:4094586-4095035	450	13	1.58382	-0.171257	-10.841	1.50918e-05	0.0034906	Hypo
17:77899708-77900768	1061	32	5.83903	-0.219378	-10.8398	1.50918e-05	0.0034906	Hypo
4:1012984-1013795	812	17	3.99409	-0.268275	-10.8387	1.50918e-05	0.0034906	Hypo
7:150822548-150823347	800	67	24.6167	-0.502983	-10.8387	1.50918e-05	0.0034906	Hypo
6:166851739-166852182	444	15	5.22107	-0.374398	-10.8377	1.50918e-05	0.0034906	Hypo
17:1478387-1479337	951	55	17.7995	-0.353249	-10.8269	1.50918e-05	0.0034906	Hypo
21:43944516-43945350	835	26	3.45477	-0.255241	-10.8187	1.50918e-05	0.0034906	Hypo
1:27164915-27165674	760	10	2.48447	-0.257168	-10.8178	1.50918e-05	0.0034906	Hypo
1:226899674-226901399	1726	52	11.2967	-0.278004	-10.8161	1.50918e-05	0.0034906	Hypo
14:106284015-106284465	451	13	2.02833	-0.223534	-10.8161	1.50918e-05	0.0034906	Hypo
12:125033741-125034234	494	23	3.69258	-0.228939	-10.816	1.50918e-05	0.0034906	Hypo
22:19169742-19170402	661	12	1.55166	-0.188546	-10.815	1.50918e-05	0.0034906	Hypo
22:37677912-37680289	2378	48	9.64364	-0.210959	-10.8131	1.50918e-05	0.0034906	Hypo
19:4099035-4100022	988	48	10.0431	-0.258592	-10.8101	1.50918e-05	0.0034906	Hypo
15:78367601-78367946	346	15	1.6619	-0.176759	-10.8098	1.50918e-05	0.0034906	Hypo
6:157465368-157466766	1399	31	4.94752	-0.187673	-10.8093	1.50918e-05	0.0034906	Hypo
18:77277433-77278181	749	21	2.674	-0.178114	-10.8089	1.50918e-05	0.0034906	Hypo
17:1614287-1617892	3606	56	5.77584	-0.138862	-10.8087	1.50918e-05	0.0034906	Hypo
9:124905941-124906509	569	12	1.46697	-0.175307	-10.8063	1.50918e-05	0.0034906	Hypo
15:75501486-75503349	1864	23	4.76291	-0.224576	-10.8026	1.69783e-05	0.00386777	Hypo
2:219266042-219266460	419	14	2.38842	-0.249914	-10.7996	1.69783e-05	0.00386777	Hypo
1:6183633-6184682	1050	28	2.90668	-0.147317	-10.7974	1.69783e-05	0.00386777	Hypo
20:36769360-36770087	728	26	6.17019	-0.232849	-10.7957	1.69783e-05	0.00386777	Hypo
1:15481146-15481840	695	32	3.68793	-0.199717	-10.7935	1.69783e-05	0.00386777	Hypo
9:139562459-139564942	2484	92	8.88092	-0.103622	-10.7894	1.69783e-05	0.00386777	Hypo
2:45895604-45896535	932	12	1.79311	-0.233641	-10.7887	1.69783e-05	0.00386777	Hypo
17:1264395-1266040	1646	20	3.25072	-0.310811	-10.7847	1.69783e-05	0.00386777	Hypo
18:13641473-13642084	612	52	15.2278	-0.45973	-10.7817	1.69783e-05	0.00386777	Hypo
1:150480588-150481896	1309	12	2.21075	-0.253064	-10.7795	1.69783e-05	0.00386777	Hypo
6:15390254-15392824	2571	34	5.29332	-0.180912	-10.7792	1.69783e-05	0.00386777	Hypo
2:232547295-232548069	775	13	3.63884	-0.298161	-10.7743	1.69783e-05	0.00386777	Hypo
20:1317278-1317964	687	16	3.61625	-0.271721	-10.7708	1.69783e-05	0.00386777	Hypo
19:45606389-45607368	980	35	7.89606	-0.248629	-10.7689	1.69783e-05	0.00386777	Hypo
1:9688324-9689317	994	25	3.87105	-0.259797	-10.7657	1.69783e-05	0.00386777	Hypo
12:58290850-58291505	656	15	2.16489	-0.231792	-10.7646	1.69783e-05	0.00386777	Hypo
8:141573977-141574555	579	24	5.1947	-0.297792	-10.7643	1.69783e-05	0.00386777	Hypo
17:80273253-80273773	521	25	1.39703	-0.104098	-10.7636	1.69783e-05	0.00386777	Hypo
2:241934646-241935961	1316	33	10.7118	-0.372895	-10.7606	1.69783e-05	0.00386777	Hypo
20:23101785-23102454	670	15	4.09079	-0.26708	-10.7596	1.69783e-05	0.00386777	Hypo
9:134155399-134155970	572	19	2.97713	-0.187593	-10.759	1.69783e-05	0.00386777	Hypo
10:26745536-26746230	695	7	1.06935	-0.358218	-10.7582	1.88648e-05	0.00412121	Hypo
1:150130838-150131926	1089	33	8.33452	-0.385112	-10.7578	1.88648e-05	0.00412121	Hypo
9:139472633-139474130	1498	43	6.18999	-0.164222	-10.7558	1.88648e-05	0.00412121	Hypo
18:77279163-77280354	1192	38	8.41258	-0.224413	-10.7522	1.88648e-05	0.00412121	Hypo
7:100880857-100882955	2099	63	9.65037	-0.211888	-10.7494	1.88648e-05	0.00412121	Hypo
11:70159992-70160921	930	16	5.78064	-0.363378	-10.7482	1.88648e-05	0.00412121	Hypo
2:241554561-241555597	1037	19	3.5564	-0.185473	-10.7479	1.88648e-05	0.00412121	Hypo
7:73399246-73399870	625	18	3.48465	-0.261171	-10.7427	1.88648e-05	0.00412121	Hypo
10:74095733-74096661	929	25	3.6549	-0.181272	-10.7426	1.88648e-05	0.00412121	Hypo
10:112289579-112290239	661	27	2.7727	-0.119857	-10.7406	1.88648e-05	0.00412121	Hypo
6:1969838-1970996	1159	15	4.8132	-0.3234	-10.7404	1.88648e-05	0.00412121	Hypo
17:55635202-55635945	744	22	4.78766	-0.243838	-10.7402	1.88648e-05	0.00412121	Hypo
9:132108769-132109509	741	25	1.8194	-0.113157	-10.7379	1.88648e-05	0.00412121	Hypo
15:40619830-40621132	1303	17	3.15749	-0.223603	-10.7367	1.88648e-05	0.00412121	Hypo
9:125139676-125139920	245	13	2.36024	-0.224867	-10.7364	1.88648e-05	0.00412121	Hypo
10:80502749-80505470	2722	36	7.79561	-0.250556	-10.7361	1.88648e-05	0.00412121	Hypo
13:100007631-100009766	2136	36	4.68693	-0.188491	-10.7324	1.88648e-05	0.00412121	Hypo
6:2743008-2749675	6668	88	15.2724	-0.184415	-10.7324	1.88648e-05	0.00412121	Hypo
6:133032211-133034001	1791	17	7.70063	-0.396091	-10.7322	1.88648e-05	0.00412121	Hypo
16:89425453-89426988	1536	24	4.63124	-0.252438	-10.7319	1.88648e-05	0.00412121	Hypo
19:4019341-4020266	926	32	5.20046	-0.229896	-10.7263	1.88648e-05	0.00412121	Hypo
12:104866947-104867996	1050	16	5.01802	-0.336196	-10.7249	1.88648e-05	0.00412121	Hypo
17:55363230-55367907	4678	71	11.8433	-0.205123	-10.7219	1.88648e-05	0.00412121	Hypo
2:233174845-233176245	1401	14	3.01482	-0.27467	-10.7216	1.88648e-05	0.00412121	Hypo
15:78292426-78293128	703	25	5.43671	-0.280898	-10.7201	1.88648e-05	0.00412121	Hypo
10:98783677-98784647	971	12	2.71664	-0.330272	-10.717	1.88648e-05	0.00412121	Hypo
12:121660769-121662135	1367	33	4.64768	-0.176639	-10.7168	1.88648e-05	0.00412121	Hypo
10:43890849-43891778	930	36	5.73874	-0.169392	-10.7146	1.88648e-05	0.00412121	Hypo
9:127257766-127259554	1789	52	11.5945	-0.226702	-10.7096	1.88648e-05	0.00412121	Hypo
19:17599028-17600088	1061	36	7.30987	-0.229988	-10.7092	1.88648e-05	0.00412121	Hypo
19:10414294-10415939	1646	36	4.74068	-0.177263	-10.7083	1.88648e-05	0.00412121	Hypo
6:158410830-158411821	992	30	9.49314	-0.328337	-10.7063	1.88648e-05	0.00412121	Hypo
9:124398475-124399055	581	12	1.82164	-0.214171	-10.7055	1.88648e-05	0.00412121	Hypo
6:138726644-138727731	1088	9	1.93803	-0.253463	-10.7023	1.88648e-05	0.00412121	Hypo
3:71804881-71805999	1119	13	4.07159	-0.328856	-10.7009	1.88648e-05	0.00412121	Hypo
22:46635393-46636409	1017	20	7.35147	-0.391964	-10.6989	1.88648e-05	0.00412121	Hypo
3:12975937-12976415	479	9	1.78313	-0.320372	-10.6959	1.88648e-05	0.00412121	Hypo
11:66006128-66010506	4379	101	12.8889	-0.147113	-10.6939	1.88648e-05	0.00412121	Hypo
2:7186302-7187052	751	10	1.69428	-0.221385	-10.6919	1.88648e-05	0.00412121	Hypo
20:47406773-47408158	1386	23	7.28696	-0.320274	-10.6889	1.88648e-05	0.00412121	Hypo
6:90504291-90504895	605	10	2.07109	-0.265518	-10.6849	1.88648e-05	0.00412121	Hypo
8:140845731-140846388	658	21	4.76759	-0.282018	-10.6806	2.07513e-05	0.00412121	Hypo
13:51578287-51578944	658	16	2.64888	-0.22181	-10.6804	2.07513e-05	0.00412121	Hypo
2:10537985-10539267	1283	30	3.60657	-0.15814	-10.6798	2.07513e-05	0.00412121	Hypo
19:14545330-14545898	569	25	4.92964	-0.22199	-10.6785	2.07513e-05	0.00412121	Hypo
1:206728648-206729459	812	13	2.2999	-0.251584	-10.6769	2.07513e-05	0.00412121	Hypo
7:50348870-50351102	2233	15	3.74205	-0.285698	-10.6765	2.07513e-05	0.00412121	Hypo
11:60869449-60870055	607	14	2.42689	-0.257293	-10.6756	2.07513e-05	0.00412121	Hypo
14:91000920-91001913	994	27	3.69245	-0.21006	-10.6688	2.07513e-05	0.00412121	Hypo
17:1965608-1967173	1566	24	5.28648	-0.260121	-10.6655	2.07513e-05	0.00412121	Hypo
7:2144459-2145260	802	31	2.89418	-0.115916	-10.6654	2.07513e-05	0.00412121	Hypo
20:4875363-4876868	1506	26	4.05018	-0.201674	-10.665	2.07513e-05	0.00412121	Hypo
14:35821798-35822852	1055	18	4.23861	-0.277053	-10.6629	2.07513e-05	0.00412121	Hypo
1:39875010-39875974	965	42	10.8229	-0.269321	-10.6628	2.07513e-05	0.00412121	Hypo
16:30907388-30908144	757	36	8.34112	-0.262829	-10.6615	2.07513e-05	0.00412121	Hypo
12:6562085-6562693	609	18	3.68505	-0.22587	-10.6564	2.07513e-05	0.00412121	Hypo
5:138720490-138721694	1205	13	2.56383	-0.23755	-10.6548	2.07513e-05	0.00412121	Hypo
19:45519403-45520252	850	17	4.93905	-0.308887	-10.6512	2.07513e-05	0.00412121	Hypo
10:72344228-72345833	1606	22	3.81167	-0.181338	-10.6495	2.07513e-05	0.00412121	Hypo
11:68831536-68832237	702	19	2.82949	-0.22674	-10.6487	2.07513e-05	0.00412121	Hypo
8:134533994-134535410	1417	15	2.73119	-0.254785	-10.6458	2.07513e-05	0.00412121	Hypo
8:123795186-123795641	456	16	2.28225	-0.262769	-10.6442	2.07513e-05	0.00412121	Hypo
17:76311081-76314454	3374	71	8.00151	-0.145815	-10.643	2.07513e-05	0.00412121	Hypo
3:42132667-42133428	762	14	3.00502	-0.226217	-10.6422	2.07513e-05	0.00412121	Hypo
19:14582189-14582776	588	38	6.47792	-0.296482	-10.6416	2.07513e-05	0.00412121	Hypo
3:195866993-195868524	1532	36	4.72971	-0.163126	-10.6409	2.07513e-05	0.00412121	Hypo
19:5585648-5586831	1184	44	6.67997	-0.244125	-10.6383	2.07513e-05	0.00412121	Hypo
19:38545478-38547267	1790	36	10.6443	-0.265215	-10.637	2.07513e-05	0.00412121	Hypo
11:117929129-117930011	883	22	4.24166	-0.213093	-10.6349	2.07513e-05	0.00412121	Hypo
19:3370150-3372805	2656	71	14.5477	-0.252791	-10.632	2.07513e-05	0.00412121	Hypo
16:88811890-88813113	1224	31	4.04245	-0.169964	-10.6273	2.07513e-05	0.00412121	Hypo
21:45387682-45388140	459	20	8.10446	-0.438425	-10.6241	2.07513e-05	0.00412121	Hypo
17:80377265-80378201	937	7	1.62405	-0.348435	-10.6238	2.07513e-05	0.00412121	Hypo
1:36923852-36924554	703	15	1.99966	-0.182016	-10.6222	2.07513e-05	0.00412121	Hypo
1:6054604-6055231	628	23	5.06154	-0.306424	-10.6161	2.07513e-05	0.00412121	Hypo
4:124509244-124509998	755	11	4.23709	-0.36787	-10.615	2.07513e-05	0.00412121	Hypo
9:134557266-134557840	575	18	4.34624	-0.351681	-10.6126	2.07513e-05	0.00412121	Hypo
2:46145432-46146195	764	8	2.3778	-0.376739	-10.6123	2.07513e-05	0.00412121	Hypo
1:235467662-235468676	1015	7	1.25884	-0.222576	-10.6104	2.07513e-05	0.00412121	Hypo
13:44986155-44986984	830	20	5.64711	-0.286053	-10.6104	2.07513e-05	0.00412121	Hypo
22:38034178-38035147	970	16	3.19568	-0.249415	-10.6097	2.07513e-05	0.00412121	Hypo
19:3951541-3952195	655	19	2.59774	-0.195279	-10.6093	2.07513e-05	0.00412121	Hypo
15:101690883-101691751	869	19	2.8266	-0.20397	-10.6071	2.07513e-05	0.00412121	Hypo
18:60253363-60253685	323	11	0.845456	-0.15021	-10.6061	2.07513e-05	0.00412121	Hypo
19:1130632-1131453	822	21	4.0041	-0.224309	-10.6048	2.07513e-05	0.00412121	Hypo
9:140527181-140528146	966	16	3.86235	-0.264228	-10.6014	2.07513e-05	0.00412121	Hypo
16:3137553-3138345	793	14	3.07622	-0.250656	-10.5986	2.07513e-05	0.00412121	Hypo
21:47294544-47295215	672	35	7.66871	-0.260062	-10.5974	2.07513e-05	0.00412121	Hypo
13:45967785-45971119	3335	29	6.6713	-0.246561	-10.5941	2.07513e-05	0.00412121	Hypo
19:30153102-30153817	716	15	2.9848	-0.253452	-10.5927	2.07513e-05	0.00412121	Hypo
1:230303390-230304202	813	19	4.62437	-0.34029	-10.5894	2.07513e-05	0.00412121	Hypo
8:123874998-123876808	1811	40	7.529	-0.241565	-10.5894	2.07513e-05	0.00412121	Hypo
9:95900077-95900525	449	12	2.88604	-0.344531	-10.5879	2.07513e-05	0.00412121	Hypo
16:49528407-49528900	494	8	1.24344	-0.194782	-10.5862	2.07513e-05	0.00412121	Hypo
14:99584282-99584939	658	48	4.6699	-0.152218	-10.585	2.07513e-05	0.00412121	Hypo
22:50049025-50049948	924	39	9.84863	-0.280395	-10.584	2.07513e-05	0.00412121	Hypo
3:52087317-52087837	521	12	1.40478	-0.246736	-10.5835	2.07513e-05	0.00412121	Hypo
9:35910295-35912082	1788	44	4.81616	-0.142513	-10.5835	2.07513e-05	0.00412121	Hypo
11:1554428-1555091	664	18	4.92347	-0.315687	-10.583	2.07513e-05	0.00412121	Hypo
2:109877556-109879022	1467	19	3.59742	-0.256399	-10.5822	2.07513e-05	0.00412121	Hypo
1:165601804-165602334	531	10	2.62922	-0.405449	-10.581	2.07513e-05	0.00412121	Hypo
2:43153331-43154324	994	31	6.47705	-0.207275	-10.5802	2.07513e-05	0.00412121	Hypo
22:43321442-43322824	1383	17	2.20374	-0.168414	-10.5799	2.07513e-05	0.00412121	Hypo
19:3605426-3606331	906	14	1.74554	-0.260394	-10.5765	2.07513e-05	0.00412121	Hypo
12:29434149-29436950	2802	16	2.66232	-0.267583	-10.5735	2.07513e-05	0.00412121	Hypo
16:54315476-54316127	652	54	15.1476	-0.371166	-10.5724	2.07513e-05	0.00412121	Hypo
22:39146685-39147346	662	29	6.68268	-0.309345	-10.5697	2.07513e-05	0.00412121	Hypo
17:55441716-55444899	3184	43	7.46695	-0.199326	-10.569	2.07513e-05	0.00412121	Hypo
9:95840701-95841335	635	21	2.90372	-0.198008	-10.5688	2.07513e-05	0.00412121	Hypo
3:159899277-159901948	2672	9	1.47	-0.249941	-10.5659	2.07513e-05	0.00412121	Hypo
10:11219567-11220386	820	22	4.02014	-0.224571	-10.5639	2.07513e-05	0.00412121	Hypo
18:74842101-74842732	632	19	4.80231	-0.31059	-10.5626	2.07513e-05	0.00412121	Hypo
17:79283546-79284533	988	37	4.05408	-0.136452	-10.5612	2.07513e-05	0.00412121	Hypo
9:66493271-66493486	216	21	1.05915	-0.0614058	-10.5606	2.07513e-05	0.00412121	Hypo
13:30928911-30929785	875	19	5.04815	-0.299276	-10.5579	2.07513e-05	0.00412121	Hypo
2:242796111-242796805	695	21	2.53499	-0.166052	-10.557	2.07513e-05	0.00412121	Hypo
21:30517494-30518649	1156	12	3.35642	-0.282712	-10.5568	2.07513e-05	0.00412121	Hypo
1:44398868-44399720	853	46	6.15043	-0.149386	-10.5551	2.07513e-05	0.00412121	Hypo
9:127238684-127240138	1455	60	10.6372	-0.181458	-10.553	2.07513e-05	0.00412121	Hypo
1:25361231-25362309	1079	15	3.28337	-0.249001	-10.5526	2.07513e-05	0.00412121	Hypo
1:9941927-9943941	2015	34	4.31956	-0.172173	-10.5506	2.07513e-05	0.00412121	Hypo
9:140211013-140211574	562	24	3.98524	-0.26422	-10.5454	2.07513e-05	0.00412121	Hypo
3:71801087-71802029	943	11	2.62629	-0.338655	-10.5441	2.07513e-05	0.00412121	Hypo
5:4022529-4023057	529	13	1.88229	-0.289098	-10.5399	2.07513e-05	0.00412121	Hypo
5:171611803-171612595	793	23	4.66312	-0.277759	-10.5381	2.07513e-05	0.00412121	Hypo
22:43287870-43288707	838	17	4.03554	-0.246941	-10.5368	2.07513e-05	0.00412121	Hypo
16:16182258-16183457	1200	24	6.63346	-0.282905	-10.5335	2.07513e-05	0.00412121	Hypo
20:36023459-36025402	1944	58	10.2616	-0.208045	-10.5315	2.07513e-05	0.00412121	Hypo
1:12127846-12128640	795	16	4.82001	-0.312817	-10.5298	2.07513e-05	0.00412121	Hypo
11:415527-416273	747	14	1.76523	-0.168916	-10.5293	2.07513e-05	0.00412121	Hypo
10:126238774-126239594	821	28	4.59747	-0.236495	-10.5284	2.07513e-05	0.00412121	Hypo
8:141257730-141258636	907	9	1.81209	-0.346361	-10.5282	2.07513e-05	0.00412121	Hypo
2:25500389-25500530	142	8	0.421952	-0.192499	-10.5275	2.07513e-05	0.00412121	Hypo
7:2998973-2999969	997	19	3.76389	-0.210311	-10.5271	2.07513e-05	0.00412121	Hypo
17:65621356-65621702	347	8	0.998948	-0.214847	-10.5268	2.07513e-05	0.00412121	Hypo
19:38423760-38424312	553	10	2.16362	-0.256597	-10.5206	2.07513e-05	0.00412121	Hypo
19:1908787-1910032	1246	33	6.64741	-0.21005	-10.5164	2.07513e-05	0.00412121	Hypo
14:91854900-91855775	876	20	3.57488	-0.221408	-10.5145	2.07513e-05	0.00412121	Hypo
17:29335980-29336692	713	37	9.48723	-0.328017	-10.514	2.07513e-05	0.00412121	Hypo
17:80821566-80822392	827	17	4.54101	-0.313759	-10.5138	2.07513e-05	0.00412121	Hypo
18:52954553-52954968	416	9	3.76885	-0.531219	-10.5137	2.07513e-05	0.00412121	Hypo
1:158980893-158981121	229	8	2.71521	-0.434919	-10.5118	2.07513e-05	0.00412121	Hypo
17:74022872-74023397	526	22	2.65793	-0.214237	-10.5104	2.07513e-05	0.00412121	Hypo
2:113470790-113471383	594	13	1.98293	-0.237168	-10.5055	2.07513e-05	0.00412121	Hypo
11:121334779-121335457	679	12	3.02635	-0.282762	-10.504	2.07513e-05	0.00412121	Hypo
6:15250677-15253827	3151	49	7.16077	-0.16211	-10.5021	2.07513e-05	0.00412121	Hypo
22:40612009-40612917	909	15	2.76632	-0.243254	-10.4972	2.07513e-05	0.00412121	Hypo
15:32933783-32934247	465	22	5.76333	-0.299856	-10.4971	2.07513e-05	0.00412121	Hypo
20:17875748-17876307	560	25	4.15318	-0.241282	-10.497	2.07513e-05	0.00412121	Hypo
6:30095486-30096174	689	36	7.03882	-0.219723	-10.4965	2.07513e-05	0.00412121	Hypo
1:156211057-156212061	1005	31	5.62246	-0.237316	-10.4955	2.07513e-05	0.00412121	Hypo
20:47339424-47340382	959	28	2.265	-0.113592	-10.4914	2.07513e-05	0.00412121	Hypo
6:41736408-41736967	560	9	1.47505	-0.256827	-10.4914	2.07513e-05	0.00412121	Hypo
11:96074588-96075410	823	25	7.2315	-0.351066	-10.4907	2.07513e-05	0.00412121	Hypo
7:73506677-73507152	476	10	1.483	-0.27785	-10.4905	2.07513e-05	0.00412121	Hypo
19:45676582-45677457	876	22	6.93175	-0.349282	-10.4901	2.07513e-05	0.00412121	Hypo
10:73426420-73427156	737	20	5.04442	-0.26976	-10.49	2.07513e-05	0.00412121	Hypo
14:21394371-21394916	546	6	1.08644	-0.465852	-10.4895	2.07513e-05	0.00412121	Hypo
7:127959131-127962095	2965	48	7.90578	-0.169822	-10.4891	2.07513e-05	0.00412121	Hypo
21:45567839-45568610	772	20	3.00782	-0.211044	-10.4824	2.07513e-05	0.00412121	Hypo
19:5951135-5952380	1246	31	3.09181	-0.140868	-10.4817	2.07513e-05	0.00412121	Hypo
8:142416102-142416713	612	20	3.08469	-0.251048	-10.4804	2.07513e-05	0.00412121	Hypo
17:48224343-48225005	663	15	2.99887	-0.230617	-10.4787	2.07513e-05	0.00412121	Hypo
8:142383177-142385095	1919	47	5.56543	-0.153962	-10.4767	2.07513e-05	0.00412121	Hypo
1:169676999-169677921	923	15	3.39501	-0.251585	-10.4733	2.07513e-05	0.00412121	Hypo
7:31026553-31027299	747	17	5.13679	-0.301773	-10.4727	2.07513e-05	0.00412121	Hypo
5:6506155-6506931	777	19	4.46362	-0.307855	-10.4714	2.07513e-05	0.00412121	Hypo
6:16836789-16837449	661	10	2.01801	-0.268377	-10.4707	2.07513e-05	0.00412121	Hypo
9:137347248-137347811	564	19	2.39154	-0.244624	-10.4693	2.07513e-05	0.00412121	Hypo
16:68103518-68104456	939	8	1.74979	-0.299884	-10.4676	2.07513e-05	0.00412121	Hypo
5:149520424-149521146	723	15	2.6889	-0.190945	-10.4658	2.07513e-05	0.00412121	Hypo
12:102218680-102220512	1833	11	1.9683	-0.203875	-10.4656	2.07513e-05	0.00412121	Hypo
16:17406997-17408403	1407	12	2.01393	-0.230941	-10.4635	2.07513e-05	0.00412121	Hypo
10:126306138-126307212	1075	23	4.39117	-0.267793	-10.4602	2.07513e-05	0.00412121	Hypo
5:177869043-177869972	930	25	3.22152	-0.15009	-10.4593	2.07513e-05	0.00412121	Hypo
13:27608768-27609281	514	24	3.4695	-0.187307	-10.4577	2.07513e-05	0.00412121	Hypo
20:31122069-31123946	1878	35	3.69954	-0.187098	-10.454	2.07513e-05	0.00412121	Hypo
22:46559207-46559889	683	21	4.08498	-0.235562	-10.4539	2.07513e-05	0.00412121	Hypo
7:960230-962274	2045	86	7.22132	-0.107816	-10.4533	2.07513e-05	0.00412121	Hypo
3:38096049-38097113	1065	6	0.884624	-0.280449	-10.4513	2.07513e-05	0.00412121	Hypo
15:74226609-74229554	2946	39	6.05933	-0.170605	-10.4513	2.07513e-05	0.00412121	Hypo
5:171536863-171537633	771	16	2.24131	-0.223829	-10.4495	2.07513e-05	0.00412121	Hypo
14:101700341-101701000	660	22	3.71535	-0.203578	-10.4487	2.07513e-05	0.00412121	Hypo
10:126293165-126295613	2449	64	11.7539	-0.190712	-10.4485	2.07513e-05	0.00412121	Hypo
4:2810769-2813542	2774	46	6.02035	-0.201929	-10.4473	2.07513e-05	0.00412121	Hypo
17:2697687-2698840	1154	22	3.92119	-0.236427	-10.4471	2.07513e-05	0.00412121	Hypo
19:47244957-47245922	966	21	5.57081	-0.29064	-10.447	2.07513e-05	0.00412121	Hypo
11:128480151-128481144	994	16	4.20372	-0.325086	-10.4468	2.07513e-05	0.00412121	Hypo
1:226847798-226851137	3340	50	9.56398	-0.234948	-10.4433	2.07513e-05	0.00412121	Hypo
6:35457862-35458780	919	33	10.6284	-0.292728	-10.443	2.07513e-05	0.00412121	Hypo
18:60979848-60982811	2964	25	4.16015	-0.172683	-10.4416	2.07513e-05	0.00412121	Hypo
11:122542154-122542727	574	14	4.28631	-0.352104	-10.441	2.07513e-05	0.00412121	Hypo
22:21318268-21322063	3796	140	16.5627	-0.10216	-10.4408	2.07513e-05	0.00412121	Hypo
14:74209010-74209747	738	13	2.71045	-0.23673	-10.4329	2.07513e-05	0.00412121	Hypo
4:7621129-7621690	562	18	3.16635	-0.261445	-10.4322	2.07513e-05	0.00412121	Hypo
1:9713149-9713890	742	21	2.83277	-0.209919	-10.4305	2.07513e-05	0.00412121	Hypo
17:72541324-72541898	575	13	1.99681	-0.22674	-10.4297	2.07513e-05	0.00412121	Hypo
11:126197648-126198274	627	24	5.65586	-0.264635	-10.4288	2.07513e-05	0.00412121	Hypo
17:80173062-80173830	769	25	5.26024	-0.258894	-10.428	2.07513e-05	0.00412121	Hypo
6:30882874-30883768	895	14	3.39316	-0.253863	-10.4255	2.07513e-05	0.00412121	Hypo
20:48605073-48605814	742	14	2.00085	-0.185736	-10.4249	2.07513e-05	0.00412121	Hypo
16:89384097-89384834	738	25	4.34509	-0.232393	-10.4241	2.07513e-05	0.00412121	Hypo
6:2970391-2970877	487	9	2.38242	-0.412597	-10.4215	2.07513e-05	0.00412121	Hypo
9:97094926-97095334	409	20	4.55258	-0.352022	-10.4211	2.07513e-05	0.00412121	Hypo
6:25025560-25028183	2624	47	8.63486	-0.223616	-10.4207	2.07513e-05	0.00412121	Hypo
22:44550536-44551758	1223	25	10.3006	-0.369845	-10.4195	2.26378e-05	0.00425127	Hypo
5:149546305-149547062	758	82	18.2628	-0.283388	-10.4163	2.26378e-05	0.00425127	Hypo
15:52428545-52429248	704	11	2.17132	-0.21124	-10.4157	2.26378e-05	0.00425127	Hypo
7:73717095-73717637	543	11	1.65867	-0.221954	-10.4156	2.26378e-05	0.00425127	Hypo
17:79419739-79420478	740	48	12.4183	-0.250742	-10.4152	2.26378e-05	0.00425127	Hypo
2:46206352-46207691	1340	21	4.42779	-0.20895	-10.4149	2.26378e-05	0.00425127	Hypo
1:46860147-46860680	534	32	1.98775	-0.147324	-10.4138	2.26378e-05	0.00425127	Hypo
8:134078869-134079727	859	14	1.7741	-0.153129	-10.4137	2.26378e-05	0.00425127	Hypo
22:36729269-36732479	3211	71	6.16028	-0.126718	-10.4111	2.26378e-05	0.00425127	Hypo
7:31035948-31039317	3370	57	6.5775	-0.13952	-10.4104	2.26378e-05	0.00425127	Hypo
21:45578175-45579167	993	24	5.13332	-0.232832	-10.4103	2.26378e-05	0.00425127	Hypo
16:1697861-1698508	648	22	4.61338	-0.311221	-10.4052	2.26378e-05	0.00425127	Hypo
17:1991735-1994616	2882	38	4.36936	-0.157858	-10.4045	2.26378e-05	0.00425127	Hypo
17:1970974-1972454	1481	29	5.47375	-0.227267	-10.4042	2.26378e-05	0.00425127	Hypo
12:713868-714399	532	12	1.97034	-0.225382	-10.4022	2.26378e-05	0.00425127	Hypo
18:74810758-74812198	1441	36	4.33206	-0.189589	-10.4012	2.26378e-05	0.00425127	Hypo
17:75841613-75842249	637	19	5.58937	-0.411731	-10.398	2.26378e-05	0.00425127	Hypo
2:97194587-97195217	631	12	2.15508	-0.226033	-10.3962	2.26378e-05	0.00425127	Hypo
2:109787401-109788583	1183	33	7.29591	-0.234386	-10.3933	2.26378e-05	0.00425127	Hypo
16:31355843-31356326	484	11	1.23703	-0.139633	-10.3933	2.26378e-05	0.00425127	Hypo
8:134512538-134516683	4146	44	8.881	-0.210567	-10.3893	2.26378e-05	0.00425127	Hypo
1:6198385-6199087	703	14	1.5954	-0.146354	-10.3886	2.26378e-05	0.00425127	Hypo
11:121461337-121463051	1715	19	2.80563	-0.179705	-10.3869	2.26378e-05	0.00425127	Hypo
1:3018193-3019699	1507	24	4.95925	-0.217709	-10.3802	2.26378e-05	0.00425127	Hypo
9:129211358-129212159	802	14	3.92028	-0.401989	-10.3798	2.26378e-05	0.00425127	Hypo
16:30197981-30198965	985	43	4.26467	-0.13786	-10.3769	2.26378e-05	0.00425127	Hypo
16:49474419-49474950	532	16	2.65375	-0.210675	-10.3769	2.26378e-05	0.00425127	Hypo
12:2434655-2435250	596	13	4.0613	-0.360645	-10.3768	2.26378e-05	0.00425127	Hypo
9:95523551-95525687	2137	33	5.5594	-0.217513	-10.3734	2.26378e-05	0.00425127	Hypo
17:1528279-1529061	783	23	6.61989	-0.36434	-10.3722	2.26378e-05	0.00425127	Hypo
19:38649201-38650018	818	16	4.25862	-0.333303	-10.3713	2.26378e-05	0.00425127	Hypo
18:10726194-10727024	831	68	7.22423	-0.125314	-10.3708	2.26378e-05	0.00425127	Hypo
7:37589857-37591094	1238	11	1.54746	-0.19568	-10.3694	2.26378e-05	0.00425127	Hypo
12:2025109-2026424	1316	25	3.67013	-0.173917	-10.3685	2.26378e-05	0.00425127	Hypo
1:960800-962854	2055	48	8.42986	-0.201296	-10.3684	2.26378e-05	0.00425127	Hypo
4:103533719-103534541	823	14	4.38408	-0.35754	-10.3682	2.26378e-05	0.00425127	Hypo
2:60773146-60774166	1021	14	4.13416	-0.326607	-10.3632	2.26378e-05	0.00425127	Hypo
19:56623372-56624471	1100	25	4.87493	-0.223854	-10.3631	2.26378e-05	0.00425127	Hypo
3:193856245-193858345	2101	41	3.47302	-0.140872	-10.3622	2.26378e-05	0.00425127	Hypo
19:47989437-47991958	2522	57	6.30134	-0.153493	-10.3613	2.26378e-05	0.00425127	Hypo
1:55013968-55014468	501	16	1.21748	-0.142419	-10.3582	2.26378e-05	0.00425127	Hypo
16:29621308-29622121	814	22	4.50113	-0.235233	-10.3573	2.26378e-05	0.00425127	Hypo
12:48195450-48196225	776	20	3.55456	-0.198124	-10.356	2.26378e-05	0.00425127	Hypo
6:31544280-31544960	681	13	3.89976	-0.413059	-10.355	2.26378e-05	0.00425127	Hypo
19:30202472-30203306	835	16	2.71676	-0.207881	-10.3521	2.26378e-05	0.00425127	Hypo
16:81790282-81790801	520	9	1.77137	-0.267158	-10.3495	2.26378e-05	0.00425127	Hypo
2:241820440-241821532	1093	12	2.22687	-0.237225	-10.3483	2.26378e-05	0.00425127	Hypo
1:245768474-245769171	698	20	5.19526	-0.289294	-10.3455	2.26378e-05	0.00425127	Hypo
20:62071951-62072445	495	22	3.83427	-0.232113	-10.3452	2.26378e-05	0.00425127	Hypo
11:68592164-68593711	1548	31	4.16566	-0.161112	-10.3449	2.26378e-05	0.00425127	Hypo
22:38709779-38711359	1581	34	5.42283	-0.193915	-10.3389	2.26378e-05	0.00425127	Hypo
6:24911212-24912281	1070	58	10.4045	-0.251896	-10.3386	2.26378e-05	0.00425127	Hypo
2:201237898-201239432	1535	11	2.31961	-0.297955	-10.3375	2.26378e-05	0.00425127	Hypo
7:2912894-2913608	715	13	2.09138	-0.22949	-10.335	2.26378e-05	0.00425127	Hypo
17:76799427-76800028	602	25	6.0563	-0.297035	-10.3348	2.26378e-05	0.00425127	Hypo
9:134403703-134404318	616	12	2.41517	-0.22074	-10.3326	2.26378e-05	0.00425127	Hypo
8:9998273-9998929	657	12	2.83861	-0.323456	-10.3316	2.26378e-05	0.00425127	Hypo
1:66798274-66799419	1146	6	0.863812	-0.155775	-10.3313	2.26378e-05	0.00425127	Hypo
11:69319847-69320686	840	12	1.44999	-0.174354	-10.329	2.26378e-05	0.00425127	Hypo
22:30648984-30649818	835	32	5.5329	-0.189432	-10.3283	2.26378e-05	0.00425127	Hypo
10:81162838-81163503	666	23	2.37017	-0.1539	-10.3274	2.26378e-05	0.00425127	Hypo
6:35447159-35447832	674	13	2.58371	-0.259218	-10.3269	2.26378e-05	0.00425127	Hypo
10:30894257-30895138	882	18	2.5974	-0.19366	-10.3233	2.26378e-05	0.00425127	Hypo
22:31264606-31265254	649	12	2.5112	-0.232523	-10.3219	2.26378e-05	0.00425127	Hypo
1:156832425-156833265	841	15	2.57656	-0.197411	-10.3216	2.26378e-05	0.00425127	Hypo
17:40565976-40567505	1530	19	2.16276	-0.147537	-10.3203	2.26378e-05	0.00425127	Hypo
13:99154513-99157551	3039	38	6.88851	-0.177509	-10.3168	2.26378e-05	0.00425127	Hypo
1:7711892-7712949	1058	22	4.99975	-0.210779	-10.3162	2.26378e-05	0.00425127	Hypo
15:75324634-75326500	1867	18	3.94346	-0.247905	-10.3162	2.26378e-05	0.00425127	Hypo
9:137234356-137234827	472	13	2.49964	-0.257816	-10.3158	2.26378e-05	0.00425127	Hypo
16:1586283-1586955	673	24	5.58675	-0.255275	-10.3153	2.26378e-05	0.00425127	Hypo
17:48547546-48549471	1926	36	5.61767	-0.17816	-10.3152	2.26378e-05	0.00425127	Hypo
13:50706740-50707744	1005	61	12.3498	-0.213222	-10.3152	2.26378e-05	0.00425127	Hypo
17:38504291-38505195	905	14	2.85104	-0.265093	-10.315	2.26378e-05	0.00425127	Hypo
13:28715886-28718096	2211	14	3.65805	-0.275034	-10.3126	2.26378e-05	0.00425127	Hypo
1:1444678-1445587	910	37	5.25172	-0.192476	-10.3113	2.26378e-05	0.00425127	Hypo
10:73031385-73032040	656	21	3.60531	-0.261539	-10.311	2.26378e-05	0.00425127	Hypo
11:2848720-2849361	642	23	4.48777	-0.233655	-10.3098	2.26378e-05	0.00425127	Hypo
16:1293912-1294603	692	21	3.24548	-0.194305	-10.309	2.26378e-05	0.00425127	Hypo
10:88295206-88295942	737	56	5.44373	-0.130518	-10.3086	2.26378e-05	0.00425127	Hypo
3:40656831-40657497	667	31	4.87276	-0.178241	-10.3085	2.26378e-05	0.00425127	Hypo
7:105698178-105698882	705	13	2.99793	-0.239679	-10.3077	2.26378e-05	0.00425127	Hypo
13:111297170-111297882	713	31	6.12771	-0.336034	-10.3042	2.26378e-05	0.00425127	Hypo
9:131447825-131448476	652	19	3.68587	-0.228884	-10.3037	2.26378e-05	0.00425127	Hypo
6:109159251-109159776	526	21	4.2069	-0.221685	-10.3021	2.26378e-05	0.00425127	Hypo
9:115618791-115619680	890	20	4.48226	-0.271282	-10.3011	2.26378e-05	0.00425127	Hypo
13:113523949-113524514	566	11	1.94378	-0.291508	-10.301	2.26378e-05	0.00425127	Hypo
20:61146338-61147256	919	30	3.22213	-0.160027	-10.3002	2.26378e-05	0.00425127	Hypo
9:124328937-124329886	950	27	4.74031	-0.206922	-10.2996	2.26378e-05	0.00425127	Hypo
19:58399789-58400361	573	36	3.28285	-0.128914	-10.2975	2.26378e-05	0.00425127	Hypo
1:226837649-226838459	811	20	3.38225	-0.218236	-10.2969	2.26378e-05	0.00425127	Hypo
3:42114547-42115049	503	10	2.13776	-0.33888	-10.2962	2.26378e-05	0.00425127	Hypo
4:183746098-183747243	1146	28	7.12729	-0.28696	-10.292	2.45242e-05	0.00431654	Hypo
20:62668219-62669417	1199	39	5.81576	-0.158347	-10.2917	2.45242e-05	0.00431654	Hypo
21:44259689-44260395	707	25	6.76602	-0.348937	-10.2911	2.45242e-05	0.00431654	Hypo
13:113540189-113540631	443	28	3.53917	-0.148934	-10.29	2.45242e-05	0.00431654	Hypo
16:85125829-85126677	849	27	5.17272	-0.23703	-10.2898	2.45242e-05	0.00431654	Hypo
7:138305572-138305931	360	12	1.79115	-0.261201	-10.2889	2.45242e-05	0.00431654	Hypo
7:138395061-138395761	701	14	1.98182	-0.194787	-10.2886	2.45242e-05	0.00431654	Hypo
5:10601016-10601936	921	22	5.47215	-0.338843	-10.287	2.45242e-05	0.00431654	Hypo
21:45258543-45259031	489	12	1.23084	-0.169665	-10.287	2.45242e-05	0.00431654	Hypo
2:239412567-239413568	1002	28	6.90757	-0.279589	-10.2854	2.45242e-05	0.00431654	Hypo
6:26215324-26216179	856	32	4.70163	-0.212699	-10.2847	2.45242e-05	0.00431654	Hypo
8:1940088-1940630	543	18	1.96213	-0.182455	-10.2831	2.45242e-05	0.00431654	Hypo
1:211704931-211705305	375	9	1.12286	-0.18239	-10.2829	2.45242e-05	0.00431654	Hypo
6:41437464-41437908	445	30	2.50699	-0.126008	-10.2818	2.45242e-05	0.00431654	Hypo
19:16228191-16228813	623	15	2.8298	-0.199483	-10.2811	2.45242e-05	0.00431654	Hypo
20:30154488-30155916	1429	20	5.61734	-0.343822	-10.281	2.45242e-05	0.00431654	Hypo
16:57146290-57147143	854	15	2.86541	-0.283139	-10.2802	2.45242e-05	0.00431654	Hypo
22:50747674-50748292	619	12	2.20964	-0.262002	-10.2785	2.45242e-05	0.00431654	Hypo
19:16546404-16547181	778	14	4.59678	-0.333456	-10.2773	2.45242e-05	0.00431654	Hypo
22:45629972-45630864	893	18	3.40442	-0.257717	-10.2732	2.45242e-05	0.00431654	Hypo
9:133000622-133001296	675	19	3.29805	-0.219315	-10.2702	2.45242e-05	0.00431654	Hypo
7:129287038-129287161	124	9	0.564016	0.13112	10.2679	2.45242e-05	0.00431654	Hyper
20:61509040-61509806	767	19	2.52191	-0.163858	-10.2652	2.45242e-05	0.00431654	Hypo
14:89653247-89654147	901	13	4.0666	-0.420576	-10.265	2.45242e-05	0.00431654	Hypo
10:72745133-72746151	1019	15	2.55114	-0.261885	-10.2644	2.45242e-05	0.00431654	Hypo
9:139642809-139644231	1423	36	2.64077	-0.130184	-10.2639	2.45242e-05	0.00431654	Hypo
12:91784-92664	881	17	3.45731	-0.236073	-10.2617	2.45242e-05	0.00431654	Hypo
16:29318785-29319752	968	19	3.30419	-0.212883	-10.2607	2.45242e-05	0.00431654	Hypo
8:144649274-144649741	468	50	12.9759	-0.354499	-10.2579	2.45242e-05	0.00431654	Hypo
19:48750965-48752229	1265	16	3.69824	-0.257123	-10.2569	2.45242e-05	0.00431654	Hypo
9:139544885-139545719	835	23	6.55128	-0.334453	-10.2565	2.45242e-05	0.00431654	Hypo
3:43447154-43448253	1100	14	2.61078	-0.288878	-10.2552	2.45242e-05	0.00431654	Hypo
2:145260975-145265419	4445	32	4.08112	-0.165352	-10.2542	2.45242e-05	0.00431654	Hypo
2:47205424-47207072	1649	35	3.6594	-0.136021	-10.2535	2.45242e-05	0.00431654	Hypo
7:11221423-11221595	173	5	0.291226	0.118736	10.2533	2.45242e-05	0.00431654	Hyper
1:235062420-235063174	755	23	6.63233	-0.364164	-10.2533	2.45242e-05	0.00431654	Hypo
17:76113651-76114412	762	32	3.48672	-0.217132	-10.2531	2.45242e-05	0.00431654	Hypo
6:90893050-90896706	3657	29	5.03938	-0.192443	-10.2523	2.45242e-05	0.00431654	Hypo
4:48384196-48384653	458	6	0.410375	-0.113948	-10.2515	2.45242e-05	0.00431654	Hypo
1:51760029-51760682	654	17	2.87934	-0.190438	-10.2502	2.45242e-05	0.00431654	Hypo
10:135055114-135055702	589	22	2.51238	-0.219457	-10.2485	2.45242e-05	0.00431654	Hypo
8:38831681-38832698	1018	86	28.7842	-0.380717	-10.2458	2.45242e-05	0.00431654	Hypo
19:13085522-13086280	759	19	5.42099	-0.312024	-10.2457	2.45242e-05	0.00431654	Hypo
10:80887775-80890369	2595	27	2.6976	-0.147714	-10.2453	2.45242e-05	0.00431654	Hypo
3:42144062-42144596	535	9	2.0104	-0.349001	-10.245	2.45242e-05	0.00431654	Hypo
17:78846773-78847820	1048	24	2.68639	-0.158937	-10.245	2.45242e-05	0.00431654	Hypo
1:3061661-3063082	1422	57	10.4577	-0.216379	-10.2404	2.45242e-05	0.00431654	Hypo
4:8206939-8207559	621	26	2.43477	-0.157579	-10.2402	2.45242e-05	0.00431654	Hypo
6:35738942-35739237	296	7	1.30225	-0.308073	-10.2402	2.45242e-05	0.00431654	Hypo
12:52627309-52628931	1623	52	6.89498	-0.141317	-10.2398	2.45242e-05	0.00431654	Hypo
2:43161603-43162339	737	17	2.18852	-0.153703	-10.2387	2.45242e-05	0.00431654	Hypo
16:50701748-50702982	1235	24	4.25007	-0.202964	-10.2373	2.45242e-05	0.00431654	Hypo
1:201500353-201501125	773	23	3.95808	-0.21315	-10.2366	2.45242e-05	0.00431654	Hypo
6:152011511-152012887	1377	13	3.20505	-0.247591	-10.2345	2.45242e-05	0.00431654	Hypo
1:221347732-221348800	1069	10	2.83223	-0.329158	-10.2328	2.45242e-05	0.00431654	Hypo
2:73927619-73929953	2335	42	4.106	-0.129636	-10.2323	2.45242e-05	0.00431654	Hypo
16:4452499-4453215	717	31	4.44867	-0.175632	-10.2268	2.45242e-05	0.00431654	Hypo
6:155464545-155465275	731	9	2.37886	-0.318427	-10.2257	2.45242e-05	0.00431654	Hypo
9:139423011-139423960	950	22	3.28914	-0.205603	-10.224	2.45242e-05	0.00431654	Hypo
2:65196816-65197698	883	26	9.54954	-0.430594	-10.2224	2.45242e-05	0.00431654	Hypo
17:21045351-21046015	665	16	1.91584	-0.205772	-10.2224	2.45242e-05	0.00431654	Hypo
2:39470592-39470799	208	11	0.622187	-0.153385	-10.2218	2.45242e-05	0.00431654	Hypo
8:56873029-56874201	1173	8	2.16072	-0.273429	-10.2179	2.45242e-05	0.00431654	Hypo
4:8317227-8317995	769	23	3.71935	-0.203277	-10.2164	2.45242e-05	0.00431654	Hypo
8:142402615-142403079	465	22	2.77589	-0.248823	-10.2141	2.45242e-05	0.00431654	Hypo
2:135070007-135070816	810	19	2.98138	-0.182033	-10.2135	2.45242e-05	0.00431654	Hypo
3:195589678-195590460	783	26	3.34166	-0.171066	-10.2135	2.45242e-05	0.00431654	Hypo
21:43954241-43955393	1153	30	9.06519	-0.374123	-10.2132	2.45242e-05	0.00431654	Hypo
19:39166242-39169442	3201	53	6.06345	-0.135427	-10.2129	2.45242e-05	0.00431654	Hypo
16:85341284-85341964	681	19	1.74257	-0.16741	-10.2097	2.45242e-05	0.00431654	Hypo
17:17628064-17629381	1318	61	14.9452	-0.287017	-10.2087	2.45242e-05	0.00431654	Hypo
13:43922412-43922791	380	5	0.488741	-0.198161	-10.2078	2.45242e-05	0.00431654	Hypo
17:72743009-72743617	609	9	1.24199	-0.190902	-10.2072	2.45242e-05	0.00431654	Hypo
20:47298957-47300341	1385	28	4.40862	-0.204559	-10.2036	2.45242e-05	0.00431654	Hypo
2:110092115-110093688	1574	14	2.54647	-0.218224	-10.2035	2.45242e-05	0.00431654	Hypo
1:202803960-202805103	1144	13	2.15538	-0.190869	-10.2033	2.45242e-05	0.00431654	Hypo
5:139050266-139050782	517	15	2.15604	-0.228909	-10.1986	2.45242e-05	0.00431654	Hypo
1:15482697-15483700	1004	14	2.80511	-0.271232	-10.1977	2.45242e-05	0.00431654	Hypo
7:2285208-2285729	522	18	1.99973	-0.166749	-10.1968	2.45242e-05	0.00431654	Hypo
22:37879530-37880361	832	27	5.74436	-0.279731	-10.1968	2.45242e-05	0.00431654	Hypo
8:144654644-144655553	910	35	5.42593	-0.201959	-10.1935	2.45242e-05	0.00431654	Hypo
18:57290132-57291890	1759	15	3.07089	-0.27927	-10.1927	2.45242e-05	0.00431654	Hypo
3:38155788-38157522	1735	31	4.67678	-0.189557	-10.1926	2.45242e-05	0.00431654	Hypo
1:221880481-221881239	759	10	1.87995	-0.197551	-10.1923	2.45242e-05	0.00431654	Hypo
7:150101123-150101806	684	21	3.06564	-0.233236	-10.1912	2.45242e-05	0.00431654	Hypo
20:3064971-3066014	1044	35	5.19785	-0.212878	-10.1889	2.45242e-05	0.00431654	Hypo
17:400381-401197	817	18	3.11702	-0.248384	-10.1887	2.45242e-05	0.00431654	Hypo
10:102278894-102279791	898	77	11.4967	-0.186196	-10.183	2.45242e-05	0.00431654	Hypo
1:208409878-208410384	507	9	1.45145	-0.334964	-10.1824	2.45242e-05	0.00431654	Hypo
11:1860215-1862153	1939	60	6.42798	-0.147128	-10.1786	2.45242e-05	0.00431654	Hypo
8:103675092-103675497	406	9	2.66913	-0.37701	-10.1774	2.45242e-05	0.00431654	Hypo
22:25782507-25783672	1166	24	6.19906	-0.301711	-10.1761	2.45242e-05	0.00431654	Hypo
19:3813451-3814131	681	22	3.50604	-0.212797	-10.1748	2.45242e-05	0.00431654	Hypo
19:923687-924461	775	20	3.36928	-0.235245	-10.1733	2.45242e-05	0.00431654	Hypo
1:3058120-3058855	736	30	5.05573	-0.208756	-10.1689	2.45242e-05	0.00431654	Hypo
7:132114897-132116151	1255	12	3.76024	-0.330448	-10.1679	2.45242e-05	0.00431654	Hypo
1:205661294-205662290	997	14	2.9028	-0.240123	-10.1679	2.45242e-05	0.00431654	Hypo
2:10521210-10522153	944	19	1.78502	-0.138688	-10.1674	2.45242e-05	0.00431654	Hypo
20:31148575-31149154	580	29	5.5138	-0.302961	-10.1672	2.45242e-05	0.00431654	Hypo
20:56056942-56057811	870	17	3.56471	-0.206398	-10.1672	2.45242e-05	0.00431654	Hypo
19:17637411-17638214	804	23	6.54289	-0.365459	-10.1654	2.45242e-05	0.00431654	Hypo
18:21378051-21378490	440	11	3.1737	-0.432802	-10.1654	2.45242e-05	0.00431654	Hypo
21:43835257-43835920	664	22	6.81041	-0.370141	-10.1652	2.45242e-05	0.00431654	Hypo
1:862297-863330	1034	29	5.35726	-0.214058	-10.1648	2.45242e-05	0.00431654	Hypo
6:157203821-157205772	1952	34	7.80327	-0.237324	-10.1645	2.45242e-05	0.00431654	Hypo
20:17592699-17593329	631	17	3.72363	-0.308958	-10.1644	2.45242e-05	0.00431654	Hypo
1:19648765-19649258	494	12	1.85345	-0.238296	-10.1641	2.45242e-05	0.00431654	Hypo
22:45073268-45074174	907	22	3.7682	-0.268533	-10.1621	2.45242e-05	0.00431654	Hypo
13:52338655-52339423	769	14	3.29514	-0.265518	-10.1616	2.45242e-05	0.00431654	Hypo
16:10973810-10975121	1312	20	3.86189	-0.28228	-10.161	2.45242e-05	0.00431654	Hypo
14:105166615-105167500	886	38	6.75272	-0.228676	-10.1609	2.45242e-05	0.00431654	Hypo
20:20530027-20530338	312	9	1.83461	-0.447293	-10.1605	2.45242e-05	0.00431654	Hypo
11:10423016-10423870	855	8	1.83827	-0.233864	-10.1591	2.64107e-05	0.00431654	Hypo
9:67780237-67780707	471	13	5.17027	-0.458076	-10.1558	2.64107e-05	0.00431654	Hypo
22:23538417-23539086	670	18	4.90837	-0.31464	-10.1556	2.64107e-05	0.00431654	Hypo
9:139565918-139569749	3832	118	13.786	-0.125163	-10.1553	2.64107e-05	0.00431654	Hypo
21:44075076-44075945	870	21	3.03015	-0.220362	-10.1535	2.64107e-05	0.00431654	Hypo
22:29597027-29597717	691	12	1.09139	-0.17025	-10.1506	2.64107e-05	0.00431654	Hypo
22:44512457-44513622	1166	20	2.78415	-0.179641	-10.1499	2.64107e-05	0.00431654	Hypo
19:1560519-1561215	697	27	4.50867	-0.214311	-10.1483	2.64107e-05	0.00431654	Hypo
1:36618344-36619005	662	15	4.35351	-0.324976	-10.148	2.64107e-05	0.00431654	Hypo
13:96144743-96145495	753	13	3.93039	-0.343577	-10.1459	2.64107e-05	0.00431654	Hypo
11:45185095-45186122	1028	18	4.14196	-0.273474	-10.1455	2.64107e-05	0.00431654	Hypo
10:134428735-134430049	1315	45	10.1395	-0.262075	-10.1443	2.64107e-05	0.00431654	Hypo
20:62061826-62062604	779	19	2.85396	-0.209906	-10.1433	2.64107e-05	0.00431654	Hypo
1:149332712-149334397	1686	88	10.7862	-0.137733	-10.1432	2.64107e-05	0.00431654	Hypo
4:8418976-8419587	612	11	3.50091	-0.447228	-10.1429	2.64107e-05	0.00431654	Hypo
11:75295101-75295686	586	23	2.6028	-0.168886	-10.142	2.64107e-05	0.00431654	Hypo
11:126323813-126324682	870	19	3.58855	-0.240895	-10.1413	2.64107e-05	0.00431654	Hypo
8:23032632-23033129	498	9	1.36337	-0.246093	-10.1412	2.64107e-05	0.00431654	Hypo
3:109056042-109057328	1287	18	5.43521	-0.306713	-10.1394	2.64107e-05	0.00431654	Hypo
19:18280366-18280890	525	30	8.33559	-0.346104	-10.137	2.64107e-05	0.00431654	Hypo
10:80390504-80391604	1101	15	3.08525	-0.235597	-10.1365	2.64107e-05	0.00431654	Hypo
16:3872355-3873278	924	14	1.90699	-0.219213	-10.1357	2.64107e-05	0.00431654	Hypo
19:722448-723411	964	27	4.37915	-0.201081	-10.1346	2.64107e-05	0.00431654	Hypo
2:46503554-46505425	1872	17	1.92028	-0.177177	-10.1328	2.64107e-05	0.00431654	Hypo
6:43063770-43065213	1444	23	4.67978	-0.256219	-10.1293	2.64107e-05	0.00431654	Hypo
10:91091816-91092950	1135	11	2.87894	-0.29854	-10.1281	2.64107e-05	0.00431654	Hypo
13:66180437-66181337	901	6	1.14822	0.28205	10.128	2.64107e-05	0.00431654	Hyper
2:153550549-153551624	1076	12	4.65914	-0.466297	-10.1266	2.64107e-05	0.00431654	Hypo
3:136467652-136468416	765	12	1.72933	-0.260788	-10.126	2.64107e-05	0.00431654	Hypo
11:118899997-118900704	708	11	1.82402	-0.242483	-10.1255	2.64107e-05	0.00431654	Hypo
18:46214953-46215621	669	11	1.84408	-0.22035	-10.1243	2.64107e-05	0.00431654	Hypo
12:11959921-11961129	1209	11	2.35156	-0.308345	-10.1234	2.64107e-05	0.00431654	Hypo
9:132399293-132399852	560	12	2.53489	-0.292489	-10.1227	2.64107e-05	0.00431654	Hypo
6:36816103-36817913	1811	41	2.77356	-0.0809523	-10.1226	2.64107e-05	0.00431654	Hypo
12:125160441-125160999	559	25	3.99769	-0.239072	-10.1213	2.64107e-05	0.00431654	Hypo
20:3646580-3647041	462	10	1.18485	-0.197666	-10.1198	2.64107e-05	0.00431654	Hypo
1:201462910-201463577	668	12	5.7508	-0.513604	-10.1198	2.64107e-05	0.00431654	Hypo
11:44622452-44623154	703	13	4.09538	-0.395281	-10.1187	2.64107e-05	0.00431654	Hypo
19:42789362-42790943	1582	28	5.28621	-0.238057	-10.1166	2.64107e-05	0.00431654	Hypo
10:5521327-5522143	817	17	2.09812	-0.226153	-10.114	2.64107e-05	0.00431654	Hypo
1:151788062-151789012	951	15	2.35917	-0.175956	-10.1126	2.64107e-05	0.00431654	Hypo
18:19247266-19247493	228	10	0.553575	0.119868	10.1117	2.64107e-05	0.00431654	Hyper
3:32156133-32156507	375	15	3.51719	-0.247393	-10.1111	2.64107e-05	0.00431654	Hypo
11:64630410-64632499	2090	59	12.3004	-0.236289	-10.1102	2.64107e-05	0.00431654	Hypo
3:195686090-195687023	934	17	3.17069	-0.205596	-10.108	2.64107e-05	0.00431654	Hypo
9:130792383-130793826	1444	34	3.32865	-0.130321	-10.1064	2.64107e-05	0.00431654	Hypo
14:101154540-101155108	569	15	1.73601	-0.184084	-10.1059	2.64107e-05	0.00431654	Hypo
17:55932767-55934224	1458	27	4.81679	-0.239587	-10.0954	2.64107e-05	0.00431654	Hypo
20:61144870-61145540	671	30	4.96775	-0.243977	-10.0915	2.64107e-05	0.00431654	Hypo
1:41307066-41307763	698	12	1.64247	-0.205723	-10.0904	2.64107e-05	0.00431654	Hypo
21:45160770-45161230	461	48	14.2687	-0.232067	-10.0897	2.64107e-05	0.00431654	Hypo
8:144425183-144428139	2957	69	9.154	-0.154008	-10.0894	2.64107e-05	0.00431654	Hypo
11:2802074-2803014	941	17	2.76558	-0.220367	-10.0876	2.64107e-05	0.00431654	Hypo
14:69150600-69152767	2168	20	4.94538	-0.311371	-10.0867	2.64107e-05	0.00431654	Hypo
2:122015263-122016030	768	17	2.03633	-0.168047	-10.0853	2.64107e-05	0.00431654	Hypo
3:49845200-49847305	2106	20	3.32566	-0.22004	-10.0842	2.64107e-05	0.00431654	Hypo
8:145577416-145578414	999	92	10.9852	-0.145726	-10.0836	2.64107e-05	0.00431654	Hypo
6:84154031-84155212	1182	13	4.25911	-0.322021	-10.0835	2.64107e-05	0.00431654	Hypo
22:28181264-28182123	860	35	9.34674	-0.312825	-10.0823	2.64107e-05	0.00431654	Hypo
3:72062123-72062696	574	12	2.39293	-0.284029	-10.082	2.64107e-05	0.00431654	Hypo
2:109911418-109912389	972	17	2.04341	-0.179294	-10.0814	2.64107e-05	0.00431654	Hypo
16:31366880-31369251	2372	67	16.5505	-0.281583	-10.0811	2.64107e-05	0.00431654	Hypo
6:14499819-14500520	702	13	3.07249	-0.285392	-10.0799	2.64107e-05	0.00431654	Hypo
12:4333494-4334079	586	16	3.04511	-0.245654	-10.0781	2.64107e-05	0.00431654	Hypo
13:113976083-113976746	664	29	6.62481	-0.250561	-10.0767	2.64107e-05	0.00431654	Hypo
11:2834344-2835060	717	14	2.39252	-0.308118	-10.0763	2.64107e-05	0.00431654	Hypo
1:1690235-1691265	1031	49	14.1312	-0.302298	-10.076	2.64107e-05	0.00431654	Hypo
3:39187688-39188656	969	14	2.9996	-0.237052	-10.0755	2.64107e-05	0.00431654	Hypo
5:1109344-1111190	1847	69	9.54816	-0.18035	-10.0754	2.64107e-05	0.00431654	Hypo
22:46423314-46424825	1512	82	9.1862	-0.128577	-10.0746	2.64107e-05	0.00431654	Hypo
1:111036836-111037897	1062	25	3.7141	-0.204234	-10.0716	2.64107e-05	0.00431654	Hypo
6:1670963-1671676	714	16	4.02868	-0.257498	-10.0713	2.64107e-05	0.00431654	Hypo
3:71012189-71013092	904	20	7.98757	-0.388284	-10.0711	2.64107e-05	0.00431654	Hypo
17:27463907-27465333	1427	14	2.11949	-0.21649	-10.0688	2.64107e-05	0.00431654	Hypo
16:3062269-3063211	943	51	8.50103	-0.187972	-10.0672	2.64107e-05	0.00431654	Hypo
5:126323208-126323997	790	9	2.71544	-0.356587	-10.0655	2.64107e-05	0.00431654	Hypo
11:63862449-63863236	788	18	2.79955	-0.164356	-10.0634	2.64107e-05	0.00431654	Hypo
22:38713768-38714549	782	25	2.51432	-0.133477	-10.0624	2.64107e-05	0.00431654	Hypo
3:195489962-195491057	1096	39	8.91634	-0.280067	-10.0621	2.64107e-05	0.00431654	Hypo
7:4792900-4793563	664	20	4.07486	-0.338229	-10.0621	2.64107e-05	0.00431654	Hypo
17:78850923-78851516	594	21	2.4091	-0.184048	-10.0621	2.64107e-05	0.00431654	Hypo
12:52587417-52590104	2688	29	2.92676	-0.175927	-10.0603	2.64107e-05	0.00431654	Hypo
4:55526740-55528421	1682	15	2.95948	-0.230752	-10.0576	2.64107e-05	0.00431654	Hypo
6:13766410-13767214	805	14	3.78047	-0.328913	-10.0552	2.64107e-05	0.00431654	Hypo
22:43041748-43043270	1523	34	4.92855	-0.182967	-10.0538	2.64107e-05	0.00431654	Hypo
17:55371483-55373703	2221	26	5.6433	-0.25193	-10.0533	2.64107e-05	0.00431654	Hypo
19:33754286-33754633	348	16	1.43555	-0.216739	-10.0522	2.64107e-05	0.00431654	Hypo
20:60880003-60881799	1797	70	14.7822	-0.228433	-10.0387	2.64107e-05	0.00431654	Hypo
12:75837581-75839189	1609	13	2.38576	-0.235124	-10.0385	2.64107e-05	0.00431654	Hypo
20:62474100-62475041	942	21	4.22455	-0.244507	-10.0374	2.64107e-05	0.00431654	Hypo
19:54683361-54684101	741	15	2.7675	-0.215884	-10.0353	2.64107e-05	0.00431654	Hypo
20:47434950-47435660	711	15	3.37458	-0.318523	-10.0352	2.64107e-05	0.00431654	Hypo
16:85600229-85600923	695	28	6.198	-0.24536	-10.0268	2.64107e-05	0.00431654	Hypo
10:33227160-33227970	811	16	3.16597	-0.264181	-10.0254	2.64107e-05	0.00431654	Hypo
20:52322780-52323566	787	6	0.67441	-0.210337	-10.0215	2.64107e-05	0.00431654	Hypo
16:88846320-88847197	878	21	5.03871	-0.309929	-10.0213	2.64107e-05	0.00431654	Hypo
19:1192237-1192871	635	17	4.5651	-0.332836	-10.015	2.64107e-05	0.00431654	Hypo
11:1986877-1988645	1769	61	8.12485	-0.179672	-10.015	2.64107e-05	0.00431654	Hypo
19:829580-832256	2677	116	16.0082	0.165813	10.0143	2.64107e-05	0.00431654	Hyper
11:2800505-2801358	854	24	5.01722	-0.287687	-10.0115	2.64107e-05	0.00431654	Hypo
5:139077828-139078433	606	12	3.08238	-0.360446	-10.0113	2.64107e-05	0.00431654	Hypo
10:75626275-75628380	2106	34	3.86575	-0.164278	-10.0089	2.64107e-05	0.00431654	Hypo
21:46338375-46339008	634	20	2.67844	-0.185236	-10.0081	2.64107e-05	0.00431654	Hypo
10:72218640-72219216	577	24	2.79451	-0.150498	-10.0071	2.64107e-05	0.00431654	Hypo
18:74813996-74815089	1094	9	2.1612	-0.342087	-10.006	2.64107e-05	0.00431654	Hypo
1:149711845-149712401	557	30	6.25519	-0.233874	-10.0059	2.64107e-05	0.00431654	Hypo
6:15407593-15410587	2995	29	5.13155	-0.225723	-10.0059	2.64107e-05	0.00431654	Hypo
16:15237886-15238795	910	39	4.933	-0.161944	-10.0053	2.64107e-05	0.00431654	Hypo
19:48010408-48011368	961	19	3.44278	-0.214897	-10.0029	2.64107e-05	0.00431654	Hypo
12:54679782-54682212	2431	23	3.10518	-0.143142	-10.0007	2.64107e-05	0.00431654	Hypo
9:71510459-71511351	893	7	2.00969	-0.403797	-10.0006	2.64107e-05	0.00431654	Hypo
8:130605136-130607241	2106	29	3.60417	-0.165971	-9.99609	2.64107e-05	0.00431654	Hypo
17:34227447-34228205	759	9	1.23191	-0.275676	-9.99599	2.64107e-05	0.00431654	Hypo
17:9335983-9336757	775	11	2.20291	-0.217404	-9.9949	2.64107e-05	0.00431654	Hypo
8:103588641-103589260	620	12	1.69164	-0.234897	-9.99261	2.64107e-05	0.00431654	Hypo
16:88125304-88126199	896	31	8.68591	-0.373863	-9.99026	2.64107e-05	0.00431654	Hypo
20:47346268-47347014	747	19	2.58868	-0.154072	-9.9902	2.64107e-05	0.00431654	Hypo
2:219194277-219195150	874	15	2.82855	-0.208718	-9.99017	2.64107e-05	0.00431654	Hypo
13:30421714-30422318	605	16	4.80711	-0.336292	-9.98633	2.64107e-05	0.00431654	Hypo
13:30945932-30946679	748	13	1.06324	-0.115184	-9.9806	2.64107e-05	0.00431654	Hypo
2:25153672-25154472	801	9	1.05089	-0.146079	-9.9769	2.64107e-05	0.00431654	Hypo
5:1106428-1107807	1380	47	8.18166	-0.17858	-9.97663	2.64107e-05	0.00431654	Hypo
17:72776687-72777223	537	7	0.862029	-0.277	-9.97476	2.64107e-05	0.00431654	Hypo
14:101143056-101147189	4134	102	28.5475	-0.301246	-9.96916	2.64107e-05	0.00431654	Hypo
1:120904801-120905579	779	49	6.56269	-0.161604	-9.96908	2.64107e-05	0.00431654	Hypo
7:1094082-1094687	606	34	5.2438	-0.208177	-9.96778	2.64107e-05	0.00431654	Hypo
8:37451590-37452267	678	14	2.53485	-0.22276	-9.96563	2.64107e-05	0.00431654	Hypo
20:50029124-50030167	1044	29	3.10783	-0.12625	-9.96375	2.64107e-05	0.00431654	Hypo
19:19571225-19573650	2426	59	14.1463	-0.28436	-9.96349	2.64107e-05	0.00431654	Hypo
7:73985027-73987273	2247	35	5.82751	-0.20625	-9.96323	2.64107e-05	0.00431654	Hypo
10:80008017-80009118	1102	29	8.50405	-0.29893	-9.96277	2.64107e-05	0.00431654	Hypo
17:1975034-1975877	844	25	3.96005	-0.178316	-9.95557	2.64107e-05	0.00431654	Hypo
19:51215854-51216580	727	14	2.63934	-0.223943	-9.9547	2.64107e-05	0.00431654	Hypo
8:134281744-134282340	597	12	1.99036	-0.290303	-9.95377	2.64107e-05	0.00431654	Hypo
20:47303818-47304781	964	13	3.49347	-0.336754	-9.95295	2.64107e-05	0.00431654	Hypo
7:1221192-1221530	339	15	2.83244	-0.278024	-9.95191	2.64107e-05	0.00431654	Hypo
1:200216673-200217178	506	17	4.05217	-0.297626	-9.95104	2.64107e-05	0.00431654	Hypo
3:193988320-193989922	1603	40	10.4179	-0.317342	-9.94872	2.64107e-05	0.00431654	Hypo
7:18359734-18360646	913	7	2.73744	-0.439262	-9.94747	2.64107e-05	0.00431654	Hypo
11:2013477-2014381	905	41	6.26898	-0.170621	-9.94575	2.64107e-05	0.00431654	Hypo
14:103003713-103007221	3509	86	6.97219	-0.118693	-9.94324	2.82972e-05	0.00459648	Hypo
19:7410025-7410860	836	18	2.70994	-0.173411	-9.9402	2.82972e-05	0.00459648	Hypo
16:28943019-28943608	590	14	4.09758	-0.372552	-9.93981	2.82972e-05	0.00459648	Hypo
11:1323848-1324605	758	25	3.8122	-0.190842	-9.93818	2.82972e-05	0.00459648	Hypo
17:62074883-62075093	211	8	0.432177	-0.109662	-9.93754	2.82972e-05	0.00459648	Hypo
16:85596249-85599218	2970	77	7.77219	-0.150644	-9.93632	2.82972e-05	0.00459648	Hypo
7:38366896-38367742	847	9	2.15872	-0.301744	-9.93613	2.82972e-05	0.00459648	Hypo
2:33246805-33248469	1665	13	3.9441	-0.309834	-9.93377	2.82972e-05	0.00459648	Hypo
16:11031156-11031696	541	10	3.93725	-0.505537	-9.93282	2.82972e-05	0.00459648	Hypo
3:5050716-5051652	937	10	1.98474	-0.309147	-9.93165	2.82972e-05	0.00459648	Hypo
1:155034520-155035569	1050	61	7.35934	-0.141308	-9.93056	2.82972e-05	0.00459648	Hypo
12:54143932-54144638	707	15	2.68199	-0.247249	-9.92769	2.82972e-05	0.00459648	Hypo
16:89827751-89828357	607	16	5.41739	-0.459833	-9.92609	3.01837e-05	0.00478781	Hypo
16:88759276-88760054	779	21	4.36326	-0.252806	-9.92592	3.01837e-05	0.00478781	Hypo
13:113328168-113328979	812	14	3.02197	-0.224398	-9.92382	3.01837e-05	0.00478781	Hypo
11:10679026-10679758	733	16	3.61113	-0.326381	-9.9234	3.01837e-05	0.00478781	Hypo
4:124426162-124426586	425	13	2.633	-0.275678	-9.92285	3.01837e-05	0.00478781	Hypo
17:75260854-75261329	476	20	2.67359	-0.175404	-9.92253	3.01837e-05	0.00478781	Hypo
17:8927044-8927761	718	17	3.32407	-0.272772	-9.92163	3.01837e-05	0.00478781	Hypo
4:55806839-55807874	1036	8	1.97322	-0.367397	-9.92017	3.01837e-05	0.00478781	Hypo
5:171269198-171270285	1088	23	3.48085	-0.192712	-9.91958	3.01837e-05	0.00478781	Hypo
6:15363560-15365191	1632	16	2.70383	-0.183779	-9.91651	3.01837e-05	0.00478781	Hypo
14:53697914-53698457	544	6	1.51723	-0.329254	-9.91534	3.01837e-05	0.00478781	Hypo
17:42467780-42468320	541	9	1.91144	-0.361451	-9.9152	3.01837e-05	0.00478781	Hypo
1:221861284-221862794	1511	8	3.05814	-0.453174	-9.91418	3.01837e-05	0.00478781	Hypo
5:75626842-75627808	967	9	1.24997	-0.238834	-9.91226	3.01837e-05	0.00478781	Hypo
2:225264000-225265649	1650	16	4.55459	-0.328486	-9.91194	3.01837e-05	0.00478781	Hypo
12:125583480-125583859	380	11	2.04427	-0.290001	-9.91082	3.01837e-05	0.00478781	Hypo
12:2612653-2613221	569	16	4.05737	-0.391972	-9.90999	3.01837e-05	0.00478781	Hypo
1:149683060-149684136	1077	34	13.3409	-0.399157	-9.90955	3.01837e-05	0.00478781	Hypo
18:77219712-77220446	735	10	2.03562	-0.284367	-9.90728	3.01837e-05	0.00478781	Hypo
4:6903791-6904431	641	31	4.41903	-0.170956	-9.90724	3.01837e-05	0.00478781	Hypo
19:38794080-38794963	884	31	6.58358	-0.24472	-9.90507	3.01837e-05	0.00478781	Hypo
19:908332-909710	1379	38	4.31165	-0.183675	-9.90066	3.01837e-05	0.00478781	Hypo
14:75439968-75440488	521	15	1.61498	-0.216224	-9.90033	3.01837e-05	0.00478781	Hypo
9:135870389-135871192	804	13	2.9191	-0.301466	-9.89892	3.01837e-05	0.00478781	Hypo
11:63859430-63860315	886	23	4.04545	-0.199633	-9.8984	3.01837e-05	0.00478781	Hypo
15:82237308-82237965	658	8	2.06166	-0.301663	-9.89757	3.01837e-05	0.00478781	Hypo
16:2202832-2203414	583	24	2.93461	-0.164567	-9.89648	3.01837e-05	0.00478781	Hypo
11:114086731-114087875	1145	8	1.72276	-0.281845	-9.89619	3.01837e-05	0.00478781	Hypo
17:30612020-30614087	2068	27	4.63835	-0.156821	-9.8945	3.01837e-05	0.00478781	Hypo
19:16188464-16189128	665	20	4.70409	-0.315867	-9.89292	3.01837e-05	0.00478781	Hypo
6:41650399-41651113	715	38	5.14967	-0.206496	-9.89288	3.01837e-05	0.00478781	Hypo
9:115110780-115111295	516	15	2.01382	-0.163465	-9.8925	3.01837e-05	0.00478781	Hypo
12:4351720-4352326	607	14	1.61788	-0.232269	-9.89241	3.01837e-05	0.00478781	Hypo
3:194814895-194816854	1960	67	7.8147	-0.144359	-9.89175	3.01837e-05	0.00478781	Hypo
14:93120142-93122270	2129	43	5.54219	-0.162532	-9.89161	3.01837e-05	0.00478781	Hypo
8:107510890-107512169	1280	6	1.72484	-0.336725	-9.89126	3.01837e-05	0.00478781	Hypo
20:55986880-55987883	1004	24	4.27963	-0.228168	-9.89116	3.01837e-05	0.00478781	Hypo
1:21994298-21995201	904	28	3.50549	-0.169897	-9.88963	3.01837e-05	0.00478781	Hypo
16:89048403-89049513	1111	39	2.59002	-0.107351	-9.88826	3.01837e-05	0.00478781	Hypo
2:43421970-43422922	953	15	2.88458	-0.218581	-9.88765	3.01837e-05	0.00478781	Hypo
18:60769068-60769667	600	22	2.97105	-0.213007	-9.88646	3.01837e-05	0.00478781	Hypo
1:246739531-246742357	2827	40	7.47966	-0.229348	-9.88466	3.01837e-05	0.00478781	Hypo
22:18913458-18914910	1453	25	2.6122	-0.145962	-9.88324	3.01837e-05	0.00478781	Hypo
1:9300316-9300823	508	11	1.79431	-0.207807	-9.88218	3.01837e-05	0.00478781	Hypo
[truncated: 11,332 more rows]
