# Supplementary material for: DNMT3AR882H Is Not Required for Disease Maintenance in Primary Human AML, but Is Associated With Increased Leukemia Stem Cell Frequency
Source: bioRxiv. 2024 Oct 29:2024.10.26.620318. Preprint. [Version 1] doi: 10.1101/2024.10.26.620318 (PMC11565803; doi:10.1101/2024.10.26.620318)
Supplement: Supplement 3 [file media-3.zip › TableS6_SU575_DNMT3AR882H_v_DNMT3AWT_DMRs.xlsx]

## Sheet: Sheet1
DMR_coordinates (chr:start-end)	DMR_width (bp)	num_CpGs	areaStat	rawMethDiff	testStat	pval	qval	DMRdirection (relative to DNMT3AWT)
1:10485597-10486192	596	22	3.828	-0.222726	-18.5595	3e-06	0.0793679	Hypo
11:69231668-69232564	897	27	7.64825	-0.310102	-18.5486	3e-06	0.0793679	Hypo
8:145725684-145726706	1023	93	29.773	-0.375739	-18.1335	3e-06	0.0793679	Hypo
16:87978777-87979345	569	28	4.78091	-0.22464	-16.6804	3e-06	0.0793679	Hypo
2:15438860-15439789	930	15	3.2995	-0.244872	-16.5844	3e-06	0.0793679	Hypo
19:12800211-12800968	758	28	6.16053	-0.279502	-16.1769	3e-06	0.0793679	Hypo
16:88530016-88532761	2746	84	13.8777	-0.168777	-16.1272	3e-06	0.0793679	Hypo
4:718876-719614	739	39	5.79351	-0.212426	-15.9255	4e-06	0.0823075	Hypo
21:43835234-43835920	687	24	5.20639	-0.285662	-15.8412	4e-06	0.0823075	Hypo
22:46365111-46366129	1019	37	7.71024	-0.265222	-15.4095	5e-06	0.0925959	Hypo
1:12238903-12239529	627	25	4.14216	-0.188508	-15.1034	5.99999e-06	0.101014	Hypo
5:139032563-139035293	2731	37	4.99455	-0.150333	-14.8656	9.99999e-06	0.111115	Hypo
18:60768577-60769730	1154	39	10.8182	-0.311077	-14.8116	9.99999e-06	0.111115	Hypo
1:25251275-25252189	915	13	2.81872	-0.2868	-14.7613	9.99999e-06	0.111115	Hypo
1:19276046-19277614	1569	48	9.28448	-0.25069	-14.689	1.1e-05	0.111115	Hypo
19:45351495-45352774	1280	35	5.60125	-0.201826	-14.4941	1.4e-05	0.111115	Hypo
17:79184301-79185073	773	25	3.27701	-0.180477	-14.4673	1.4e-05	0.111115	Hypo
7:5509353-5510452	1100	46	12.6322	-0.284364	-14.4183	1.4e-05	0.111115	Hypo
22:20229526-20230474	949	65	11.4626	-0.207961	-14.326	1.4e-05	0.111115	Hypo
16:89039175-89040053	879	25	5.39509	-0.222274	-14.113	1.7e-05	0.111115	Hypo
19:731940-732650	711	22	3.33564	-0.194657	-13.9995	1.7e-05	0.111115	Hypo
16:88565564-88566249	686	28	6.08961	-0.241697	-13.9926	1.7e-05	0.111115	Hypo
4:38057284-38058005	722	18	3.08718	-0.230546	-13.7804	2e-05	0.111115	Hypo
17:16947125-16948090	966	16	2.74492	-0.198144	-13.5613	2.2e-05	0.111115	Hypo
19:660305-660995	691	33	5.28446	-0.182277	-13.4862	2.2e-05	0.111115	Hypo
22:20087867-20088717	851	16	2.80004	-0.241589	-13.3559	2.3e-05	0.111115	Hypo
19:727720-728508	789	46	12.5741	-0.333138	-13.337	2.3e-05	0.111115	Hypo
2:110255138-110255858	721	22	4.14385	-0.2213	-13.2597	2.7e-05	0.111115	Hypo
1:12599990-12600555	566	31	6.56436	-0.245159	-13.1425	2.8e-05	0.111115	Hypo
17:15820532-15821285	754	55	9.53617	-0.250714	-13.0295	2.9e-05	0.111115	Hypo
22:29545890-29546570	681	17	4.13954	-0.265545	-12.9175	3.1e-05	0.111115	Hypo
22:21823740-21824236	497	54	11.4954	-0.259919	-12.7952	3.2e-05	0.111115	Hypo
11:63687318-63688533	1216	36	5.3182	-0.180109	-12.7776	3.2e-05	0.111115	Hypo
16:85125887-85126462	576	18	2.5672	-0.226427	-12.7571	3.2e-05	0.111115	Hypo
16:85584825-85585654	830	24	5.37041	-0.242491	-12.7335	3.4e-05	0.111115	Hypo
11:61516897-61517802	906	29	3.97344	-0.172215	-12.726	3.4e-05	0.111115	Hypo
16:88292764-88293152	389	27	3.35256	-0.16768	-12.6248	3.5e-05	0.111115	Hypo
9:136410620-136411247	628	25	4.86524	-0.220236	-12.5546	3.5e-05	0.111115	Hypo
8:20159446-20160552	1107	29	5.59729	-0.212641	-12.5507	3.5e-05	0.111115	Hypo
19:719648-721003	1356	131	14.9218	-0.134761	-12.4985	3.5e-05	0.111115	Hypo
3:49169612-49170586	975	35	3.45205	-0.115869	-12.4356	3.7e-05	0.111115	Hypo
17:43528679-43530503	1825	22	2.85007	-0.140906	-12.4141	3.7e-05	0.111115	Hypo
3:9944482-9945268	787	14	2.44215	-0.252573	-12.2679	4.2e-05	0.111115	Hypo
17:79127225-79127739	515	22	1.99904	-0.132655	-12.2604	4.2e-05	0.111115	Hypo
11:692840-693471	632	26	3.27533	-0.180768	-12.2447	4.2e-05	0.111115	Hypo
19:18118225-18118610	386	19	1.28173	-0.140257	-12.2359	4.2e-05	0.111115	Hypo
9:130627384-130628871	1488	38	4.10113	-0.151476	-12.1943	4.2e-05	0.111115	Hypo
20:61631733-61633158	1426	37	4.60895	-0.17502	-12.1317	4.3e-05	0.111115	Hypo
19:17517762-17518771	1010	31	5.60843	-0.242084	-12.1285	4.3e-05	0.111115	Hypo
16:87469002-87469961	960	28	7.30638	-0.291469	-12.0368	4.5e-05	0.111115	Hypo
17:946827-947459	633	22	5.36161	-0.388314	-12.0135	4.7e-05	0.111115	Hypo
22:43671901-43672674	774	21	2.48816	-0.154952	-12.0082	4.7e-05	0.111115	Hypo
17:79966973-79967737	765	33	4.98089	-0.206691	-11.9572	4.9e-05	0.111115	Hypo
16:57643182-57644074	893	16	3.09547	-0.269655	-11.8979	5e-05	0.111115	Hypo
8:42356594-42357276	683	24	6.26858	-0.294496	-11.888	5e-05	0.111115	Hypo
16:2174236-2176816	2581	106	20.8585	-0.216205	-11.872	5e-05	0.111115	Hypo
1:1108741-1109757	1017	51	12.7738	-0.312978	-11.8413	5.29999e-05	0.111115	Hypo
9:138867802-138869607	1806	42	4.55266	-0.136047	-11.8391	5.29999e-05	0.111115	Hypo
16:85562705-85563775	1071	30	4.41444	-0.154868	-11.8128	5.39999e-05	0.111115	Hypo
8:22485565-22486248	684	23	5.74701	-0.319069	-11.8127	5.39999e-05	0.111115	Hypo
17:75388589-75389333	745	15	2.6556	-0.220825	-11.8079	5.39999e-05	0.111115	Hypo
11:68141385-68142088	704	35	7.11726	-0.310755	-11.8013	5.39999e-05	0.111115	Hypo
9:80612470-80613339	870	21	5.04395	-0.260308	-11.7907	5.59999e-05	0.111115	Hypo
9:624755-625865	1111	14	1.78315	-0.17496	-11.7894	5.59999e-05	0.111115	Hypo
2:110099673-110100251	579	10	1.10947	-0.156601	-11.7819	5.59999e-05	0.111115	Hypo
4:1202780-1203446	667	30	3.74976	-0.152175	-11.7797	5.59999e-05	0.111115	Hypo
19:6060405-6061567	1163	27	2.33679	-0.115058	-11.7537	5.79999e-05	0.111115	Hypo
7:101571047-101571502	456	19	2.00033	-0.154439	-11.7368	5.79999e-05	0.111115	Hypo
4:26399683-26400330	648	11	2.20385	-0.331425	-11.7271	5.79999e-05	0.111115	Hypo
3:194801425-194802316	892	22	2.5516	-0.156892	-11.7165	5.79999e-05	0.111115	Hypo
1:25358981-25359755	775	16	3.47881	-0.243366	-11.6965	5.79999e-05	0.111115	Hypo
17:78712722-78713489	768	22	3.03492	-0.142173	-11.6557	5.99999e-05	0.111115	Hypo
17:1971035-1972362	1328	26	3.54945	-0.148392	-11.6509	5.99999e-05	0.111115	Hypo
17:3889375-3890129	755	21	3.87197	-0.203336	-11.6469	5.99999e-05	0.111115	Hypo
18:60771253-60771729	477	16	2.56632	-0.186344	-11.6464	5.99999e-05	0.111115	Hypo
12:108039591-108040189	599	23	5.89657	-0.288036	-11.6364	5.99999e-05	0.111115	Hypo
1:36866053-36866981	929	35	5.26274	-0.178356	-11.6286	5.99999e-05	0.111115	Hypo
17:74027040-74027820	781	23	4.19385	-0.260886	-11.6251	5.99999e-05	0.111115	Hypo
2:149300404-149301161	758	14	2.66235	-0.24121	-11.6028	6.09999e-05	0.111115	Hypo
5:10583771-10584415	645	14	2.43268	-0.25999	-11.5869	6.09999e-05	0.111115	Hypo
22:20967310-20967856	547	13	2.62362	-0.238043	-11.564	6.19999e-05	0.111115	Hypo
12:123561393-123561820	428	11	2.52243	-0.262187	-11.5152	6.29999e-05	0.111115	Hypo
1:200842276-200843282	1007	113	18.1105	-0.171765	-11.5049	6.29999e-05	0.111115	Hypo
14:103604737-103605576	840	67	11.8295	-0.201629	-11.4637	6.39999e-05	0.111115	Hypo
3:128150838-128151578	741	35	4.24476	-0.172771	-11.4544	6.39999e-05	0.111115	Hypo
11:1985516-1986281	766	42	6.58158	-0.196044	-11.4533	6.39999e-05	0.111115	Hypo
10:73020422-73020859	438	13	1.81292	-0.175191	-11.4375	6.39999e-05	0.111115	Hypo
1:22283464-22284338	875	23	3.9117	-0.216353	-11.4367	6.39999e-05	0.111115	Hypo
1:22110864-22111675	812	31	5.85159	-0.239684	-11.4094	6.49999e-05	0.111115	Hypo
3:112012744-112013357	614	12	2.97585	-0.309125	-11.3949	6.49999e-05	0.111115	Hypo
22:47544535-47545326	792	33	4.30544	-0.167585	-11.3791	6.59999e-05	0.111115	Hypo
7:1494794-1495604	811	31	7.06706	-0.314945	-11.3752	6.59999e-05	0.111115	Hypo
1:3077344-3078076	733	28	7.7393	-0.30852	-11.3677	6.59999e-05	0.111115	Hypo
15:77307840-77308838	999	24	4.18317	-0.175544	-11.3568	6.69999e-05	0.111115	Hypo
1:3492481-3498655	6175	172	17.1129	-0.10315	-11.3551	6.69999e-05	0.111115	Hypo
22:38723537-38724224	688	24	3.95893	-0.197493	-11.3246	6.79999e-05	0.111115	Hypo
10:128771099-128771715	617	11	1.95942	-0.202209	-11.315	6.79999e-05	0.111115	Hypo
9:139539968-139541789	1822	73	8.39024	-0.164601	-11.3074	6.79999e-05	0.111115	Hypo
5:139048650-139049286	637	19	2.68397	-0.194042	-11.2795	6.99999e-05	0.111115	Hypo
21:44785760-44786370	611	20	3.02305	-0.175595	-11.2763	7.09999e-05	0.111115	Hypo
1:226165510-226166533	1024	18	3.98765	-0.233984	-11.2129	7.19999e-05	0.111115	Hypo
19:5075026-5075680	655	25	2.73343	-0.153137	-11.2104	7.19999e-05	0.111115	Hypo
5:149112175-149113254	1080	15	2.79341	-0.226203	-11.2024	7.19999e-05	0.111115	Hypo
21:43536901-43537465	565	13	2.012	-0.204463	-11.1564	7.39999e-05	0.111115	Hypo
11:63834660-63835489	830	30	5.15378	-0.197292	-11.1187	7.49999e-05	0.111115	Hypo
11:63768578-63769253	676	30	3.58901	-0.174614	-11.0996	7.49999e-05	0.111115	Hypo
20:56344741-56346463	1723	34	4.11958	-0.148094	-11.0862	7.49999e-05	0.111115	Hypo
1:1195965-1196803	839	17	2.84137	-0.209619	-11.0835	7.49999e-05	0.111115	Hypo
19:13096486-13097151	666	20	2.81877	-0.187742	-11.0834	7.49999e-05	0.111115	Hypo
10:102278947-102279967	1021	79	14.5013	-0.184053	-11.0831	7.49999e-05	0.111115	Hypo
16:1820114-1820792	679	46	5.59729	-0.172767	-11.0769	7.59999e-05	0.111115	Hypo
16:4709204-4711507	2304	74	5.85999	-0.10605	-11.0698	7.59999e-05	0.111115	Hypo
17:75321168-75321819	652	21	2.37754	-0.143207	-11.0468	7.79999e-05	0.111115	Hypo
2:239412567-239413417	851	25	6.71163	-0.276705	-11.0401	7.89999e-05	0.111115	Hypo
7:1094079-1094588	510	31	3.22305	-0.135171	-11.0382	7.99999e-05	0.111115	Hypo
3:156807520-156807900	381	13	1.84923	-0.181904	-11.0253	8.09999e-05	0.111115	Hypo
17:29836775-29837996	1222	23	4.99658	-0.233745	-11.0201	8.19999e-05	0.111115	Hypo
17:39929557-39930179	623	20	4.6395	-0.263858	-11.0131	8.19999e-05	0.111115	Hypo
14:106230552-106231727	1176	49	4.51313	-0.103156	-11.0056	8.19999e-05	0.111115	Hypo
7:72744194-72744492	299	11	2.08646	-0.227167	-10.9497	8.39999e-05	0.111115	Hypo
11:67764442-67765180	739	35	6.28595	-0.253635	-10.9476	8.39999e-05	0.111115	Hypo
20:48251927-48253090	1164	28	3.24153	-0.141232	-10.9438	8.49999e-05	0.111115	Hypo
1:9748015-9748653	639	34	2.42855	-0.123429	-10.9104	8.69999e-05	0.111115	Hypo
16:20913165-20914281	1117	28	4.22074	-0.182685	-10.8907	8.69999e-05	0.111115	Hypo
13:110696376-110697493	1118	22	4.67439	-0.250197	-10.8819	8.79999e-05	0.111115	Hypo
1:41175616-41177236	1621	11	2.3072	-0.246532	-10.8638	8.89999e-05	0.111115	Hypo
14:104857793-104858650	858	26	3.85061	-0.213517	-10.86	8.89999e-05	0.111115	Hypo
17:80834471-80835100	630	14	2.71382	-0.276364	-10.8567	8.99999e-05	0.111115	Hypo
18:13615553-13616178	626	13	1.4371	-0.175805	-10.8434	9.09999e-05	0.111115	Hypo
8:81527086-81527585	500	13	3.43929	-0.286185	-10.8285	9.09999e-05	0.111115	Hypo
20:591238-592257	1020	33	4.25391	-0.182666	-10.7959	9.49999e-05	0.111115	Hypo
8:142361712-142363813	2102	55	7.04675	-0.157652	-10.7957	9.49999e-05	0.111115	Hypo
10:77035827-77036305	479	26	4.89267	-0.286161	-10.7707	9.59999e-05	0.111115	Hypo
11:36477037-36477806	770	18	3.96025	-0.227536	-10.7621	9.59999e-05	0.111115	Hypo
20:55974177-55975261	1085	33	3.75696	-0.130598	-10.7536	9.59999e-05	0.111115	Hypo
10:80939394-80941650	2257	41	4.22715	-0.114971	-10.7466	9.69999e-05	0.111115	Hypo
12:124994443-124995013	571	19	2.92096	-0.179193	-10.7196	9.89999e-05	0.111115	Hypo
19:4087555-4088814	1260	42	9.06247	-0.259053	-10.7103	9.89999e-05	0.111115	Hypo
19:3810179-3810969	791	36	4.50885	-0.160906	-10.7084	9.89999e-05	0.111115	Hypo
1:153853406-153854424	1019	16	3.57672	-0.262579	-10.707	9.89999e-05	0.111115	Hypo
1:12651208-12651735	528	18	3.73055	-0.217431	-10.6825	9.99999e-05	0.111115	Hypo
10:134556920-134557582	663	24	2.42591	-0.132709	-10.6591	0.000101	0.111115	Hypo
2:70224978-70225997	1020	26	4.50813	-0.21036	-10.6543	0.000102	0.111115	Hypo
19:2176609-2177288	680	27	4.88434	-0.246786	-10.6453	0.000102	0.111115	Hypo
14:50467941-50468892	952	25	3.9147	-0.180129	-10.6382	0.000102	0.111115	Hypo
6:41567920-41568735	816	22	3.1322	-0.188199	-10.5971	0.000103	0.111115	Hypo
2:43397998-43398717	720	28	2.71418	-0.116686	-10.5962	0.000103	0.111115	Hypo
8:28073233-28074032	800	10	0.706607	-0.129647	-10.5872	0.000103	0.111115	Hypo
22:24187224-24189118	1895	29	2.49172	-0.116675	-10.5643	0.000106	0.111115	Hypo
11:1987433-1988291	859	29	3.79707	-0.161644	-10.5528	0.000106	0.111115	Hypo
19:7922866-7923367	502	29	4.04145	-0.161154	-10.547	0.000106	0.111115	Hypo
9:139498575-139499564	990	40	4.41687	-0.144546	-10.5352	0.000106	0.111115	Hypo
19:45748212-45749552	1341	31	2.01361	-0.101218	-10.532	0.000106	0.111115	Hypo
6:170411801-170413011	1211	40	6.37483	-0.202011	-10.5188	0.000107	0.111115	Hypo
15:70744085-70745735	1651	39	3.06374	-0.130147	-10.5142	0.000109	0.111115	Hypo
12:124981786-124982631	846	28	2.88151	-0.122365	-10.5064	0.00011	0.111115	Hypo
16:87855191-87855539	349	16	2.07903	-0.165187	-10.4969	0.00011	0.111115	Hypo
8:133892766-133893878	1113	10	1.22438	-0.179983	-10.4782	0.000111	0.111115	Hypo
10:134377138-134377528	391	17	2.02953	-0.165946	-10.4743	0.000111	0.111115	Hypo
8:142289558-142290109	552	19	3.36433	-0.207209	-10.4731	0.000111	0.111115	Hypo
15:42693670-42694061	392	12	1.85149	-0.214336	-10.4564	0.000113	0.111115	Hypo
21:45561416-45562067	652	25	3.70043	-0.219715	-10.4423	0.000116	0.111115	Hypo
12:132285133-132285631	499	20	3.05536	-0.232491	-10.4133	0.000117	0.111115	Hypo
8:128919367-128920055	689	17	1.88601	-0.186044	-10.4035	0.000117	0.111115	Hypo
9:97767710-97767954	245	19	1.16597	-0.174619	-10.3884	0.000119	0.111115	Hypo
2:25108766-25109637	872	26	2.71194	-0.157266	-10.3805	0.000119	0.111115	Hypo
1:27848388-27849472	1085	34	4.88514	-0.145501	-10.3791	0.000119	0.111115	Hypo
3:50205862-50206296	435	11	2.10889	-0.244671	-10.373	0.00012	0.111115	Hypo
7:970594-971136	543	25	2.5621	-0.180581	-10.3591	0.000122	0.111115	Hypo
11:2832795-2833383	589	27	4.94024	-0.221361	-10.3316	0.000124	0.111115	Hypo
9:127267934-127268579	646	35	4.51955	-0.158373	-10.3258	0.000124	0.111115	Hypo
20:47248795-47249313	519	24	2.06206	-0.120607	-10.3062	0.000125	0.111115	Hypo
11:65003883-65004593	711	26	3.14408	-0.130151	-10.3034	0.000126	0.111115	Hypo
22:20961382-20962215	834	35	3.22843	-0.135743	-10.3026	0.000126	0.111115	Hypo
22:47242047-47243026	980	28	3.65487	-0.117079	-10.3014	0.000126	0.111115	Hypo
1:149711611-149712401	791	35	10.2896	-0.336473	-10.2975	0.000126	0.111115	Hypo
12:2695552-2696345	794	12	1.90074	-0.191715	-10.2974	0.000126	0.111115	Hypo
16:55365730-55366835	1106	31	3.60611	-0.160256	-10.2943	0.000127	0.111115	Hypo
6:43823003-43824944	1942	18	2.38578	-0.150333	-10.2863	0.000127	0.111115	Hypo
19:52191071-52191645	575	15	2.0421	-0.172756	-10.2811	0.000127	0.111115	Hypo
21:43809237-43810084	848	18	2.77709	-0.170106	-10.2807	0.000127	0.111115	Hypo
20:40036331-40036849	519	11	1.46045	-0.212348	-10.2773	0.000128	0.111115	Hypo
10:80864915-80866709	1795	27	2.75007	-0.0975905	-10.27	0.000129	0.111115	Hypo
17:10050370-10051658	1289	17	1.72316	-0.13618	-10.2625	0.00013	0.111115	Hypo
1:871388-874987	3600	138	11.0665	-0.106448	-10.2515	0.000132	0.111115	Hypo
20:36147194-36147986	793	29	4.06245	-0.178581	-10.2337	0.000134	0.111115	Hypo
11:36382458-36384716	2259	31	5.48577	-0.186281	-10.1756	0.00014	0.111115	Hypo
11:2034279-2035522	1244	38	4.46034	-0.135606	-10.1635	0.000142	0.111115	Hypo
6:33875483-33877817	2335	36	3.5456	-0.121783	-10.1624	0.000142	0.111115	Hypo
5:131800049-131801354	1306	23	3.28918	-0.183746	-10.1533	0.000142	0.111115	Hypo
10:5592632-5593591	960	20	2.24677	-0.167553	-10.1525	0.000142	0.111115	Hypo
19:1858776-1861281	2506	78	8.36625	-0.121685	-10.1469	0.000142	0.111115	Hypo
5:138724720-138725471	752	24	3.62036	-0.219595	-10.1452	0.000142	0.111115	Hypo
14:106346475-106348519	2045	46	7.82545	-0.183009	-10.1416	0.000142	0.111115	Hypo
2:121642200-121642521	322	12	2.40753	-0.225002	-10.1259	0.000142	0.111115	Hypo
13:41632575-41633341	767	19	5.74039	-0.35991	-10.1126	0.000143	0.111115	Hypo
18:43418369-43418919	551	39	3.29571	-0.10677	-10.1032	0.000144	0.111115	Hypo
11:17460905-17461824	920	16	2.67592	-0.17624	-10.1022	0.000144	0.111115	Hypo
3:184352195-184354270	2076	43	4.12017	-0.116938	-10.071	0.000146	0.111115	Hypo
20:60590250-60590849	600	20	2.68665	-0.171004	-10.069	0.000147	0.111115	Hypo
15:70441048-70447046	5999	63	6.66203	-0.132327	-10.0658	0.000147	0.111115	Hypo
1:226843941-226844911	971	16	1.76545	-0.168404	-10.0606	0.000147	0.111115	Hypo
14:69200843-69201490	648	11	1.06043	-0.228831	-10.0504	0.000147	0.111115	Hypo
12:117131106-117132314	1209	41	11.7468	-0.28914	-10.0495	0.000147	0.111115	Hypo
16:16082899-16083567	669	21	2.6284	-0.145578	-10.0445	0.000147	0.111115	Hypo
20:45986942-45987518	577	16	1.48901	-0.145969	-10.038	0.000148	0.111115	Hypo
17:70585045-70585579	535	15	2.48794	-0.200196	-10.0303	0.000153	0.111115	Hypo
9:140527266-140527606	341	11	2.11321	-0.238853	-10.0301	0.000153	0.111115	Hypo
11:45231485-45232171	687	29	4.86921	-0.185069	-10.028	0.000153	0.111115	Hypo
14:74256472-74257136	665	10	1.04505	-0.1623	-10.0157	0.000157	0.111115	Hypo
11:971415-972187	773	28	3.39885	-0.162282	-10.0125	0.000158	0.111115	Hypo
20:35175589-35176583	995	22	2.82678	-0.181748	-10.012	0.000158	0.111115	Hypo
11:63852921-63854361	1441	33	3.0631	-0.132424	-10.0007	0.000159	0.111115	Hypo
17:75448097-75448857	761	23	1.9736	-0.117301	-9.99766	0.000159	0.111115	Hypo
16:85417046-85419258	2213	53	6.22422	-0.113801	-9.99764	0.000159	0.111115	Hypo
17:72425826-72426570	745	21	2.84126	-0.188935	-9.98999	0.00016	0.111115	Hypo
20:55965510-55966070	561	33	3.74678	-0.254877	-9.98914	0.00016	0.111115	Hypo
6:33675558-33676155	598	9	0.930553	-0.179993	-9.98381	0.00016	0.111115	Hypo
1:44378782-44379842	1061	24	1.91558	-0.117387	-9.9746	0.000162	0.111115	Hypo
17:75415383-75416230	848	31	4.41752	-0.160057	-9.95681	0.000162	0.111115	Hypo
1:22230615-22231486	872	29	2.6213	-0.108948	-9.94616	0.000162	0.111115	Hypo
7:2058948-2059409	462	26	1.79478	-0.10285	-9.9441	0.000162	0.111115	Hypo
16:54095979-54096574	596	11	1.95284	-0.25342	-9.93798	0.000162	0.111115	Hypo
19:2294013-2294961	949	38	3.90119	-0.129515	-9.92559	0.000163	0.111115	Hypo
4:157426412-157427221	810	14	4.22271	-0.383491	-9.92196	0.000165	0.111115	Hypo
2:233979019-233979607	589	14	1.44176	-0.127536	-9.91885	0.000165	0.111115	Hypo
16:89163152-89164015	864	35	2.41555	-0.0808456	-9.91333	0.000165	0.111115	Hypo
19:46318275-46319221	947	71	18.6974	-0.288629	-9.90566	0.000166	0.111115	Hypo
5:133468093-133468647	555	16	4.09651	-0.309623	-9.9052	0.000166	0.111115	Hypo
4:124509244-124510108	865	12	2.83721	-0.249377	-9.87428	0.000168	0.111115	Hypo
15:101673992-101674514	523	15	1.90041	-0.156108	-9.86871	0.000168	0.111115	Hypo
12:94578480-94580161	1682	20	2.12068	-0.13818	-9.86816	0.000168	0.111115	Hypo
1:54144738-54146051	1314	22	2.37784	-0.134516	-9.86762	0.000168	0.111115	Hypo
7:27137581-27138984	1404	70	17.2114	-0.251831	-9.86142	0.000169	0.111115	Hypo
2:85888159-85888934	776	16	4.03249	-0.292113	-9.85948	0.000169	0.111115	Hypo
20:62170047-62172162	2116	83	7.47684	-0.108113	-9.85312	0.000169	0.111115	Hypo
3:13591402-13592979	1578	30	2.74081	-0.139217	-9.85048	0.00017	0.111115	Hypo
14:105146418-105148540	2123	63	6.26139	-0.133855	-9.84717	0.00017	0.111115	Hypo
7:644674-645073	400	21	1.75568	-0.160244	-9.84493	0.00017	0.111115	Hypo
17:75421649-75422671	1023	25	2.58784	-0.137758	-9.84315	0.00017	0.111115	Hypo
3:13622018-13622861	844	19	2.37837	-0.149218	-9.83973	0.00017	0.111115	Hypo
9:131465908-131466713	806	32	4.54309	-0.272408	-9.83817	0.00017	0.111115	Hypo
8:11489550-11491275	1726	39	3.26806	-0.115077	-9.82813	0.000171	0.111115	Hypo
13:114899901-114900410	510	19	1.72683	-0.105754	-9.82574	0.000171	0.111115	Hypo
2:202831598-202832183	586	16	2.41057	-0.256683	-9.81926	0.000172	0.111115	Hypo
2:208028632-208029591	960	22	5.8055	-0.269517	-9.81921	0.000172	0.111115	Hypo
8:9237543-9238053	511	11	1.70034	-0.215563	-9.80306	0.000173	0.111115	Hypo
7:73442590-73443372	783	21	2.54697	-0.16103	-9.80004	0.000174	0.111115	Hypo
14:101141451-101142156	706	16	1.44359	-0.163543	-9.79781	0.000174	0.111115	Hypo
9:132170642-132171376	735	16	2.43895	-0.182278	-9.78459	0.000176	0.111115	Hypo
1:40242697-40243242	546	8	1.33318	-0.253607	-9.7788	0.000176	0.111115	Hypo
16:10671554-10672392	839	21	3.3627	-0.210763	-9.76183	0.000177	0.111115	Hypo
17:27899259-27900026	768	63	10.8726	-0.183878	-9.75793	0.000177	0.111115	Hypo
13:44979155-44980514	1360	23	4.11341	-0.170113	-9.75741	0.000177	0.111115	Hypo
1:26092120-26092973	854	18	2.49288	-0.169554	-9.74792	0.000178	0.111115	Hypo
9:129211401-129211661	261	11	1.79136	-0.248191	-9.73462	0.000182	0.111115	Hypo
1:225998665-226000336	1672	34	2.84403	-0.111558	-9.72755	0.000183	0.111115	Hypo
17:1350320-1350925	606	12	1.34776	-0.188869	-9.72595	0.000183	0.111115	Hypo
2:70363432-70364074	643	21	2.48981	-0.184016	-9.72565	0.000183	0.111115	Hypo
1:243635800-243636958	1159	11	2.59384	-0.267511	-9.72344	0.000183	0.111115	Hypo
7:642053-642556	504	26	2.82759	-0.166371	-9.72089	0.000183	0.111115	Hypo
17:17589250-17589935	686	22	2.69913	-0.146721	-9.71257	0.000185	0.111115	Hypo
10:134597213-134597673	461	28	2.81552	-0.152621	-9.71226	0.000185	0.111115	Hypo
10:81003026-81003706	681	101	30.8365	-0.38353	-9.71168	0.000185	0.111115	Hypo
19:38513612-38514318	707	13	2.87468	-0.23915	-9.71167	0.000185	0.111115	Hypo
21:44166163-44167134	972	33	5.02864	-0.213055	-9.70175	0.000185	0.111115	Hypo
22:47547040-47547741	702	19	2.31136	-0.154051	-9.69803	0.000186	0.111115	Hypo
17:17107140-17107675	536	15	1.09271	-0.104404	-9.69709	0.000186	0.111115	Hypo
17:80842902-80844439	1538	24	2.85879	-0.150437	-9.69374	0.000186	0.111115	Hypo
19:38649157-38649901	745	14	1.41258	-0.138665	-9.69065	0.000186	0.111115	Hypo
9:90113979-90115452	1474	18	3.59236	-0.226375	-9.6853	0.000186	0.111115	Hypo
17:32708441-32709373	933	17	2.78919	-0.212529	-9.68281	0.000186	0.111115	Hypo
8:65711537-65712140	604	29	4.55123	-0.250678	-9.68117	0.000186	0.111115	Hypo
16:85346343-85348531	2189	49	6.68639	-0.15908	-9.67851	0.000186	0.111115	Hypo
1:54151230-54152262	1033	17	3.82737	-0.210522	-9.6755	0.000186	0.111115	Hypo
1:153761870-153762679	810	32	4.5146	-0.151528	-9.67212	0.000186	0.111115	Hypo
10:11219827-11220169	343	15	1.47262	-0.166219	-9.66698	0.000186	0.111115	Hypo
19:48811905-48812943	1039	26	4.81909	-0.226359	-9.66352	0.000186	0.111115	Hypo
5:180717250-180717882	633	9	1.40976	-0.217383	-9.65705	0.000188	0.111115	Hypo
22:19756779-19757403	625	23	2.28751	-0.151379	-9.65346	0.000189	0.111115	Hypo
16:85206905-85208585	1681	32	3.17663	-0.141871	-9.65213	0.000189	0.111115	Hypo
2:122014871-122015670	800	15	2.6989	-0.207687	-9.64967	0.000189	0.111115	Hypo
7:157360859-157361420	562	25	2.13397	-0.16108	-9.64731	0.000189	0.111115	Hypo
11:420958-421872	915	47	7.21913	-0.195644	-9.64139	0.00019	0.111115	Hypo
11:63304704-63305437	734	10	1.43104	-0.185141	-9.63126	0.000192	0.111115	Hypo
19:4915217-4916210	994	29	2.85551	-0.108266	-9.63028	0.000192	0.111115	Hypo
11:3191979-3193226	1248	29	3.50153	-0.159101	-9.62063	0.000194	0.111115	Hypo
12:51786038-51786664	627	38	5.90774	-0.222626	-9.61582	0.000194	0.111115	Hypo
14:104017750-104018356	607	22	3.01797	-0.187489	-9.61311	0.000194	0.111115	Hypo
15:40875691-40876274	584	38	7.13722	0.183278	9.60388	0.000196	0.111115	Hyper
11:67206587-67208358	1772	48	2.92388	-0.0870653	-9.60154	0.000197	0.111115	Hypo
22:45034858-45035488	631	30	4.33702	-0.162755	-9.59808	0.000197	0.111115	Hypo
8:1816048-1816987	940	19	2.69491	-0.15925	-9.59407	0.000197	0.111115	Hypo
5:177548628-177549151	524	29	3.98994	-0.186562	-9.59197	0.000198	0.111115	Hypo
10:6187653-6188281	629	33	3.70019	-0.171486	-9.58801	0.000199	0.111115	Hypo
17:2843149-2843977	829	32	4.08099	-0.152332	-9.57889	0.000199	0.111115	Hypo
11:68831768-68832346	579	19	2.15591	-0.162737	-9.56673	0.0002	0.111115	Hypo
14:106372820-106373885	1066	22	2.69751	-0.164247	-9.56471	0.0002	0.111115	Hypo
20:62167570-62168262	693	35	3.88604	-0.15138	-9.56452	0.0002	0.111115	Hypo
12:122070267-122071506	1240	21	2.34793	-0.140304	-9.56087	0.000201	0.111115	Hypo
8:143594293-143595408	1116	31	3.71144	-0.139044	-9.56004	0.000201	0.111115	Hypo
11:2892437-2893131	695	23	2.55539	-0.161612	-9.55592	0.000201	0.111115	Hypo
17:46059431-46060063	633	16	2.42437	-0.189962	-9.55287	0.000202	0.111115	Hypo
17:4811605-4811916	312	10	1.89956	-0.250117	-9.55287	0.000202	0.111115	Hypo
16:27236931-27237998	1068	37	2.9224	-0.102327	-9.54689	0.000202	0.111115	Hypo
9:139425437-139426865	1429	64	11.3823	-0.193917	-9.54652	0.000202	0.111115	Hypo
2:87882993-87883563	571	13	1.6788	-0.19324	-9.54534	0.000202	0.111115	Hypo
7:65508631-65509091	461	20	3.14745	-0.215158	-9.54113	0.000202	0.111115	Hypo
7:2756116-2756830	715	30	3.53104	-0.157176	-9.54018	0.000202	0.111115	Hypo
16:50631628-50632266	639	18	1.55642	-0.129122	-9.53586	0.000202	0.111115	Hypo
15:65368371-65369005	635	18	2.63315	-0.182846	-9.53141	0.000203	0.111115	Hypo
17:17292024-17292579	556	16	0.958699	-0.0882861	-9.53131	0.000203	0.111115	Hypo
21:46399004-46399644	641	27	3.41238	-0.132221	-9.52227	0.000203	0.111115	Hypo
4:1770301-1772639	2339	85	10.8418	-0.160588	-9.508	0.000204	0.111115	Hypo
2:46574923-46575307	385	9	1.51928	-0.237221	-9.50765	0.000204	0.111115	Hypo
16:1577019-1578415	1397	43	6.84513	-0.151598	-9.50453	0.000204	0.111115	Hypo
20:48864662-48866047	1386	29	3.07319	-0.131205	-9.50355	0.000204	0.111115	Hypo
1:1017297-1017984	688	37	5.0124	-0.174959	-9.49926	0.000205	0.111115	Hypo
14:105558363-105559165	803	22	2.45723	-0.158928	-9.49119	0.000206	0.111115	Hypo
8:101918331-101919162	832	20	3.48188	-0.19325	-9.48964	0.000206	0.111115	Hypo
16:81030516-81031365	850	12	1.47623	-0.184142	-9.48684	0.000206	0.111115	Hypo
3:129313199-129313728	530	15	1.99958	-0.23961	-9.48513	0.000207	0.111115	Hypo
13:80933287-80933750	464	6	1.23384	-0.230155	-9.48365	0.000207	0.111115	Hypo
11:45704540-45705568	1029	11	2.27831	-0.250088	-9.48321	0.000207	0.111115	Hypo
15:40613792-40614800	1009	20	2.91269	-0.162827	-9.48233	0.000207	0.111115	Hypo
6:14641744-14642382	639	19	3.03761	-0.208169	-9.48222	0.000207	0.111115	Hypo
11:63801439-63802242	804	21	2.76793	-0.154823	-9.47943	0.000207	0.111115	Hypo
16:89003897-89005525	1629	62	4.96064	-0.0970744	-9.47758	0.000208	0.111115	Hypo
16:84951292-84952092	801	27	2.49078	-0.141837	-9.47479	0.000208	0.111115	Hypo
3:12910075-12910949	875	54	6.91765	-0.135303	-9.46004	0.000211	0.111115	Hypo
4:3482793-3485778	2986	83	6.56703	-0.0934539	-9.45999	0.000211	0.111115	Hypo
1:45127497-45128010	514	10	1.90976	-0.222119	-9.45325	0.000212	0.111115	Hypo
13:93802447-93819119	16673	77	8.71889	-0.154557	-9.43561	0.000216	0.111115	Hypo
5:77837104-77837679	576	9	1.84103	-0.354315	-9.43348	0.000216	0.111115	Hypo
15:70818669-70819407	739	14	1.44993	-0.125282	-9.42294	0.000217	0.111115	Hypo
18:13302186-13302864	679	9	0.817626	-0.153293	-9.41623	0.000218	0.111115	Hypo
9:139563304-139564282	979	30	3.5386	-0.137409	-9.4134	0.000218	0.111115	Hypo
11:70211990-70213560	1571	19	2.95925	-0.158088	-9.40989	0.000219	0.111115	Hypo
6:111952111-111953949	1839	26	2.79822	-0.138691	-9.40786	0.00022	0.111115	Hypo
21:46274008-46275949	1942	81	6.63024	-0.0966898	-9.40727	0.00022	0.111115	Hypo
11:63863197-63864076	880	32	2.87913	-0.106738	-9.40388	0.000221	0.111115	Hypo
6:158411310-158411956	647	16	2.70718	-0.204975	-9.40026	0.000221	0.111115	Hypo
6:14274931-14277043	2113	28	1.89136	-0.0917724	-9.39489	0.000224	0.111115	Hypo
3:112994868-112995430	563	13	0.981458	-0.0923817	-9.387	0.000225	0.111115	Hypo
22:37711514-37712593	1080	28	2.7733	-0.15074	-9.38682	0.000225	0.111115	Hypo
17:55950817-55951339	523	14	1.988	-0.140521	-9.38438	0.000225	0.111115	Hypo
10:30346789-30347617	829	22	1.96062	-0.168196	-9.38256	0.000225	0.111115	Hypo
2:73181194-73181727	534	10	1.54087	-0.186786	-9.37819	0.000226	0.111115	Hypo
12:104940611-104941574	964	16	2.2901	-0.19501	-9.37028	0.000227	0.111115	Hypo
16:50331008-50331821	814	14	1.91646	-0.159034	-9.3693	0.000227	0.111115	Hypo
12:89672492-89673045	554	10	2.19847	-0.297561	-9.3651	0.000227	0.111115	Hypo
16:29296464-29297052	589	29	2.70944	-0.130711	-9.36163	0.000228	0.111115	Hypo
22:47009401-47009964	564	18	1.77981	-0.198139	-9.35906	0.000228	0.111115	Hypo
21:44733995-44734815	821	26	3.21765	-0.177448	-9.35854	0.000228	0.111115	Hypo
19:1276503-1276806	304	13	0.742693	-0.184448	-9.35646	0.000228	0.111115	Hypo
20:62463918-62464379	462	30	1.93314	-0.121582	-9.35631	0.000229	0.111115	Hypo
12:2377843-2378439	597	16	3.61127	-0.25354	-9.35562	0.000229	0.111115	Hypo
1:202135301-202137086	1786	37	4.22853	-0.125995	-9.35383	0.00023	0.111115	Hypo
4:6940448-6940915	468	20	2.44561	-0.162803	-9.35258	0.00023	0.111115	Hypo
21:45663111-45663817	707	30	3.60432	-0.134852	-9.34998	0.00023	0.111115	Hypo
14:98169326-98170396	1071	16	1.88223	-0.190565	-9.34182	0.000231	0.111115	Hypo
13:27977995-27979599	1605	37	4.09554	-0.144608	-9.33801	0.000231	0.111115	Hypo
17:79180747-79181472	726	21	2.4992	-0.149644	-9.33693	0.000231	0.111115	Hypo
1:25241704-25242940	1237	28	2.05964	-0.10007	-9.33191	0.000233	0.111115	Hypo
2:64849782-64850451	670	16	2.32853	-0.205066	-9.3253	0.000233	0.111115	Hypo
16:17464136-17465471	1336	19	1.83489	-0.168915	-9.3215	0.000234	0.111115	Hypo
12:117471231-117472267	1037	32	3.44424	-0.11494	-9.31886	0.000235	0.111115	Hypo
8:28943108-28943985	878	5	0.583659	-0.236812	-9.3183	0.000235	0.111115	Hypo
22:50751816-50752329	514	24	3.75125	-0.159624	-9.31458	0.000235	0.111115	Hypo
5:169911384-169911825	442	10	1.19574	-0.197317	-9.31267	0.000235	0.111115	Hypo
2:61068061-61068859	799	11	1.68781	-0.17755	-9.31125	0.000235	0.111115	Hypo
16:85432741-85433782	1042	37	4.00056	-0.156591	-9.31123	0.000235	0.111115	Hypo
4:2807125-2809005	1881	54	5.12165	-0.130808	-9.31111	0.000235	0.111115	Hypo
20:36769374-36769979	606	24	4.53643	-0.192655	-9.31028	0.000235	0.111115	Hypo
19:45610657-45611498	842	16	2.06173	-0.161881	-9.30882	0.000236	0.111115	Hypo
17:79286915-79287933	1019	32	4.31928	-0.151508	-9.30377	0.000237	0.111115	Hypo
17:75473152-75473937	786	24	2.95887	-0.136781	-9.30213	0.000237	0.111115	Hypo
11:117409087-117409728	642	8	1.07341	-0.194993	-9.30071	0.000237	0.111115	Hypo
20:47300964-47301593	630	18	2.04494	-0.136689	-9.29802	0.000237	0.111115	Hypo
9:139012288-139013653	1366	38	2.877	-0.0945599	-9.29772	0.000237	0.111115	Hypo
11:691247-692078	832	33	3.26681	-0.123898	-9.29739	0.000237	0.111115	Hypo
10:129790095-129791380	1286	21	2.98543	-0.151175	-9.29385	0.000238	0.111115	Hypo
9:127052735-127053830	1096	31	2.35429	-0.123046	-9.29259	0.000238	0.111115	Hypo
18:77087783-77088197	415	34	4.20155	-0.133137	-9.29186	0.000238	0.111115	Hypo
6:156919546-156919988	443	16	2.90652	-0.24351	-9.28949	0.00024	0.111115	Hypo
17:75446297-75447204	908	20	2.14536	-0.173327	-9.28154	0.000242	0.111115	Hypo
21:36422580-36423207	628	13	1.74304	-0.164615	-9.27615	0.000242	0.111115	Hypo
19:3806757-3807389	633	33	3.33316	-0.115801	-9.2733	0.000242	0.111115	Hypo
17:71489164-71489707	544	14	2.65909	-0.235271	-9.26836	0.000244	0.111115	Hypo
14:100908908-100909831	924	14	1.77664	-0.160941	-9.24167	0.000249	0.111115	Hypo
9:127555435-127558157	2723	47	4.32413	-0.109849	-9.24007	0.000249	0.111115	Hypo
2:109802072-109802807	736	12	1.50267	-0.14855	-9.23959	0.000249	0.111115	Hypo
10:131680593-131681559	967	17	1.17296	-0.11309	-9.23882	0.000249	0.111115	Hypo
7:106179038-106179414	377	6	0.656274	-0.200182	-9.22321	0.000251	0.111115	Hypo
10:30317348-30317927	580	21	2.71674	-0.239725	-9.22194	0.000251	0.111115	Hypo
19:54893314-54893822	509	26	3.26177	-0.166791	-9.21789	0.000252	0.111115	Hypo
9:136404699-136405438	740	39	7.65745	-0.200427	-9.21454	0.000254	0.111115	Hypo
17:1264546-1266117	1572	15	1.70697	-0.156958	-9.21382	0.000254	0.111115	Hypo
17:17628413-17628947	535	32	3.67598	-0.183521	-9.2125	0.000254	0.111115	Hypo
1:149683060-149684561	1502	55	7.20006	-0.172026	-9.21245	0.000254	0.111115	Hypo
12:10820367-10821324	958	12	2.76438	-0.297285	-9.21095	0.000255	0.111115	Hypo
18:55494934-55495498	565	12	3.26608	-0.341852	-9.20544	0.000256	0.111115	Hypo
17:80790036-80790656	621	27	1.63011	-0.0892739	-9.20205	0.000258	0.111115	Hypo
12:124763232-124764240	1009	36	4.53045	-0.153382	-9.19799	0.000258	0.111115	Hypo
17:7336376-7336997	622	24	2.86606	-0.134212	-9.19297	0.000258	0.111115	Hypo
14:106331592-106332360	769	28	2.68432	-0.145588	-9.19033	0.000259	0.111115	Hypo
12:121889761-121890660	900	36	3.96539	-0.156318	-9.18645	0.000259	0.111115	Hypo
1:7601710-7602031	322	11	1.43335	-0.239755	-9.18619	0.000259	0.111115	Hypo
3:154726562-154727129	568	8	2.06292	-0.289162	-9.18611	0.000259	0.111115	Hypo
6:157116211-157116756	546	12	1.7852	-0.20051	-9.18573	0.000259	0.111115	Hypo
1:3280962-3281720	759	29	4.07636	-0.169341	-9.18479	0.000259	0.111115	Hypo
20:22365876-22367048	1173	14	1.84129	-0.166733	-9.17935	0.000261	0.111115	Hypo
9:139552862-139553414	553	30	3.15888	-0.141662	-9.17641	0.000261	0.111115	Hypo
1:8402469-8403155	687	10	1.3454	-0.177219	-9.17098	0.000262	0.111115	Hypo
19:2387605-2388171	567	16	2.59693	-0.189975	-9.16557	0.000264	0.111115	Hypo
2:240258678-240259277	600	21	2.86216	-0.178239	-9.16369	0.000264	0.111115	Hypo
1:161952394-161953280	887	16	2.10961	-0.165015	-9.15935	0.000264	0.111115	Hypo
19:45676835-45677422	588	15	2.15204	-0.201335	-9.1593	0.000264	0.111115	Hypo
17:7459970-7460868	899	33	3.62937	-0.116304	-9.15711	0.000264	0.111115	Hypo
1:110344369-110347378	3010	39	3.89096	-0.118407	-9.15594	0.000264	0.111115	Hypo
16:85598276-85600398	2123	65	5.01417	-0.094172	-9.14562	0.000264	0.111115	Hypo
6:45631741-45632130	390	14	0.757659	-0.175369	-9.14491	0.000264	0.111115	Hypo
16:2561369-2561861	493	20	2.67649	-0.168319	-9.14291	0.000266	0.111115	Hypo
11:61742583-61744389	1807	36	4.00571	-0.131887	-9.14036	0.000267	0.111115	Hypo
6:16700830-16701604	775	17	2.48669	-0.182913	-9.13923	0.000267	0.111115	Hypo
7:1087658-1088379	722	20	3.17701	-0.18972	-9.13619	0.000267	0.111115	Hypo
15:69082342-69082919	578	13	1.9383	-0.180736	-9.13492	0.000267	0.111115	Hypo
2:100253122-100253544	423	12	1.36971	-0.136613	-9.1335	0.000267	0.111115	Hypo
1:845935-847228	1294	41	4.41047	-0.133302	-9.13097	0.000267	0.111115	Hypo
11:126241120-126242073	954	24	2.76625	-0.102452	-9.13004	0.000267	0.111115	Hypo
2:9830116-9830818	703	13	2.05857	-0.230576	-9.12972	0.000267	0.111115	Hypo
1:10698313-10699184	872	105	29.4599	-0.302498	-9.12658	0.000267	0.111115	Hypo
19:48205291-48206999	1709	87	8.57427	-0.138737	-9.12222	0.000267	0.111115	Hypo
17:43221074-43222624	1551	103	7.8644	-0.0872811	-9.11107	0.000267	0.111115	Hypo
19:7304685-7305282	598	14	2.37953	-0.170875	-9.10232	0.000268	0.111115	Hypo
14:69246509-69247215	707	10	1.52765	-0.185863	-9.09898	0.000268	0.111115	Hypo
17:27505391-27506570	1180	18	3.85464	-0.251328	-9.09681	0.000268	0.111115	Hypo
2:97524719-97525285	567	22	2.71788	-0.174832	-9.08816	0.000271	0.111115	Hypo
13:114908785-114909524	740	27	2.79101	-0.134782	-9.08251	0.000272	0.111115	Hypo
12:8191151-8191911	761	17	1.63481	-0.141218	-9.079	0.000273	0.111115	Hypo
7:41364767-41365296	530	8	0.885978	-0.155857	-9.07796	0.000273	0.111115	Hypo
9:139457627-139458260	634	24	1.96267	-0.137015	-9.06961	0.000275	0.111115	Hypo
2:62520668-62521697	1030	25	2.89953	-0.154904	-9.06951	0.000275	0.111115	Hypo
21:44820210-44821126	917	31	3.78177	-0.141564	-9.06924	0.000275	0.111115	Hypo
9:95859536-95860357	822	10	1.04408	-0.154696	-9.06921	0.000275	0.111115	Hypo
16:17518751-17519284	534	8	1.38699	-0.256102	-9.06143	0.000279	0.111115	Hypo
7:71867857-71868494	638	19	3.07577	-0.200397	-9.0601	0.000279	0.111115	Hypo
14:74003487-74003991	505	15	0.979869	-0.188523	-9.05269	0.000281	0.111115	Hypo
21:43964702-43965533	832	12	1.579	-0.154909	-9.04837	0.000281	0.111115	Hypo
9:135103567-135104047	481	16	1.81345	-0.150213	-9.04613	0.000281	0.111115	Hypo
12:6480192-6480747	556	15	2.75678	-0.249021	-9.045	0.000282	0.111115	Hypo
19:55450488-55451742	1255	68	7.15021	-0.134797	-9.04004	0.000282	0.111115	Hypo
11:70288984-70290075	1092	41	6.67043	-0.199907	-9.03964	0.000282	0.111115	Hypo
14:101690756-101691583	828	26	3.10584	-0.137505	-9.03964	0.000282	0.111115	Hypo
13:28892220-28892782	563	9	0.96354	-0.200607	-9.03862	0.000283	0.111115	Hypo
15:99233740-99234277	538	9	1.24231	-0.292268	-9.03739	0.000283	0.111115	Hypo
8:21903457-21904315	859	27	3.79853	-0.175364	-9.03629	0.000283	0.111115	Hypo
12:131713329-131714020	692	17	2.49116	-0.147276	-9.02834	0.000285	0.111115	Hypo
5:171879610-171880592	983	24	2.91782	-0.135843	-9.02603	0.000285	0.111115	Hypo
9:136238175-136238721	547	15	1.84147	-0.143773	-9.02556	0.000285	0.111115	Hypo
21:45337398-45338271	874	13	1.84078	-0.211524	-9.02262	0.000285	0.111115	Hypo
2:43363025-43364965	1941	36	3.08159	-0.108281	-9.01894	0.000285	0.111115	Hypo
11:68417159-68417853	695	34	4.25451	-0.163236	-9.01007	0.000286	0.111115	Hypo
16:11318884-11319660	777	26	3.38181	-0.157076	-9.00947	0.000286	0.111115	Hypo
6:170467487-170467816	330	14	0.82719	-0.100148	-9.00815	0.000287	0.111115	Hypo
19:18229885-18230836	952	27	2.07864	-0.0912396	-9.0046	0.000287	0.111115	Hypo
7:158188491-158189474	984	43	4.85681	-0.138516	-9.00275	0.000288	0.111115	Hypo
22:42812383-42813568	1186	28	3.71395	-0.151756	-8.9969	0.000289	0.111115	Hypo
16:88666080-88666759	680	29	2.3926	-0.120281	-8.99429	0.000292	0.111115	Hypo
5:134825055-134827070	2016	116	11.8192	-0.143499	-8.99312	0.000293	0.111115	Hypo
10:80862409-80862836	428	14	1.68805	-0.150112	-8.99238	0.000293	0.111115	Hypo
17:79010231-79011277	1047	34	2.13202	-0.0724349	-8.98997	0.000294	0.111115	Hypo
1:15667857-15669240	1384	17	1.14183	-0.112974	-8.98581	0.000294	0.111115	Hypo
19:33772999-33773432	434	13	1.01074	-0.120267	-8.9783	0.000294	0.111115	Hypo
9:137303590-137304665	1076	36	3.12678	-0.111385	-8.97637	0.000294	0.111115	Hypo
4:7623785-7624488	704	17	1.60045	-0.139924	-8.97522	0.000294	0.111115	Hypo
10:126238922-126239515	594	21	1.43943	-0.142196	-8.97304	0.000294	0.111115	Hypo
20:62700659-62701492	834	31	2.75983	-0.102154	-8.97278	0.000294	0.111115	Hypo
1:15485108-15485709	602	13	1.48083	-0.152301	-8.96907	0.000295	0.111115	Hypo
7:102153602-102154923	1322	10	1.35162	-0.142113	-8.96637	0.000296	0.111115	Hypo
7:4773349-4773856	508	24	2.648	-0.157931	-8.96055	0.000299	0.111115	Hypo
10:126316759-126318528	1770	36	3.29142	-0.110409	-8.95819	0.0003	0.111115	Hypo
3:129326948-129327849	902	18	2.41984	-0.179344	-8.9577	0.0003	0.111115	Hypo
6:7259644-7260285	642	23	2.89223	-0.196417	-8.95633	0.000302	0.111115	Hypo
17:41742423-41743182	760	23	4.25098	-0.215793	-8.94365	0.000307	0.111115	Hypo
17:74137921-74138502	582	16	2.30415	-0.182838	-8.94306	0.000307	0.111115	Hypo
12:111528847-111530041	1195	24	1.36317	-0.078651	-8.94164	0.000307	0.111115	Hypo
8:9307795-9308866	1072	18	1.83588	-0.143218	-8.93959	0.000308	0.111115	Hypo
16:11593298-11595732	2435	51	3.38779	-0.0913522	-8.92805	0.000309	0.111115	Hypo
9:46381034-46381419	386	12	2.98721	-0.249407	-8.926	0.000309	0.111115	Hypo
15:68625947-68627172	1226	20	1.8277	-0.149992	-8.92372	0.00031	0.111115	Hypo
10:5594246-5597413	3168	76	8.91284	-0.134954	-8.92266	0.00031	0.111115	Hypo
19:2619433-2621206	1774	53	4.06643	-0.110606	-8.92235	0.00031	0.111115	Hypo
1:117035603-117036160	558	11	1.59582	-0.191716	-8.92164	0.00031	0.111115	Hypo
6:41383784-41384648	865	15	2.91773	-0.206668	-8.9196	0.000311	0.111115	Hypo
19:55519979-55520467	489	9	0.780719	-0.135134	-8.91678	0.000311	0.111115	Hypo
17:18376922-18377933	1012	11	1.063	-0.130766	-8.91476	0.000311	0.111115	Hypo
19:46032020-46032854	835	60	9.1458	-0.187502	-8.90986	0.000314	0.111115	Hypo
10:134262856-134263479	624	19	2.82719	-0.189635	-8.90731	0.000315	0.111115	Hypo
22:46004174-46004685	512	12	1.91633	-0.189711	-8.90367	0.000316	0.111115	Hypo
9:136112407-136113128	722	20	4.06673	-0.191102	-8.89765	0.000316	0.111115	Hypo
3:183236592-183237397	806	10	1.21285	-0.183191	-8.89725	0.000316	0.111115	Hypo
14:95837588-95838060	473	23	2.93624	-0.201488	-8.895	0.000316	0.111115	Hypo
19:42776070-42776779	710	36	5.17415	-0.163818	-8.89237	0.000316	0.111115	Hypo
21:44835372-44836640	1269	38	3.3526	-0.106594	-8.89146	0.000316	0.111115	Hypo
9:97836870-97837415	546	13	1.65524	-0.168901	-8.88842	0.000317	0.111115	Hypo
17:4389176-4389914	739	22	4.42577	-0.221336	-8.88647	0.000319	0.111115	Hypo
12:116893334-116894127	794	18	2.48996	-0.159851	-8.88153	0.000319	0.111115	Hypo
5:67583759-67584680	922	52	20.2858	-0.411967	-8.87637	0.000319	0.111115	Hypo
17:42452040-42452994	955	40	5.8734	-0.15845	-8.8763	0.000319	0.111115	Hypo
10:135058522-135060538	2017	77	6.56362	-0.109328	-8.87005	0.000319	0.111115	Hypo
17:74542512-74543446	935	16	2.89883	-0.200723	-8.86917	0.000319	0.111115	Hypo
13:98019482-98020110	629	15	3.12855	-0.224939	-8.86712	0.000319	0.111115	Hypo
1:3687338-3688015	678	19	3.10454	-0.201429	-8.8656	0.00032	0.111115	Hypo
1:208091719-208096595	4877	36	3.44954	-0.122848	-8.86453	0.00032	0.111115	Hypo
14:106369986-106371810	1825	44	4.23929	-0.116521	-8.86271	0.00032	0.111115	Hypo
18:32625161-32626636	1476	14	3.22416	-0.248648	-8.86137	0.00032	0.111115	Hypo
20:52045280-52045716	437	5	0.425842	-0.14731	-8.86016	0.000321	0.111115	Hypo
8:96220925-96221602	678	10	1.11486	-0.170431	-8.86005	0.000321	0.111115	Hypo
2:47299045-47299647	603	23	2.20945	-0.153058	-8.86	0.000321	0.111115	Hypo
16:2029021-2029718	698	80	14.4445	-0.186877	-8.85531	0.000321	0.111115	Hypo
12:66627638-66628296	659	16	2.33574	-0.168981	-8.84858	0.000322	0.111115	Hypo
14:106358757-106360438	1682	35	4.40354	-0.137766	-8.84706	0.000322	0.111115	Hypo
16:57512785-57513837	1053	47	6.4052	-0.157464	-8.84594	0.000322	0.111115	Hypo
15:101690622-101691398	777	20	2.69063	-0.186527	-8.84441	0.000323	0.111115	Hypo
2:60732156-60733072	917	15	2.041	-0.150128	-8.84413	0.000323	0.111115	Hypo
11:57126049-57126765	717	18	1.94229	-0.14511	-8.84056	0.000323	0.111115	Hypo
20:30154674-30155053	380	12	1.64042	-0.15554	-8.83815	0.000324	0.111115	Hypo
22:46342987-46344654	1668	54	5.08934	-0.115688	-8.83768	0.000324	0.111115	Hypo
16:88922553-88922925	373	26	1.81171	-0.13708	-8.83719	0.000324	0.111115	Hypo
14:85864133-85877855	13723	78	7.79952	-0.134738	-8.8365	0.000324	0.111115	Hypo
8:142264697-142265325	629	23	2.7413	-0.161634	-8.83579	0.000324	0.111115	Hypo
12:118784751-118785191	441	8	2.03383	-0.276578	-8.83255	0.000325	0.111115	Hypo
11:928031-928778	748	11	0.989118	-0.156578	-8.8314	0.000325	0.111115	Hypo
16:89009049-89011130	2082	71	5.58508	-0.0969325	-8.82784	0.000326	0.111115	Hypo
2:135070434-135071114	681	17	4.29656	-0.274544	-8.82195	0.000326	0.111115	Hypo
14:106376156-106377895	1740	40	6.95293	-0.175719	-8.81906	0.000326	0.111115	Hypo
15:70726025-70726696	672	19	1.93586	-0.124359	-8.81791	0.000326	0.111115	Hypo
1:958208-961266	3059	89	10.9604	-0.136382	-8.81225	0.000327	0.111115	Hypo
16:68269867-68270578	712	67	10.6641	-0.202013	-8.81153	0.000328	0.111115	Hypo
19:710446-711514	1069	43	6.85729	-0.191391	-8.81052	0.000328	0.111115	Hypo
11:1075379-1076015	637	33	3.00154	-0.121249	-8.8071	0.00033	0.111115	Hypo
20:23211304-23211994	691	20	3.25882	-0.203152	-8.80309	0.000331	0.111115	Hypo
10:134467767-134468436	670	21	1.78434	-0.105884	-8.7994	0.000331	0.111115	Hypo
19:4063744-4064357	614	32	2.27563	-0.11475	-8.79785	0.000333	0.111115	Hypo
22:23540913-23542048	1136	27	3.51269	-0.117442	-8.79592	0.000333	0.111115	Hypo
17:80821598-80823310	1713	50	3.44131	-0.0793113	-8.79275	0.000333	0.111115	Hypo
9:92148557-92149324	768	9	1.12116	-0.188063	-8.79129	0.000333	0.111115	Hypo
17:17750820-17751237	418	15	1.50443	-0.146262	-8.79128	0.000333	0.111115	Hypo
18:2880701-2882389	1689	34	4.4373	-0.125678	-8.78307	0.000335	0.111115	Hypo
11:1908795-1909934	1140	18	1.35145	-0.09746	-8.7825	0.000335	0.111115	Hypo
6:35463790-35464397	608	46	6.44313	-0.197221	-8.77939	0.000336	0.111115	Hypo
18:74874444-74874805	362	11	1.70154	-0.1923	-8.77937	0.000336	0.111115	Hypo
4:44730431-44730851	421	5	0.257881	0.0759173	8.77831	0.000336	0.111115	Hyper
8:86133689-86134515	827	9	2.2839	-0.303874	-8.77589	0.000336	0.111115	Hypo
10:134330608-134332538	1931	65	11.4527	-0.219192	-8.7755	0.000336	0.111115	Hypo
7:101931612-101933388	1777	26	1.77682	-0.090433	-8.77468	0.000336	0.111115	Hypo
11:1989129-1991644	2516	119	10.3685	-0.111701	-8.77461	0.000336	0.111115	Hypo
12:11763865-11764918	1054	16	2.82506	-0.217811	-8.77396	0.000336	0.111115	Hypo
5:980104-981751	1648	35	3.61218	-0.100073	-8.76047	0.000339	0.111115	Hypo
15:101666485-101667298	814	13	1.84387	-0.150158	-8.75935	0.000339	0.111115	Hypo
6:170479887-170480636	750	23	3.55043	-0.164368	-8.75577	0.000342	0.111115	Hypo
17:78996987-78997396	410	18	1.02871	-0.0985589	-8.75395	0.000342	0.111115	Hypo
5:133889757-133890521	765	16	2.06763	-0.125041	-8.75024	0.000343	0.111115	Hypo
10:29991821-29992606	786	15	1.66012	-0.146868	-8.7487	0.000343	0.111115	Hypo
16:597887-598294	408	35	2.27471	-0.127432	-8.74282	0.000344	0.111115	Hypo
7:1091696-1092529	834	23	1.76781	-0.112078	-8.73989	0.000344	0.111115	Hypo
8:118968928-118969576	649	9	1.65498	-0.192216	-8.7398	0.000344	0.111115	Hypo
5:157261926-157262395	470	9	1.51418	-0.195206	-8.73694	0.000344	0.111115	Hypo
2:43277227-43277918	692	14	1.92378	-0.171659	-8.73506	0.000346	0.111115	Hypo
12:133049658-133053149	3492	123	11.2719	-0.0779118	-8.72871	0.000346	0.111115	Hypo
17:34129119-34129427	309	14	1.75625	-0.203618	-8.72868	0.000346	0.111115	Hypo
17:75318967-75320421	1455	55	7.34351	-0.16205	-8.72738	0.000347	0.111115	Hypo
4:89652106-89652913	808	13	2.36244	-0.244077	-8.72449	0.000347	0.111115	Hypo
10:98922453-98924281	1829	39	3.48414	-0.109644	-8.72158	0.000347	0.111115	Hypo
4:7620968-7621690	723	20	2.81084	-0.195179	-8.71625	0.00035	0.111115	Hypo
2:109855940-109856745	806	15	1.76015	-0.139942	-8.71589	0.00035	0.111115	Hypo
7:1966198-1966715	518	8	0.65331	-0.122481	-8.71422	0.00035	0.111115	Hypo
11:62454667-62455591	925	55	8.61015	-0.15988	-8.71064	0.00035	0.111115	Hypo
17:78044880-78045581	702	22	3.50145	-0.170144	-8.70674	0.00035	0.111115	Hypo
1:27924102-27927801	3700	39	3.52686	-0.0860532	-8.70474	0.00035	0.111115	Hypo
16:70450923-70452829	1907	34	3.76209	-0.134335	-8.70472	0.00035	0.111115	Hypo
17:78756465-78757073	609	12	1.05967	-0.214069	-8.70221	0.00035	0.111115	Hypo
8:144654523-144655391	869	36	4.8135	-0.165884	-8.69827	0.000351	0.111115	Hypo
18:8703202-8704223	1022	42	5.79831	-0.136289	-8.69679	0.000352	0.111115	Hypo
21:46066381-46069711	3331	90	6.67545	-0.0819788	-8.69367	0.000354	0.111115	Hypo
9:135898667-135899158	492	22	1.75385	-0.115843	-8.68999	0.000354	0.111115	Hypo
1:203122713-203123689	977	15	2.4597	-0.158809	-8.68623	0.000354	0.111115	Hypo
14:105649982-105650877	896	19	3.21187	-0.18157	-8.68513	0.000355	0.111115	Hypo
7:2641862-2643142	1281	36	2.44962	-0.0887101	-8.68211	0.000356	0.111115	Hypo
10:134353245-134354356	1112	21	1.94253	-0.161704	-8.68164	0.000356	0.111115	Hypo
6:279389-279804	416	6	0.461456	-0.134526	-8.6747	0.000357	0.111115	Hypo
1:3456590-3457155	566	22	4.63154	-0.28255	-8.6747	0.000357	0.111115	Hypo
21:39844619-39845592	974	23	3.75261	-0.211639	-8.67378	0.000357	0.111115	Hypo
17:75475753-75476468	716	18	2.15862	-0.14775	-8.67345	0.000358	0.111115	Hypo
1:6330608-6331912	1305	28	4.42624	-0.15945	-8.67022	0.000359	0.111115	Hypo
20:58783745-58784503	759	12	1.68156	-0.177373	-8.66972	0.000359	0.111115	Hypo
17:80172968-80173830	863	26	3.95425	-0.152286	-8.66788	0.000359	0.111115	Hypo
6:43747128-43748132	1005	18	2.03315	-0.138427	-8.66756	0.00036	0.111115	Hypo
12:109233167-109234162	996	20	1.74241	-0.131245	-8.66559	0.00036	0.111115	Hypo
11:1054127-1054849	723	25	4.27343	-0.17664	-8.65791	0.000365	0.112284	Hypo
1:36787356-36788252	897	71	9.1462	-0.226267	-8.65563	0.000365	0.112284	Hypo
21:46727094-46727777	684	31	1.84913	-0.094439	-8.65305	0.000367	0.112712	Hypo
1:866900-867736	837	26	2.36824	-0.116969	-8.64127	0.000373	0.113544	Hypo
16:81546808-81547420	613	20	2.67279	-0.156991	-8.63945	0.000373	0.113544	Hypo
8:22618533-22619000	468	14	1.36805	-0.147135	-8.63859	0.000373	0.113544	Hypo
8:145001290-145001705	416	29	1.73277	-0.115167	-8.63801	0.000374	0.113544	Hypo
1:156131104-156131581	478	20	1.53287	-0.11089	-8.63713	0.000374	0.113544	Hypo
15:41802973-41803806	834	64	12.4153	-0.268717	-8.63282	0.000374	0.113544	Hypo
16:1361534-1362331	798	37	3.42244	-0.152721	-8.63249	0.000374	0.113544	Hypo
2:87464831-87465061	231	12	1.12678	-0.146756	-8.62953	0.000376	0.113964	Hypo
1:27337585-27338396	812	17	2.13734	-0.153506	-8.62333	0.000377	0.114081	Hypo
8:37639557-37640231	675	12	1.14793	-0.196334	-8.62009	0.000378	0.114197	Hypo
18:46398599-46399536	938	22	2.06925	-0.12168	-8.61705	0.000379	0.114312	Hypo
7:1073292-1074176	885	24	5.11842	-0.221426	-8.6161	0.00038	0.114427	Hypo
12:48133709-48134141	433	13	3.06149	-0.3296	-8.60701	0.000384	0.115071	Hypo
22:50521248-50521842	595	24	2.53194	-0.124366	-8.60641	0.000384	0.115071	Hypo
7:142495352-142496014	663	18	2.37989	-0.166383	-8.60575	0.000384	0.115071	Hypo
21:42589692-42590162	471	11	1.19963	-0.171802	-8.60296	0.000386	0.115096	Hypo
8:22409684-22410563	880	23	3.08909	-0.191419	-8.60157	0.000387	0.115096	Hypo
2:64834628-64835353	726	17	2.35325	-0.168595	-8.59957	0.000388	0.115096	Hypo
6:170464136-170464553	418	11	1.2656	-0.134761	-8.59838	0.000389	0.115096	Hypo
19:3605426-3606225	800	11	1.05827	-0.217049	-8.59472	0.000391	0.115096	Hypo
7:2155778-2157387	1610	37	2.61617	-0.0929174	-8.5913	0.000393	0.115096	Hypo
17:1493369-1494219	851	29	3.05528	-0.159893	-8.59086	0.000393	0.115096	Hypo
11:61690706-61691786	1081	22	2.00039	-0.124292	-8.59074	0.000393	0.115096	Hypo
7:2761132-2761850	719	31	1.9993	-0.0876146	-8.5874	0.000394	0.115096	Hypo
12:133348116-133348573	458	15	1.55874	-0.18827	-8.58693	0.000394	0.115096	Hypo
6:36318096-36318881	786	14	1.58803	-0.160709	-8.58542	0.000394	0.115096	Hypo
21:43873634-43874528	895	26	2.80937	-0.130858	-8.58322	0.000394	0.115096	Hypo
16:50627796-50628869	1074	16	2.63455	-0.163003	-8.58212	0.000394	0.115096	Hypo
16:87682743-87683970	1228	36	2.94726	-0.102417	-8.58008	0.000395	0.115096	Hypo
10:114781498-114782349	852	17	1.23559	-0.111346	-8.57883	0.000395	0.115096	Hypo
19:898359-899106	748	35	5.83296	-0.234153	-8.57845	0.000395	0.115096	Hypo
7:157259595-157260199	605	18	3.22384	-0.189211	-8.5716	0.000398	0.115096	Hypo
2:121667551-121668415	865	20	2.3782	-0.131386	-8.56921	0.000398	0.115096	Hypo
17:30411945-30412709	765	30	4.89972	-0.196998	-8.56795	0.000398	0.115096	Hypo
11:61538266-61540112	1847	31	3.72209	-0.135058	-8.56561	0.000398	0.115096	Hypo
11:10428516-10432206	3691	38	2.93736	-0.0852496	-8.56426	0.000398	0.115096	Hypo
14:98633102-98634357	1256	35	4.6157	-0.155625	-8.56412	0.000398	0.115096	Hypo
11:2930304-2930961	658	65	7.20716	-0.143455	-8.56217	0.000399	0.115096	Hypo
17:7960219-7960779	561	18	1.29576	-0.104416	-8.56133	0.000399	0.115096	Hypo
8:22638545-22639459	915	23	3.98002	-0.203614	-8.55783	0.0004	0.115135	Hypo
17:55363230-55366100	2871	52	4.20766	-0.087664	-8.55544	0.000401	0.115135	Hypo
14:77389595-77391217	1623	35	3.43704	-0.10359	-8.55538	0.000401	0.115135	Hypo
17:80869706-80870577	872	32	3.66147	-0.132196	-8.55082	0.000404	0.115567	Hypo
7:2921623-2923051	1429	47	7.5536	-0.191581	-8.5493	0.000405	0.115567	Hypo
17:76117599-76118282	684	32	2.36889	-0.0991405	-8.5491	0.000405	0.115567	Hypo
2:48758250-48758895	646	10	1.44819	-0.215166	-8.54641	0.000405	0.115567	Hypo
16:135103-136091	989	29	4.35841	-0.149672	-8.54308	0.000408	0.115887	Hypo
16:3625944-3626812	869	21	2.81609	-0.19648	-8.54287	0.000408	0.115887	Hypo
12:123427753-123428237	485	15	1.12776	-0.145804	-8.53973	0.000408	0.115887	Hypo
2:121643944-121644686	743	20	2.97175	-0.133846	-8.5368	0.000409	0.115993	Hypo
2:65023999-65025109	1111	14	1.16605	-0.141245	-8.53457	0.000412	0.116342	Hypo
4:103533966-103534438	473	12	2.3114	-0.22417	-8.5295	0.000413	0.116342	Hypo
17:55516223-55517545	1323	20	2.2719	-0.146729	-8.52863	0.000414	0.116342	Hypo
9:92071693-92072195	503	13	1.60383	-0.188327	-8.52516	0.000414	0.116342	Hypo
4:146655302-146655934	633	14	1.94569	-0.267652	-8.52427	0.000414	0.116342	Hypo
17:1528403-1529172	770	19	2.10188	-0.134593	-8.52177	0.000414	0.116342	Hypo
10:11250684-11251514	831	14	1.63858	-0.13578	-8.51655	0.000416	0.116727	Hypo
11:63685844-63686446	603	18	1.6676	-0.15225	-8.51395	0.000417	0.116831	Hypo
6:14075074-14076061	988	11	1.63914	-0.21087	-8.51006	0.000419	0.116838	Hypo
3:25342153-25349220	7068	53	4.84167	-0.127247	-8.50518	0.00042	0.116838	Hypo
13:110488952-110489387	436	10	2.28349	-0.307342	-8.50354	0.00042	0.116838	Hypo
16:57806632-57807197	566	10	1.05129	-0.150668	-8.50326	0.000421	0.116838	Hypo
21:45969783-45970635	853	34	4.511	-0.143593	-8.50157	0.000421	0.116838	Hypo
16:50318374-50319159	786	9	0.840263	-0.143613	-8.4956	0.000423	0.116838	Hypo
1:21901114-21901696	583	27	2.39236	-0.160421	-8.49487	0.000423	0.116838	Hypo
1:1117023-1118084	1062	42	3.01427	-0.109611	-8.49373	0.000423	0.116838	Hypo
2:43309589-43311653	2065	27	2.53064	-0.103504	-8.49127	0.000424	0.116838	Hypo
2:242710908-242711848	941	27	3.8692	-0.198168	-8.48802	0.000426	0.116838	Hypo
1:53558066-53558758	693	37	3.33672	-0.127057	-8.48183	0.000428	0.116838	Hypo
2:128403997-128404727	731	27	3.52946	-0.157452	-8.4816	0.000428	0.116838	Hypo
21:38141250-38141947	698	12	1.63584	-0.174926	-8.48092	0.000429	0.116838	Hypo
19:55833095-55834537	1443	25	3.05507	-0.143754	-8.48069	0.000429	0.116838	Hypo
19:3370190-3371361	1172	33	3.34275	-0.127505	-8.47958	0.000429	0.116838	Hypo
9:137763208-137763804	597	19	1.58948	-0.139294	-8.47885	0.000431	0.116838	Hypo
2:235889718-235890444	727	21	1.28714	-0.0883758	-8.47866	0.000431	0.116838	Hypo
22:36764347-36765062	716	15	2.61755	-0.186041	-8.47558	0.000431	0.116838	Hypo
12:92799195-92800043	849	24	3.32033	-0.163336	-8.4736	0.000431	0.116838	Hypo
16:48575877-48576325	449	17	2.66718	-0.235724	-8.47002	0.000433	0.116838	Hypo
12:13355568-13357032	1465	24	1.57956	-0.11299	-8.46944	0.000433	0.116838	Hypo
17:1843095-1844897	1803	52	4.51205	-0.118665	-8.46865	0.000433	0.116838	Hypo
10:134425009-134426924	1916	36	4.40585	-0.130833	-8.46749	0.000433	0.116838	Hypo
14:24950273-24951240	968	18	2.72093	-0.206854	-8.46657	0.000433	0.116838	Hypo
22:29787444-29787771	328	9	0.96599	-0.17048	-8.46515	0.000434	0.116838	Hypo
18:77366683-77367278	596	27	3.51347	-0.193139	-8.46185	0.000438	0.116838	Hypo
7:5638072-5638789	718	25	1.99617	-0.145417	-8.46087	0.000438	0.116838	Hypo
11:726694-727130	437	21	1.28583	-0.149948	-8.45762	0.00044	0.116838	Hypo
16:88482048-88482824	777	39	3.60978	-0.113976	-8.45686	0.00044	0.116838	Hypo
1:8456466-8457037	572	8	1.14553	-0.214992	-8.45212	0.00044	0.116838	Hypo
22:42095109-42095536	428	23	2.44647	-0.150229	-8.45209	0.00044	0.116838	Hypo
21:40049815-40050612	798	10	1.24516	-0.145947	-8.45142	0.00044	0.116838	Hypo
13:114056779-114057418	640	31	3.45929	-0.130998	-8.45024	0.000441	0.116838	Hypo
8:41022-41119	98	6	1.29127	0.318519	8.44991	0.000441	0.116838	Hyper
21:43706488-43707242	755	23	2.66683	-0.176122	-8.44898	0.000441	0.116838	Hypo
17:79963230-79963803	574	23	1.83183	-0.124561	-8.44872	0.000441	0.116838	Hypo
4:8219808-8220757	950	30	3.39597	-0.11524	-8.44872	0.000441	0.116838	Hypo
9:136654366-136655359	994	36	2.39354	-0.0869153	-8.44712	0.000441	0.116838	Hypo
9:136839888-136840623	736	16	1.41259	-0.142803	-8.44597	0.000442	0.116935	Hypo
3:184313628-184314250	623	10	1.11671	-0.171959	-8.44407	0.000444	0.117297	Hypo
15:41788285-41788734	450	23	1.96227	-0.128847	-8.44033	0.000447	0.117541	Hypo
1:154943159-154944251	1093	19	2.44555	-0.185605	-8.43448	0.00045	0.117541	Hypo
15:70646452-70646995	544	19	2.23122	-0.161175	-8.43328	0.00045	0.117541	Hypo
3:39620969-39621779	811	13	2.08967	-0.20058	-8.43327	0.00045	0.117541	Hypo
2:28850319-28851130	812	11	1.22255	-0.162955	-8.43274	0.00045	0.117541	Hypo
2:109968507-109969246	740	19	2.68129	-0.153102	-8.4321	0.00045	0.117541	Hypo
20:40038195-40038868	674	14	1.88332	-0.165715	-8.43206	0.00045	0.117541	Hypo
12:52594751-52595291	541	16	1.77289	-0.149517	-8.43156	0.00045	0.117541	Hypo
3:9958443-9959249	807	18	2.98055	-0.201182	-8.42882	0.000451	0.117636	Hypo
21:44572377-44573408	1032	21	3.14207	-0.177968	-8.42151	0.000456	0.117717	Hypo
11:2800747-2801358	612	15	1.47697	-0.182063	-8.42081	0.000456	0.117717	Hypo
9:112091409-112092193	785	18	3.38157	-0.186064	-8.41978	0.000456	0.117717	Hypo
6:157171915-157174190	2276	25	1.94127	-0.11486	-8.41766	0.000456	0.117717	Hypo
18:29263281-29264004	724	16	3.72773	-0.313314	-8.41535	0.000456	0.117717	Hypo
17:80263116-80264405	1290	44	3.13675	-0.101307	-8.41436	0.000457	0.117717	Hypo
15:35621151-35623426	2276	14	4.04001	-0.305034	-8.41006	0.000458	0.117717	Hypo
12:96634172-96634928	757	15	1.948	-0.156816	-8.40991	0.000459	0.117717	Hypo
5:154070770-154071247	478	35	4.01617	-0.185539	-8.40957	0.000459	0.117717	Hypo
20:576141-576940	800	22	2.52601	-0.226779	-8.40539	0.000459	0.117717	Hypo
17:17625424-17626323	900	79	20.0476	-0.293118	-8.40037	0.00046	0.117717	Hypo
16:29265493-29266199	707	37	3.96432	-0.120136	-8.3967	0.00046	0.117717	Hypo
15:58693822-58694598	777	13	1.82314	-0.206289	-8.39566	0.000461	0.117717	Hypo
11:65558414-65558752	339	12	1.39624	-0.150769	-8.39543	0.000461	0.117717	Hypo
3:13087514-13088171	658	24	2.74788	-0.153209	-8.3923	0.000464	0.117717	Hypo
3:193988168-193988762	595	22	3.96088	-0.242722	-8.387	0.000465	0.117717	Hypo
20:1927719-1928211	493	33	4.34719	-0.170942	-8.38517	0.000466	0.117717	Hypo
10:91413324-91413538	215	6	0.612714	-0.19387	-8.3846	0.000466	0.117717	Hypo
1:227100334-227100607	274	11	1.59214	-0.206646	-8.38197	0.000467	0.117717	Hypo
9:133887340-133889381	2042	65	4.85909	-0.0902806	-8.38104	0.000469	0.117717	Hypo
17:7942058-7942760	703	33	4.22497	-0.182341	-8.38017	0.000469	0.117717	Hypo
3:177076725-177077329	605	30	1.7759	-0.121306	-8.37666	0.000469	0.117717	Hypo
2:37194597-37195229	633	13	2.30893	-0.22982	-8.37468	0.00047	0.117717	Hypo
7:31036614-31039514	2901	49	3.30162	-0.0869094	-8.37138	0.00047	0.117717	Hypo
7:5629209-5629919	711	16	1.90979	-0.149857	-8.36743	0.000471	0.117717	Hypo
21:30517941-30518649	709	8	0.598453	-0.123664	-8.36622	0.000472	0.117717	Hypo
10:29758435-29758909	475	15	2.93805	-0.176723	-8.36554	0.000472	0.117717	Hypo
17:39949208-39949746	539	18	1.19702	-0.119327	-8.36419	0.000473	0.117717	Hypo
12:125182777-125183570	794	16	1.10808	-0.104794	-8.3624	0.000473	0.117717	Hypo
2:46021354-46021875	522	17	1.49131	-0.121313	-8.36113	0.000474	0.117717	Hypo
7:149471331-149471835	505	15	2.02997	-0.176026	-8.36066	0.000474	0.117717	Hypo
6:166908500-166909192	693	22	2.25514	-0.139045	-8.35973	0.000474	0.117717	Hypo
1:54950146-54950872	727	18	1.1966	-0.121637	-8.35942	0.000474	0.117717	Hypo
6:164130419-164131817	1399	19	1.80121	-0.124681	-8.35918	0.000474	0.117717	Hypo
16:88201256-88203005	1750	45	4.34584	-0.13882	-8.35839	0.000475	0.117717	Hypo
17:18884907-18885494	588	26	4.22876	-0.224137	-8.3564	0.000475	0.117717	Hypo
14:91000920-91001451	532	18	1.35232	-0.12821	-8.35631	0.000475	0.117717	Hypo
9:125873915-125874754	840	29	3.34421	-0.132954	-8.35252	0.000478	0.117717	Hypo
1:3514764-3516309	1546	68	7.00284	-0.103104	-8.3513	0.000481	0.117717	Hypo
16:89735126-89735640	515	12	0.734522	-0.125142	-8.34836	0.000482	0.117717	Hypo
20:61166590-61167459	870	31	3.27349	-0.136174	-8.34666	0.000483	0.117717	Hypo
10:115832896-115833459	564	8	0.617771	-0.185459	-8.34643	0.000483	0.117717	Hypo
1:6229292-6229864	573	21	2.2077	-0.135617	-8.34534	0.000483	0.117717	Hypo
14:62186568-62187416	849	14	2.19513	-0.20536	-8.34446	0.000483	0.117717	Hypo
15:93592876-93594595	1720	43	3.05725	-0.090894	-8.34401	0.000485	0.117717	Hypo
9:130199717-130200528	812	13	2.05968	-0.201089	-8.34336	0.000485	0.117717	Hypo
10:80834309-80836089	1781	24	2.7312	-0.114051	-8.342	0.000485	0.117717	Hypo
6:149245420-149246189	770	9	1.32136	-0.199082	-8.34189	0.000485	0.117717	Hypo
12:125002040-125002785	746	46	5.34596	-0.19936	-8.34105	0.000485	0.117717	Hypo
2:238440735-238441557	823	19	1.88536	-0.105471	-8.33963	0.000485	0.117717	Hypo
22:29552438-29552821	384	10	1.51228	-0.168765	-8.33913	0.000485	0.117717	Hypo
19:47222236-47223083	848	22	2.52237	-0.105131	-8.3391	0.000485	0.117717	Hypo
17:6659908-6660746	839	21	3.01623	-0.198737	-8.33834	0.000485	0.117717	Hypo
21:44850272-44851318	1047	37	3.3865	-0.0959794	-8.33542	0.000487	0.118048	Hypo
17:79888589-79889178	590	17	1.93002	-0.193018	-8.33289	0.000488	0.11809	Hypo
17:1991704-1994031	2328	37	3.49785	-0.130635	-8.33085	0.000489	0.11809	Hypo
6:166977062-166977769	708	14	1.4399	-0.147691	-8.33008	0.00049	0.11809	Hypo
19:725475-726213	739	22	2.16496	-0.138684	-8.32989	0.00049	0.11809	Hypo
10:72744986-72745973	988	12	1.25391	-0.121867	-8.32893	0.000491	0.11809	Hypo
12:48251258-48251606	349	13	1.40198	-0.185084	-8.3281	0.000491	0.11809	Hypo
17:55521210-55521773	564	12	0.948405	-0.125142	-8.32097	0.000492	0.118177	Hypo
1:45297342-45298004	663	17	2.41902	-0.169508	-8.31546	0.000495	0.118743	Hypo
2:64869823-64870773	951	25	2.31718	-0.111197	-8.31417	0.000496	0.118829	Hypo
8:145040605-145041297	693	23	3.10466	-0.151953	-8.30535	0.000501999	0.119578	Hypo
16:4138676-4139361	686	17	1.83304	-0.134981	-8.30322	0.000501999	0.119578	Hypo
13:111177834-111178622	789	22	2.7459	-0.182205	-8.30265	0.000501999	0.119578	Hypo
1:221170993-221171996	1004	12	2.53797	-0.200278	-8.30016	0.000502999	0.119578	Hypo
10:134428970-134430049	1080	40	4.72231	-0.117624	-8.29821	0.000502999	0.119578	Hypo
6:33872837-33874956	2120	28	2.29035	-0.100922	-8.29703	0.000502999	0.119578	Hypo
16:85268341-85268877	537	29	4.69258	-0.189435	-8.29273	0.000505999	0.11972	Hypo
7:45216927-45217320	394	15	1.53165	-0.144727	-8.2907	0.000506999	0.11972	Hypo
18:22854298-22855743	1446	12	2.01915	-0.213421	-8.28957	0.000506999	0.11972	Hypo
17:79091155-79093408	2254	89	10.2925	-0.149955	-8.28813	0.000507999	0.11972	Hypo
16:57678927-57681484	2558	66	6.31899	-0.0982262	-8.28799	0.000508999	0.11972	Hypo
5:1028185-1029181	997	44	3.55527	-0.0997873	-8.28453	0.000510999	0.11972	Hypo
5:67483245-67483760	516	28	3.22683	-0.194148	-8.28446	0.000510999	0.11972	Hypo
19:17246109-17246784	676	28	3.97817	-0.184537	-8.28401	0.000510999	0.11972	Hypo
19:788826-789380	555	28	3.67495	-0.219809	-8.28294	0.000511999	0.11972	Hypo
1:167458125-167458347	223	9	1.52755	-0.188833	-8.2828	0.000511999	0.11972	Hypo
2:121016369-121016791	423	25	3.96456	-0.231399	-8.28026	0.000511999	0.11972	Hypo
4:7474115-7474675	561	22	3.67576	-0.276788	-8.28015	0.000511999	0.11972	Hypo
16:84582782-84583419	638	18	1.92609	-0.14483	-8.27855	0.000511999	0.11972	Hypo
11:63859463-63860063	601	18	1.24597	-0.101654	-8.26853	0.000514999	0.11987	Hypo
11:32458931-32461330	2400	126	19.4826	-0.171855	-8.26847	0.000514999	0.11987	Hypo
17:55522537-55523459	923	22	3.26469	-0.208272	-8.26837	0.000514999	0.11987	Hypo
22:50205103-50205673	571	17	3.47241	-0.217418	-8.26573	0.000515999	0.11987	Hypo
16:87499660-87500260	601	18	2.12935	-0.139526	-8.26456	0.000517999	0.11987	Hypo
10:43369232-43369875	644	15	1.59421	-0.127916	-8.26386	0.000518999	0.11987	Hypo
7:128554773-128556083	1311	64	7.18801	-0.136289	-8.26194	0.000519999	0.11987	Hypo
4:39429253-39429595	343	8	0.852654	-0.174308	-8.2619	0.000519999	0.11987	Hypo
3:52529760-52530183	424	11	0.93506	-0.138863	-8.26189	0.000519999	0.11987	Hypo
5:126188293-126189013	721	16	1.30111	-0.122714	-8.26127	0.000519999	0.11987	Hypo
22:37942104-37943007	904	31	5.08489	-0.147724	-8.25597	0.000521999	0.11987	Hypo
1:30790922-30792258	1337	26	3.35827	-0.146508	-8.25486	0.000521999	0.11987	Hypo
1:154582007-154582865	859	13	1.66651	-0.179238	-8.25302	0.000522999	0.11987	Hypo
22:39650774-39651780	1007	29	4.5773	-0.148898	-8.25023	0.000522999	0.11987	Hypo
1:22141390-22142491	1102	25	2.66297	-0.129228	-8.24886	0.000522999	0.11987	Hypo
22:23909057-23909540	484	20	2.02637	-0.154267	-8.24858	0.000522999	0.11987	Hypo
22:50617717-50619583	1867	83	5.70988	-0.0894064	-8.24366	0.000525999	0.120409	Hypo
22:29540448-29541741	1294	40	4.18443	-0.0982078	-8.2384	0.000527999	0.120431	Hypo
1:12127703-12128497	795	14	2.18808	-0.227887	-8.23447	0.000528999	0.120431	Hypo
3:41021341-41022179	839	9	0.56908	-0.100477	-8.23097	0.000529999	0.120431	Hypo
8:124405284-124406926	1643	34	2.64198	-0.0991831	-8.2293	0.000529999	0.120431	Hypo
14:77498252-77499116	865	16	2.01421	-0.140371	-8.22807	0.000529999	0.120431	Hypo
17:76880275-76880953	679	21	1.63981	-0.131393	-8.22802	0.000529999	0.120431	Hypo
18:46449718-46450728	1011	19	2.27951	-0.134634	-8.227	0.000530999	0.120465	Hypo
10:128775954-128776933	980	15	1.13937	-0.14451	-8.22615	0.000533999	0.120465	Hypo
12:125004763-125005614	852	30	3.16018	-0.122522	-8.22338	0.000534999	0.120465	Hypo
5:1102103-1103453	1351	39	3.13266	-0.106119	-8.22285	0.000534999	0.120465	Hypo
1:150480618-150481896	1279	11	1.57003	-0.168698	-8.21958	0.000535999	0.120465	Hypo
19:13085301-13086001	701	18	3.33979	-0.24859	-8.21929	0.000535999	0.120465	Hypo
6:41309422-41309997	576	16	2.56348	-0.175273	-8.21669	0.000535999	0.120465	Hypo
11:76377213-76377950	738	14	1.65469	-0.151486	-8.21659	0.000535999	0.120465	Hypo
22:45467954-45468880	927	25	4.4401	-0.20366	-8.21579	0.000535999	0.120465	Hypo
11:69314212-69315978	1767	35	3.55253	-0.126212	-8.21441	0.000536999	0.120543	Hypo
17:60735837-60736518	682	12	1.41965	-0.143857	-8.21056	0.000539999	0.120803	Hypo
7:72823960-72824770	811	18	1.7054	-0.143983	-8.21024	0.000540999	0.120803	Hypo
19:2325340-2326403	1064	35	3.49919	-0.1251	-8.20722	0.000542999	0.120803	Hypo
17:17843969-17844686	718	8	0.63647	-0.143127	-8.20706	0.000542999	0.120803	Hypo
1:2225264-2226043	780	29	2.61549	-0.10562	-8.20338	0.000543999	0.120803	Hypo
5:134711342-134712604	1263	15	2.28171	-0.172104	-8.20168	0.000543999	0.120803	Hypo
7:5490733-5492344	1612	47	5.53243	-0.13488	-8.20076	0.000543999	0.120803	Hypo
8:8863762-8865586	1825	9	0.961327	-0.156773	-8.19771	0.000545999	0.120803	Hypo
17:80406670-80407133	464	12	1.51342	-0.157533	-8.19572	0.000549999	0.120803	Hypo
3:13082343-13083018	676	24	1.67266	-0.124374	-8.1957	0.000549999	0.120803	Hypo
4:11833358-11833705	348	6	1.03694	-0.221001	-8.19138	0.000550999	0.120803	Hypo
17:65465542-65466124	583	10	0.937855	-0.191984	-8.18968	0.000553999	0.120803	Hypo
22:19989124-19989914	791	16	1.53062	-0.160816	-8.18641	0.000553999	0.120803	Hypo
9:137267863-137268775	913	35	3.63361	-0.110766	-8.18394	0.000555999	0.120803	Hypo
22:42304958-42305720	763	24	2.87948	-0.135153	-8.18349	0.000556999	0.120803	Hypo
21:45154655-45155166	512	17	0.966038	-0.0756297	-8.18286	0.000556999	0.120803	Hypo
9:140267105-140267614	510	22	3.14245	-0.196161	-8.18106	0.000557999	0.120803	Hypo
17:74024166-74025131	966	24	2.46244	-0.116689	-8.17772	0.000557999	0.120803	Hypo
5:77830138-77830676	539	19	2.46233	-0.18306	-8.17712	0.000557999	0.120803	Hypo
13:114821451-114822080	630	32	2.27074	-0.118697	-8.17689	0.000557999	0.120803	Hypo
9:95823599-95824613	1015	21	3.34001	-0.164697	-8.17685	0.000557999	0.120803	Hypo
13:46960154-46960981	828	34	3.98008	-0.219343	-8.1713	0.000558999	0.120803	Hypo
6:135946167-135946967	801	14	2.93439	-0.241829	-8.16988	0.000558999	0.120803	Hypo
16:2055312-2056200	889	42	5.49189	-0.163774	-8.16941	0.000558999	0.120803	Hypo
9:130843935-130844762	828	10	1.67833	-0.178315	-8.16879	0.000558999	0.120803	Hypo
16:85363117-85363741	625	25	2.00716	-0.135363	-8.16875	0.000558999	0.120803	Hypo
7:73726562-73727868	1307	31	2.02659	-0.0854178	-8.16765	0.000558999	0.120803	Hypo
16:4289530-4290170	641	23	1.9876	-0.137118	-8.16729	0.000558999	0.120803	Hypo
3:50359757-50360397	641	33	3.08046	-0.12119	-8.16499	0.000561999	0.120803	Hypo
17:75367680-75368348	669	23	2.17334	-0.116924	-8.16385	0.000561999	0.120803	Hypo
1:145092142-145092788	647	29	2.98446	-0.138687	-8.15926	0.000565999	0.120803	Hypo
17:75275535-75276492	958	27	2.24516	-0.109855	-8.15859	0.000565999	0.120803	Hypo
7:130919821-130920484	664	10	1.3243	-0.190021	-8.15696	0.000566999	0.120803	Hypo
12:104993137-104994190	1054	20	1.38299	-0.0960033	-8.1562	0.000566999	0.120803	Hypo
6:158424302-158424969	668	13	2.08693	-0.148679	-8.15301	0.000566999	0.120803	Hypo
10:31023739-31024317	579	14	1.65169	-0.167549	-8.15253	0.000567999	0.120803	Hypo
20:30194437-30195542	1106	13	1.77536	-0.164382	-8.15213	0.000567999	0.120803	Hypo
5:75607567-75607989	423	6	0.974764	-0.188557	-8.14596	0.000568999	0.120803	Hypo
19:14647725-14648376	652	24	2.88344	-0.139654	-8.14495	0.000569999	0.120803	Hypo
14:94211753-94212332	580	12	1.18494	-0.144266	-8.14392	0.000569999	0.120803	Hypo
7:23386368-23387016	649	13	2.21842	-0.221679	-8.13964	0.000570999	0.120803	Hypo
16:30964828-30965311	484	16	1.69398	-0.132964	-8.13865	0.000570999	0.120803	Hypo
12:48204473-48205961	1489	25	1.96511	-0.101738	-8.13826	0.000570999	0.120803	Hypo
22:37967304-37967817	514	12	1.54707	-0.157275	-8.13483	0.000572999	0.120803	Hypo
8:143535497-143536901	1405	54	4.97189	-0.14744	-8.12901	0.000574999	0.120803	Hypo
22:28181767-28182355	589	16	1.49584	-0.206452	-8.1279	0.000574999	0.120803	Hypo
21:46173152-46173696	545	27	2.33173	-0.106115	-8.1202	0.000574999	0.120803	Hypo
13:52545542-52546164	623	8	0.670586	-0.144093	-8.11953	0.000574999	0.120803	Hypo
19:47259931-47260519	589	34	3.31915	-0.167745	-8.11928	0.000574999	0.120803	Hypo
22:46425816-46426518	703	13	1.70444	-0.148773	-8.11803	0.000574999	0.120803	Hypo
11:68450043-68450715	673	15	1.6871	-0.130315	-8.11791	0.000574999	0.120803	Hypo
17:77668735-77669314	580	29	2.49881	-0.105676	-8.11662	0.000574999	0.120803	Hypo
15:43530342-43531708	1367	25	2.26484	-0.105121	-8.11523	0.000574999	0.120803	Hypo
22:45161300-45162439	1140	35	3.14812	-0.104631	-8.11514	0.000574999	0.120803	Hypo
2:236625979-236626695	717	13	1.29277	-0.182113	-8.11315	0.000576999	0.120803	Hypo
20:60704544-60707798	3255	88	6.12699	-0.0721973	-8.1131	0.000576999	0.120803	Hypo
12:122467575-122468381	807	28	4.71248	-0.195412	-8.11192	0.000576999	0.120803	Hypo
17:77840583-77841328	746	13	2.07717	-0.174278	-8.11065	0.000576999	0.120803	Hypo
17:79891290-79892247	958	30	3.10274	-0.124836	-8.10543	0.000578999	0.120803	Hypo
9:132213461-132213993	533	19	1.64108	-0.13898	-8.10362	0.000578999	0.120803	Hypo
12:1929412-1931788	2377	70	9.77866	-0.143426	-8.10299	0.000578999	0.120803	Hypo
21:39171994-39172921	928	6	0.437766	-0.11203	-8.09985	0.000580999	0.120803	Hypo
1:25291472-25292181	710	29	1.6656	-0.0738891	-8.09929	0.000581999	0.120803	Hypo
15:74712489-74713136	648	9	1.059	-0.134735	-8.09465	0.000587999	0.120803	Hypo
20:25527808-25529849	2042	40	3.11627	-0.0969349	-8.09418	0.000588999	0.120803	Hypo
16:68398947-68401999	3053	93	7.44041	-0.135591	-8.09372	0.000589999	0.120803	Hypo
9:138947583-138948098	516	20	2.19961	-0.158167	-8.09134	0.000589999	0.120803	Hypo
5:55354227-55354347	121	5	0.363807	-0.181151	-8.08929	0.000589999	0.120803	Hypo
15:75987906-75988748	843	13	1.79221	-0.149624	-8.08516	0.000590999	0.120803	Hypo
5:178207432-178208207	776	22	2.93456	-0.181757	-8.08413	0.000590999	0.120803	Hypo
15:70473155-70474119	965	20	2.62819	-0.164013	-8.0814	0.000590999	0.120803	Hypo
11:62275816-62276474	659	19	2.28348	-0.177835	-8.07938	0.000591999	0.120803	Hypo
2:109235258-109237876	2619	38	2.52774	-0.0836766	-8.07728	0.000591999	0.120803	Hypo
15:68992524-68993241	718	21	2.71955	-0.193903	-8.07599	0.000591999	0.120803	Hypo
16:87908576-87909204	629	21	2.13771	-0.19112	-8.07317	0.000591999	0.120803	Hypo
17:55536046-55536863	818	16	1.93951	-0.135479	-8.07302	0.000591999	0.120803	Hypo
20:17973545-17974294	750	6	0.594286	-0.14949	-8.07227	0.000591999	0.120803	Hypo
10:80943795-80944473	679	14	1.72008	-0.138504	-8.07157	0.000591999	0.120803	Hypo
12:2541402-2542240	839	10	0.991139	-0.177755	-8.07095	0.000592999	0.120803	Hypo
3:13931321-13932506	1186	16	2.1086	-0.133953	-8.07044	0.000592999	0.120803	Hypo
9:97854236-97855310	1075	23	2.45456	-0.132451	-8.06942	0.000593999	0.120803	Hypo
10:50517142-50519388	2247	25	1.52502	-0.10863	-8.06717	0.000594999	0.120803	Hypo
2:173116382-173117806	1425	26	2.64763	-0.12637	-8.06496	0.000596999	0.120803	Hypo
11:64636878-64637494	617	13	1.458	-0.141941	-8.06404	0.000597999	0.120803	Hypo
2:225164564-225165474	911	14	2.11043	-0.175717	-8.06268	0.000598999	0.120803	Hypo
5:149546471-149547294	824	79	12.8408	-0.191243	-8.06242	0.000598999	0.120803	Hypo
9:129193356-129194146	791	14	1.28326	-0.109074	-8.0587	0.000600999	0.120803	Hypo
19:39184960-39185766	807	27	2.33279	-0.117818	-8.05762	0.000600999	0.120803	Hypo
14:105160495-105161188	694	26	1.7081	-0.0944576	-8.05758	0.000600999	0.120803	Hypo
19:607268-607711	444	15	0.904306	-0.116779	-8.05335	0.000600999	0.120803	Hypo
9:134557303-134557840	538	16	3.13832	-0.363896	-8.05219	0.000601999	0.120803	Hypo
11:77734000-77734490	491	30	4.88735	-0.175672	-8.05106	0.000602999	0.120803	Hypo
2:62537552-62537785	234	7	0.735884	-0.207421	-8.05068	0.000602999	0.120803	Hypo
22:20192203-20193175	973	35	4.0143	-0.141892	-8.05018	0.000602999	0.120803	Hypo
16:56332070-56332388	319	7	0.608149	-0.196657	-8.05015	0.000602999	0.120803	Hypo
11:60578277-60578766	490	15	1.44135	-0.108519	-8.04899	0.000603999	0.120803	Hypo
18:46360134-46360667	534	12	1.45312	-0.169707	-8.04809	0.000604999	0.120803	Hypo
10:94891349-94892197	849	11	1.23206	-0.157608	-8.04782	0.000604999	0.120803	Hypo
1:15334182-15334861	680	21	2.37257	-0.115675	-8.04589	0.000604999	0.120803	Hypo
4:140683681-140686030	2350	33	2.36597	-0.108053	-8.04517	0.000604999	0.120803	Hypo
2:109832566-109833627	1062	15	2.34407	-0.222922	-8.04516	0.000604999	0.120803	Hypo
4:2798151-2798815	665	21	2.0578	-0.114873	-8.04281	0.000605999	0.120803	Hypo
3:25330517-25334066	3550	24	3.3517	-0.161645	-8.04237	0.000605999	0.120803	Hypo
11:122597933-122598588	656	18	1.72033	-0.136353	-8.04205	0.000605999	0.120803	Hypo
14:75354365-75355302	938	10	1.03746	-0.130524	-8.04102	0.000607999	0.121072	Hypo
20:31656499-31658488	1990	39	2.92648	-0.0931168	-8.03694	0.000613999	0.121418	Hypo
1:227931652-227932186	535	15	1.20532	-0.127498	-8.03096	0.000614999	0.121418	Hypo
1:226986519-226987198	680	24	2.39771	-0.138215	-8.03051	0.000614999	0.121418	Hypo
17:4408682-4409332	651	14	1.81501	-0.149769	-8.03004	0.000614999	0.121418	Hypo
21:44753396-44753938	543	29	3.93478	-0.152496	-8.02884	0.000615999	0.121418	Hypo
6:170533517-170534258	742	21	2.34836	-0.138756	-8.0271	0.000615999	0.121418	Hypo
19:18523861-18525020	1160	35	2.27729	-0.0958944	-8.0267	0.000616999	0.121418	Hypo
16:55011627-55012703	1077	20	3.0203	-0.163266	-8.02539	0.000617999	0.121418	Hypo
16:11522532-11523108	577	10	1.18746	-0.151067	-8.02494	0.000617999	0.121418	Hypo
16:10857196-10857836	641	12	2.47457	-0.207296	-8.02244	0.000618999	0.121418	Hypo
9:139483308-139485095	1788	51	4.09142	-0.0926005	-8.01686	0.000623999	0.121418	Hypo
20:35361761-35362693	933	25	2.07461	-0.138022	-8.01549	0.000624999	0.121418	Hypo
16:75107627-75108374	748	19	2.80833	-0.175761	-8.01062	0.000626999	0.121418	Hypo
10:134407837-134408496	660	21	2.72082	-0.209759	-8.01042	0.000626999	0.121418	Hypo
17:954020-954695	676	28	4.45945	-0.219537	-8.0033	0.000629999	0.121418	Hypo
14:103490305-103490626	322	13	1.1174	-0.123476	-8.00287	0.000629999	0.121418	Hypo
1:10730911-10731598	688	23	2.84769	-0.17773	-8.00145	0.000629999	0.121418	Hypo
11:67200669-67201243	575	18	1.8495	-0.167957	-7.99956	0.000629999	0.121418	Hypo
17:3824192-3824700	509	21	2.70817	-0.150803	-7.99919	0.000629999	0.121418	Hypo
5:172297122-172297538	417	7	0.579783	-0.163698	-7.9991	0.000629999	0.121418	Hypo
9:139648673-139649609	937	39	2.3369	-0.088868	-7.99899	0.000629999	0.121418	Hypo
7:5274540-5275226	687	19	2.74333	-0.16992	-7.99242	0.000631999	0.121418	Hypo
5:178015732-178016419	688	22	2.01199	-0.123606	-7.99147	0.000631999	0.121418	Hypo
11:64035491-64036070	580	17	1.42403	-0.154999	-7.98881	0.000632999	0.121418	Hypo
1:21659957-21660498	542	17	2.02471	-0.140605	-7.98879	0.000632999	0.121418	Hypo
16:3125742-3127376	1635	30	2.46624	-0.0690572	-7.9885	0.000632999	0.121418	Hypo
10:11943837-11944652	816	26	3.88554	-0.16034	-7.98583	0.000632999	0.121418	Hypo
17:74524481-74525483	1003	40	4.736	-0.14394	-7.98548	0.000632999	0.121418	Hypo
1:42357780-42358561	782	9	1.44741	-0.217569	-7.985	0.000632999	0.121418	Hypo
5:32274642-32275342	701	12	1.99459	-0.189302	-7.9847	0.000632999	0.121418	Hypo
8:142558959-142559698	740	20	2.42265	-0.145317	-7.98153	0.000633999	0.121418	Hypo
11:63855780-63857446	1667	49	3.48814	-0.0991171	-7.98004	0.000633999	0.121418	Hypo
4:721015-721708	694	15	1.16201	-0.130819	-7.97999	0.000633999	0.121418	Hypo
8:27492277-27494644	2368	35	3.66783	-0.104721	-7.97937	0.000633999	0.121418	Hypo
4:183728196-183728671	476	24	1.79566	-0.135809	-7.97893	0.000633999	0.121418	Hypo
16:521089-521683	595	23	3.07034	-0.150167	-7.9785	0.000633999	0.121418	Hypo
15:100265856-100266458	603	13	1.79007	-0.223578	-7.97836	0.000633999	0.121418	Hypo
6:42014304-42015183	880	14	1.86258	-0.160968	-7.97211	0.000637999	0.121817	Hypo
19:862761-863406	646	46	7.75349	-0.249392	-7.96876	0.000639999	0.121817	Hypo
1:207103847-207104745	899	12	1.29679	-0.13102	-7.96786	0.000640999	0.121817	Hypo
19:1851446-1852569	1124	77	15.4509	-0.208294	-7.96766	0.000640999	0.121817	Hypo
22:50753961-50754349	389	11	1.28347	-0.181247	-7.96755	0.000641999	0.121817	Hypo
21:44864990-44865513	524	18	1.55977	-0.16323	-7.96737	0.000641999	0.121817	Hypo
6:34522273-34523042	770	23	1.92311	-0.0981045	-7.96718	0.000641999	0.121817	Hypo
10:134577919-134578630	712	39	3.18364	-0.101077	-7.96706	0.000641999	0.121817	Hypo
9:136772655-136773161	507	15	2.23445	-0.202712	-7.96615	0.000641999	0.121817	Hypo
12:52626116-52629188	3073	136	10.9525	-0.0833215	-7.96187	0.000644999	0.122087	Hypo
12:2322719-2323172	454	17	1.47981	-0.153287	-7.95825	0.000645999	0.122087	Hypo
7:76072882-76073453	572	13	1.33476	-0.124471	-7.95565	0.000647999	0.122087	Hypo
20:57429851-57430477	627	61	9.00995	-0.188698	-7.95482	0.000647999	0.122087	Hypo
21:47336862-47339553	2692	80	9.02826	-0.129967	-7.95391	0.000648999	0.122087	Hypo
1:27852711-27853714	1004	24	3.44142	-0.173834	-7.95349	0.000648999	0.122087	Hypo
15:70826883-70827566	684	14	2.25849	-0.207374	-7.95317	0.000648999	0.122087	Hypo
3:196703771-196704621	851	16	1.71839	-0.131833	-7.95202	0.000648999	0.122087	Hypo
8:134512538-134513765	1228	16	1.05119	-0.106764	-7.95003	0.000650999	0.122087	Hypo
20:45980597-45981859	1263	21	3.61748	-0.167613	-7.94885	0.000651999	0.122087	Hypo
4:3243930-3245122	1193	36	2.96987	-0.1056	-7.9418	0.000656999	0.122087	Hypo
1:8981190-8981701	512	17	1.79711	0.134835	7.94136	0.000656999	0.122087	Hyper
7:623101-623881	781	35	3.00773	-0.109049	-7.94132	0.000656999	0.122087	Hypo
9:138876125-138877013	889	34	5.45167	-0.193221	-7.93951	0.000657999	0.122087	Hypo
12:27976931-27977698	768	11	0.925124	-0.160267	-7.93765	0.000657999	0.122087	Hypo
17:80840837-80841831	995	46	3.94169	-0.0767748	-7.93603	0.000658999	0.122087	Hypo
6:109698815-109700555	1741	15	2.14753	-0.150577	-7.9323	0.000660999	0.122087	Hypo
8:21907138-21909033	1896	49	5.30982	-0.144361	-7.93158	0.000660999	0.122087	Hypo
16:68413134-68413785	652	18	2.09052	-0.164054	-7.92922	0.000661999	0.122087	Hypo
17:70516798-70517283	486	8	1.0487	-0.196501	-7.92707	0.000663999	0.122087	Hypo
15:75163773-75164748	976	32	2.50694	-0.109891	-7.92419	0.000664999	0.122087	Hypo
7:157469614-157470345	732	15	1.20817	-0.114898	-7.92412	0.000664999	0.122087	Hypo
19:33750289-33751129	841	16	1.43994	-0.108319	-7.92052	0.000664999	0.122087	Hypo
22:46515144-46516503	1360	42	4.23164	-0.115887	-7.91691	0.000665999	0.122087	Hypo
10:11443446-11444131	686	13	1.6146	-0.161082	-7.91331	0.000666999	0.122087	Hypo
6:2748495-2750058	1564	26	2.60268	-0.138381	-7.91222	0.000666999	0.122087	Hypo
19:3609781-3610471	691	15	2.00167	-0.151148	-7.91134	0.000666999	0.122087	Hypo
7:127672771-127673221	451	27	1.92226	-0.135726	-7.9102	0.000666999	0.122087	Hypo
20:31169720-31170347	628	20	3.37908	-0.208491	-7.91004	0.000666999	0.122087	Hypo
20:48969144-48969547	404	9	0.74306	-0.114793	-7.90972	0.000666999	0.122087	Hypo
17:29717634-29718165	532	27	2.08412	-0.13675	-7.90825	0.000667999	0.122087	Hypo
22:47010670-47011334	665	25	2.91205	-0.212879	-7.90822	0.000667999	0.122087	Hypo
13:114818645-114819061	417	13	0.754402	-0.0878188	-7.90689	0.000667999	0.122087	Hypo
5:180213421-180214170	750	19	2.38537	-0.14743	-7.90451	0.000668999	0.122087	Hypo
18:59996821-59997484	664	15	1.83126	-0.155221	-7.90334	0.000668999	0.122087	Hypo
16:57578984-57579884	901	10	1.0079	-0.145003	-7.90046	0.000671999	0.122087	Hypo
1:157164737-157165581	845	54	9.87439	-0.182667	-7.89919	0.000671999	0.122087	Hypo
10:135062989-135063655	667	24	2.01544	-0.12246	-7.89883	0.000671999	0.122087	Hypo
22:35638767-35639134	368	6	0.421814	-0.121411	-7.89597	0.000673999	0.122087	Hypo
2:218768766-218769858	1093	18	1.32483	-0.0841285	-7.89362	0.000674999	0.122087	Hypo
2:101725762-101726410	649	13	2.47801	-0.225121	-7.89197	0.000674999	0.122087	Hypo
16:30484478-30485408	931	24	2.9521	-0.147679	-7.89153	0.000674999	0.122087	Hypo
17:81031185-81032267	1083	49	7.62289	-0.221322	-7.8914	0.000674999	0.122087	Hypo
11:67135063-67135897	835	19	2.00038	-0.131722	-7.89045	0.000674999	0.122087	Hypo
20:61530486-61531173	688	17	1.80939	-0.141675	-7.88866	0.000674999	0.122087	Hypo
6:43728478-43729148	671	11	1.39046	-0.165811	-7.88738	0.000675999	0.122087	Hypo
12:1936221-1936951	731	25	2.89693	-0.132175	-7.88722	0.000675999	0.122087	Hypo
11:1938407-1939431	1025	30	2.44639	-0.10365	-7.88719	0.000675999	0.122087	Hypo
21:44863397-44863697	301	7	0.552618	-0.14288	-7.8871	0.000675999	0.122087	Hypo
1:36573782-36574553	772	19	2.18858	-0.15474	-7.8858	0.000677999	0.122087	Hypo
14:100625057-100625562	506	46	4.37349	-0.148617	-7.88511	0.000677999	0.122087	Hypo
17:34059246-34059937	692	22	2.19326	-0.126717	-7.88448	0.000677999	0.122087	Hypo
5:142100503-142101058	556	13	1.42471	-0.177548	-7.88301	0.000678999	0.122087	Hypo
22:45975767-45976229	463	19	1.59538	-0.133689	-7.88218	0.000679999	0.122087	Hypo
22:38701505-38701960	456	12	1.29887	-0.129866	-7.88171	0.000680999	0.122087	Hypo
17:4405567-4406249	683	18	1.77004	-0.109887	-7.88072	0.000680999	0.122087	Hypo
5:138632823-138635220	2398	26	2.34063	-0.0860683	-7.87988	0.000680999	0.122087	Hypo
11:2935126-2935887	762	23	2.0742	-0.120725	-7.87851	0.000683999	0.122269	Hypo
3:129340561-129341207	647	17	2.0529	-0.164065	-7.87806	0.000683999	0.122269	Hypo
15:22479020-22480328	1309	10	0.919588	-0.113643	-7.87664	0.000683999	0.122269	Hypo
17:40111914-40112198	285	12	1.06641	-0.145871	-7.87507	0.000685999	0.122421	Hypo
5:149897077-149897977	901	14	1.48745	-0.126245	-7.87171	0.000688999	0.122421	Hypo
6:20180118-20181439	1322	12	1.05886	-0.142774	-7.87125	0.000688999	0.122421	Hypo
16:85159735-85160305	571	21	1.76897	-0.118407	-7.86875	0.000688999	0.122421	Hypo
10:125928801-125929532	732	17	2.21074	-0.219396	-7.86706	0.000689999	0.122421	Hypo
8:30244103-30245301	1199	19	5.51003	-0.274102	-7.86612	0.000691999	0.122421	Hypo
16:27243670-27244367	698	18	1.58168	-0.138216	-7.86567	0.000691999	0.122421	Hypo
6:6656010-6656625	616	12	1.53753	-0.176154	-7.86484	0.000692999	0.122421	Hypo
22:19861426-19862377	952	27	3.21733	-0.128207	-7.86351	0.000694999	0.122421	Hypo
12:132550902-132551417	516	19	1.95798	-0.140612	-7.86083	0.000696999	0.122421	Hypo
3:10374384-10374785	402	14	1.48303	-0.179652	-7.85971	0.000696999	0.122421	Hypo
9:137294002-137295057	1056	27	2.39056	-0.101288	-7.85963	0.000696999	0.122421	Hypo
4:53273711-53275393	1683	27	2.71387	-0.116028	-7.85844	0.000696999	0.122421	Hypo
19:5077875-5078589	715	26	5.28078	-0.238187	-7.85831	0.000696999	0.122421	Hypo
21:45714957-45716583	1627	49	5.92406	-0.150375	-7.85639	0.000697999	0.122421	Hypo
15:74692962-74694039	1078	17	1.87404	-0.128325	-7.85605	0.000697999	0.122421	Hypo
9:135862179-135862813	635	19	1.90282	-0.137673	-7.85496	0.000699999	0.122421	Hypo
21:45767483-45768228	746	22	2.40734	-0.140267	-7.85284	0.000699999	0.122421	Hypo
15:76639737-76640372	636	27	2.37677	-0.134025	-7.85159	0.000699999	0.122421	Hypo
16:87839715-87840081	367	16	1.18405	-0.128746	-7.85016	0.000700999	0.122421	Hypo
10:11311890-11312893	1004	26	4.18401	-0.20059	-7.84987	0.000700999	0.122421	Hypo
1:51980290-51981647	1358	10	1.52853	-0.184404	-7.84949	0.000700999	0.122421	Hypo
11:2595851-2596910	1060	51	6.95753	-0.153791	-7.8491	0.000700999	0.122421	Hypo
22:42830332-42830898	567	17	1.73114	-0.166688	-7.84882	0.000700999	0.122421	Hypo
16:2082689-2084743	2055	75	7.8324	-0.153633	-7.84849	0.000701999	0.122421	Hypo
17:10065407-10066156	750	10	1.36434	-0.179062	-7.84756	0.000702999	0.122421	Hypo
22:28174031-28175818	1788	43	3.81099	-0.105157	-7.84696	0.000703999	0.122421	Hypo
17:20700674-20701165	492	5	0.684547	-0.254336	-7.84664	0.000703999	0.122421	Hypo
20:62695728-62697462	1735	42	2.96839	-0.086827	-7.84502	0.000705999	0.122421	Hypo
11:117952024-117952741	718	19	1.55851	-0.116611	-7.84469	0.000705999	0.122421	Hypo
6:15256941-15259168	2228	24	2.29124	-0.0974788	-7.84434	0.000705999	0.122421	Hypo
15:77914283-77915405	1123	38	4.87126	-0.158862	-7.84342	0.000705999	0.122421	Hypo
9:130600955-130601327	373	17	1.6288	-0.139757	-7.8408	0.000707999	0.122543	Hypo
10:98744680-98745715	1036	15	1.72572	-0.17439	-7.83993	0.000708999	0.122543	Hypo
12:2340163-2341273	1111	15	2.67567	-0.200909	-7.83854	0.000709999	0.122543	Hypo
7:73399246-73399819	574	17	3.0122	-0.257528	-7.83839	0.000709999	0.122543	Hypo
16:82186158-82187028	871	13	1.27034	-0.14187	-7.83608	0.000710999	0.122543	Hypo
12:31404200-31405714	1515	41	3.20325	-0.105723	-7.8341	0.000710999	0.122543	Hypo
10:22937647-22938784	1138	14	1.99663	-0.193262	-7.83297	0.000711999	0.122543	Hypo
15:31600046-31600786	741	10	0.913106	-0.118033	-7.83277	0.000711999	0.122543	Hypo
1:25295762-25296894	1133	34	3.73906	-0.143525	-7.83093	0.000712999	0.122601	Hypo
2:234327477-234328026	550	17	1.37711	-0.122378	-7.82736	0.000715999	0.122781	Hypo
5:149929267-149930080	814	11	1.62118	-0.187997	-7.82532	0.000718999	0.122781	Hypo
1:224688452-224690275	1824	30	1.96571	-0.0771494	-7.82307	0.000720999	0.122781	Hypo
7:2146729-2147325	597	26	3.62868	-0.162515	-7.82236	0.000720999	0.122781	Hypo
19:4648095-4648731	637	18	2.70607	-0.167728	-7.822	0.000720999	0.122781	Hypo
1:27959743-27960258	516	10	0.826518	-0.145335	-7.82124	0.000720999	0.122781	Hypo
20:33063865-33064692	828	38	9.85408	-0.295214	-7.81964	0.000720999	0.122781	Hypo
19:18549436-18550061	626	20	3.23813	-0.200651	-7.81925	0.000720999	0.122781	Hypo
15:58702544-58703327	784	9	1.40842	-0.197915	-7.81844	0.000721999	0.122781	Hypo
17:74564353-74564920	568	19	1.28781	-0.127666	-7.81737	0.000721999	0.122781	Hypo
6:87720154-87720470	317	24	3.34433	-0.176738	-7.81474	0.000721999	0.122781	Hypo
16:86103244-86104394	1151	33	2.18321	-0.101005	-7.81469	0.000721999	0.122781	Hypo
6:7087476-7088766	1291	11	0.926453	-0.136893	-7.81085	0.000727999	0.123574	Hypo
9:137179654-137180307	654	24	2.00497	-0.124058	-7.80953	0.000729999	0.123574	Hypo
16:49557470-49558012	543	16	2.2898	-0.17649	-7.8095	0.000729999	0.123574	Hypo
14:95943513-95944279	767	10	1.07242	-0.146941	-7.80892	0.000729999	0.123574	Hypo
11:46373668-46374375	708	31	2.53266	-0.105631	-7.80884	0.000729999	0.123574	Hypo
14:63991078-63991874	797	16	1.12632	-0.125112	-7.80407	0.000731999	0.12363	Hypo
9:136652667-136653532	866	28	3.33387	-0.150586	-7.80405	0.000731999	0.12363	Hypo
10:80872608-80874380	1773	36	4.67522	-0.120047	-7.80229	0.000732999	0.12363	Hypo
17:48697927-48698976	1050	37	2.76458	-0.0880075	-7.80053	0.000732999	0.12363	Hypo
16:1587684-1588256	573	31	4.58978	-0.188146	-7.79935	0.000736999	0.123739	Hypo
2:46054205-46055110	906	11	1.18152	-0.154476	-7.79838	0.000737999	0.123739	Hypo
10:7425476-7425681	206	5	0.355292	-0.201533	-7.79801	0.000737999	0.123739	Hypo
2:218687427-218688400	974	13	1.80984	-0.166424	-7.79792	0.000737999	0.123739	Hypo
20:62698740-62699478	739	12	1.44206	-0.126188	-7.7971	0.000737999	0.123739	Hypo
7:152142481-152143119	639	20	2.31564	-0.161234	-7.7961	0.000738999	0.123739	Hypo
1:78957441-78958277	837	20	2.5609	-0.20554	-7.79465	0.000740999	0.123739	Hypo
7:45035150-45036545	1396	11	1.34656	-0.172874	-7.79375	0.000740999	0.123739	Hypo
6:35998235-35998814	580	18	2.04762	-0.183545	-7.79027	0.000741999	0.123739	Hypo
5:134713459-134714958	1500	26	2.46303	-0.116485	-7.78884	0.000741999	0.123739	Hypo
22:20134283-20135063	781	29	3.71277	-0.195432	-7.78882	0.000741999	0.123739	Hypo
3:161050010-161050281	272	24	1.69981	-0.0752609	-7.78827	0.000742999	0.123739	Hypo
7:5571711-5572163	453	12	0.754932	-0.113875	-7.78755	0.000742999	0.123739	Hypo
1:55678130-55678855	726	12	1.13745	-0.162521	-7.78719	0.000742999	0.123739	Hypo
17:2791546-2791969	424	9	0.650663	-0.153993	-7.7818	0.000744999	0.123902	Hypo
2:242238198-242238701	504	14	1.14318	-0.119124	-7.77957	0.000745999	0.123902	Hypo
10:129089797-129090487	691	15	2.85109	-0.20662	-7.77819	0.000745999	0.123902	Hypo
17:55502459-55503677	1219	12	1.08622	-0.132948	-7.77621	0.000747999	0.123902	Hypo
1:161059065-161059535	471	20	2.33898	-0.148393	-7.77562	0.000747999	0.123902	Hypo
16:85176414-85177059	646	29	1.83502	-0.0811789	-7.77396	0.000748999	0.123902	Hypo
14:105263640-105264408	769	18	1.58592	-0.128911	-7.77382	0.000749999	0.123902	Hypo
16:85323582-85325635	2054	56	3.72079	-0.0815978	-7.7734	0.000749999	0.123902	Hypo
6:25180419-25181604	1186	19	4.81441	-0.353804	-7.77325	0.000749999	0.123902	Hypo
1:21669619-21670211	593	9	1.37818	-0.176398	-7.77155	0.000750999	0.123946	Hypo
7:2912909-2913406	498	11	0.935835	-0.1231	-7.77094	0.000751999	0.123946	Hypo
1:25342309-25343095	787	20	2.41089	-0.137585	-7.76993	0.000754999	0.123946	Hypo
20:47004213-47004869	657	13	1.58765	-0.184488	-7.76981	0.000754999	0.123946	Hypo
17:28995602-28996687	1086	35	3.48547	-0.119726	-7.7686	0.000755999	0.123946	Hypo
3:14926644-14927209	566	15	2.18615	-0.175205	-7.76849	0.000755999	0.123946	Hypo
19:611485-612017	533	22	1.55291	-0.0988167	-7.76723	0.000755999	0.123946	Hypo
12:50184750-50185453	704	21	3.93903	-0.24271	-7.76595	0.000758999	0.123946	Hypo
12:132531634-132532542	909	16	1.82267	-0.165139	-7.76397	0.000758999	0.123946	Hypo
5:1315539-1316416	878	30	2.70354	-0.128526	-7.7629	0.000758999	0.123946	Hypo
10:105437783-105438435	653	19	2.64969	-0.181078	-7.76247	0.000758999	0.123946	Hypo
7:142563144-142564164	1021	27	2.61592	-0.108375	-7.76245	0.000758999	0.123946	Hypo
1:232845040-232845453	414	7	0.573593	-0.124154	-7.76004	0.000760999	0.123946	Hypo
4:8308271-8308720	450	16	1.90731	-0.15999	-7.7588	0.000760999	0.123946	Hypo
16:53955979-53957219	1241	12	1.71598	-0.162807	-7.75831	0.000760999	0.123946	Hypo
3:8557782-8558147	366	8	0.773	-0.163988	-7.75448	0.000763999	0.123946	Hypo
17:27636917-27637551	635	9	0.820335	-0.148608	-7.75414	0.000763999	0.123946	Hypo
19:10973693-10974098	406	16	2.50073	-0.162339	-7.75118	0.000765999	0.123946	Hypo
3:186646855-186647284	430	7	0.897002	-0.144816	-7.75006	0.000766999	0.123946	Hypo
10:5648523-5649313	791	20	2.43634	-0.157221	-7.74942	0.000766999	0.123946	Hypo
11:128561809-128562557	749	26	3.53342	-0.165421	-7.74912	0.000766999	0.123946	Hypo
2:8804510-8805259	750	18	2.33618	-0.226781	-7.74912	0.000766999	0.123946	Hypo
16:84873747-84874631	885	21	2.59321	-0.143595	-7.74871	0.000766999	0.123946	Hypo
9:138990906-138991530	625	28	2.09777	-0.0704369	-7.748	0.000766999	0.123946	Hypo
16:679917-680394	478	21	1.25687	-0.0928163	-7.74712	0.000766999	0.123946	Hypo
16:87835242-87836244	1003	26	2.95051	-0.152009	-7.74392	0.000770999	0.124267	Hypo
7:50732238-50733509	1272	21	2.62882	-0.112186	-7.7438	0.000770999	0.124267	Hypo
1:26546436-26547234	799	27	1.82095	-0.124877	-7.74339	0.000770999	0.124267	Hypo
9:135956706-135957445	740	20	2.67451	-0.135912	-7.74254	0.000772999	0.124371	Hypo
16:85465254-85466137	884	29	3.43954	-0.130397	-7.74196	0.000772999	0.124371	Hypo
8:1795715-1796521	807	22	3.57616	-0.213757	-7.74012	0.000774999	0.124371	Hypo
8:22963286-22963939	654	11	2.07923	-0.182285	-7.73993	0.000774999	0.124371	Hypo
8:67434324-67434828	505	12	1.73527	-0.165353	-7.73953	0.000774999	0.124371	Hypo
19:1842453-1843589	1137	47	6.231	-0.143712	-7.73833	0.000775999	0.124423	Hypo
13:93672379-93683357	10979	49	4.88003	-0.123635	-7.73542	0.000777999	0.124473	Hypo
16:67475109-67475533	425	18	1.77107	-0.121769	-7.73524	0.000777999	0.124473	Hypo
18:2917345-2917775	431	11	0.659411	-0.108122	-7.73305	0.000778999	0.124473	Hypo
10:31986654-31987285	632	19	4.3409	-0.247323	-7.7326	0.000778999	0.124473	Hypo
8:29762456-29763134	679	13	0.964288	-0.153323	-7.73171	0.000780999	0.124685	Hypo
4:2434751-2435698	948	37	2.89902	-0.0958654	-7.72979	0.000784999	0.1252	Hypo
15:90304382-90304895	514	13	0.895742	-0.128292	-7.72947	0.000785999	0.1252	Hypo
15:101513019-101514474	1456	132	9.13263	-0.104252	-7.72743	0.000788999	0.1252	Hypo
19:10754593-10755187	595	9	1.06977	-0.187545	-7.72692	0.000788999	0.1252	Hypo
5:175081953-175082665	713	13	1.25109	-0.129505	-7.72595	0.000788999	0.1252	Hypo
2:66371655-66372062	408	16	2.53112	-0.201908	-7.72534	0.000788999	0.1252	Hypo
19:42733986-42734605	620	16	2.08997	-0.142273	-7.72207	0.000791999	0.1252	Hypo
19:41827208-41828110	903	16	1.44183	-0.131895	-7.72206	0.000791999	0.1252	Hypo
7:2662485-2662817	333	9	1.11689	-0.229893	-7.72105	0.000791999	0.1252	Hypo
5:171750783-171751237	455	9	0.974934	-0.153204	-7.7209	0.000791999	0.1252	Hypo
22:46423324-46424205	882	66	7.13168	-0.13871	-7.71844	0.000794999	0.1252	Hypo
12:125385955-125386300	346	7	0.481311	-0.107886	-7.71751	0.000795999	0.1252	Hypo
13:47253534-47254650	1117	14	1.89623	-0.166672	-7.71725	0.000795999	0.1252	Hypo
15:58765003-58766063	1061	12	0.992183	-0.158499	-7.71667	0.000795999	0.1252	Hypo
17:79453968-79454414	447	17	1.67113	-0.181248	-7.71426	0.000797999	0.1252	Hypo
12:125221084-125221761	678	28	3.0494	-0.102906	-7.71366	0.000798999	0.1252	Hypo
14:65222267-65222960	694	12	1.94305	-0.215566	-7.71358	0.000798999	0.1252	Hypo
17:71199527-71200767	1241	19	1.34411	-0.0986435	-7.71341	0.000799999	0.1252	Hypo
17:48258783-48259342	560	13	1.91676	-0.167827	-7.71186	0.000801999	0.1252	Hypo
7:129784253-129784869	617	12	1.35839	-0.143099	-7.71172	0.000801999	0.1252	Hypo
1:3239582-3240494	913	47	6.78586	-0.155211	-7.71123	0.000801999	0.1252	Hypo
20:4142582-4143044	463	23	1.26042	-0.0916129	-7.71044	0.000801999	0.1252	Hypo
1:242341898-242343921	2024	18	2.80444	-0.188059	-7.70948	0.000802999	0.1252	Hypo
22:43652804-43653979	1176	25	3.73727	-0.16365	-7.70915	0.000802999	0.1252	Hypo
17:76319138-76319870	733	19	2.73866	-0.189398	-7.70668	0.000805999	0.1252	Hypo
12:294237-295164	928	21	2.90926	-0.154613	-7.70584	0.000805999	0.1252	Hypo
1:234858346-234859007	662	26	3.04389	-0.216742	-7.70465	0.000806999	0.1252	Hypo
17:61496783-61497952	1170	22	5.30185	-0.254852	-7.70431	0.000806999	0.1252	Hypo
8:56790967-56791798	832	12	1.36012	-0.186609	-7.70402	0.000807999	0.1252	Hypo
6:137485855-137486695	841	14	1.95808	-0.158083	-7.70281	0.000807999	0.1252	Hypo
1:202219784-202221627	1844	18	1.4223	-0.106986	-7.70278	0.000807999	0.1252	Hypo
6:169485600-169485907	308	6	0.418297	-0.143258	-7.70257	0.000807999	0.1252	Hypo
2:73496300-73496959	660	87	23.6924	-0.315224	-7.7018	0.000808999	0.1252	Hypo
5:58879353-58882205	2853	20	4.41869	-0.231239	-7.70103	0.000808999	0.1252	Hypo
22:39677442-39678175	734	17	1.70427	-0.150425	-7.69997	0.000809999	0.1252	Hypo
19:48903513-48904093	581	15	1.99328	-0.188239	-7.69985	0.000809999	0.1252	Hypo
1:6198297-6199163	867	18	1.06463	-0.0840278	-7.6995	0.000809999	0.1252	Hypo
14:101146087-101147783	1697	52	3.79868	-0.0998459	-7.69605	0.000813999	0.1252	Hypo
10:72348708-72352062	3355	25	2.46199	-0.107993	-7.69554	0.000813999	0.1252	Hypo
9:125806875-125807708	834	9	1.15257	-0.19526	-7.6939	0.000814999	0.1252	Hypo
8:123874359-123876507	2149	54	4.73686	-0.105855	-7.69376	0.000814999	0.1252	Hypo
6:6825995-6826545	551	11	1.11867	-0.144867	-7.69294	0.000814999	0.1252	Hypo
17:44322515-44323029	515	8	1.11045	-0.118055	-7.69251	0.000814999	0.1252	Hypo
21:43472458-43473193	736	10	1.39333	-0.166814	-7.69204	0.000814999	0.1252	Hypo
16:10839541-10840090	550	5	0.474551	-0.128914	-7.69159	0.000814999	0.1252	Hypo
7:41996236-41997303	1068	20	2.36461	-0.144605	-7.68994	0.000815999	0.1252	Hypo
9:140163494-140163991	498	23	2.6519	-0.177515	-7.68959	0.000815999	0.1252	Hypo
8:142410788-142411201	414	14	1.14984	-0.160357	-7.68755	0.000818999	0.125556	Hypo
11:1780324-1780939	616	27	2.09946	-0.111574	-7.6849	0.000821999	0.125912	Hypo
20:62671134-62672423	1290	20	1.25253	-0.0826263	-7.68455	0.000822999	0.125948	Hypo
2:16084456-16085995	1540	34	3.78882	-0.118366	-7.68289	0.000823999	0.125948	Hypo
15:75995038-75995827	790	22	2.67692	-0.150346	-7.68123	0.000824999	0.125948	Hypo
1:26096954-26097490	537	14	1.75073	-0.22177	-7.68084	0.000826999	0.125948	Hypo
17:18333677-18334083	407	15	2.31059	-0.135088	-7.67652	0.000827999	0.125948	Hypo
16:85788036-85788811	776	17	1.64262	-0.158997	-7.67633	0.000827999	0.125948	Hypo
20:753379-755020	1642	23	2.67714	-0.146434	-7.67542	0.000827999	0.125948	Hypo
15:75501486-75503183	1698	19	1.57953	-0.103994	-7.67527	0.000828999	0.125948	Hypo
10:104072941-104073756	816	10	1.11456	-0.152298	-7.67525	0.000828999	0.125948	Hypo
16:21628998-21630103	1106	10	1.78442	-0.194607	-7.67311	0.000829999	0.125948	Hypo
7:72044925-72046080	1156	12	1.18891	-0.152026	-7.67108	0.000830999	0.125948	Hypo
1:9830472-9830920	449	15	0.903928	-0.0696253	-7.66846	0.000831999	0.125948	Hypo
2:70229583-70230320	738	5	0.395651	-0.139745	-7.6672	0.000832999	0.125948	Hypo
16:89061194-89061880	687	32	3.45947	-0.108241	-7.66567	0.000834999	0.125948	Hypo
12:6290912-6291427	516	16	1.16509	-0.107328	-7.66523	0.000834999	0.125948	Hypo
1:159907441-159907910	470	13	1.49443	-0.154412	-7.66438	0.000834999	0.125948	Hypo
4:16063577-16064482	906	22	1.94136	-0.0964412	-7.66383	0.000835999	0.125948	Hypo
11:57405109-57405628	520	26	2.32531	-0.162238	-7.66278	0.000837999	0.125948	Hypo
1:2425755-2426234	480	23	1.50141	-0.097099	-7.66277	0.000837999	0.125948	Hypo
13:110880540-110880975	436	13	1.93481	-0.234051	-7.66266	0.000837999	0.125948	Hypo
13:24322265-24323013	749	7	1.00512	-0.232949	-7.66264	0.000837999	0.125948	Hypo
8:141431073-141432108	1036	15	1.80267	-0.124582	-7.66215	0.000838999	0.125948	Hypo
19:7547778-7548979	1202	50	3.59464	-0.100094	-7.66146	0.000839999	0.125948	Hypo
8:134203730-134203914	185	9	0.521906	-0.0797287	-7.65732	0.000840999	0.125948	Hypo
10:5528213-5529340	1128	26	2.60994	-0.109598	-7.6569	0.000840999	0.125948	Hypo
11:596062-596671	610	16	3.13893	-0.234589	-7.65663	0.000841999	0.125948	Hypo
1:15061980-15062569	590	19	2.28213	-0.184922	-7.65516	0.000841999	0.125948	Hypo
14:102341669-102342315	647	8	0.676518	-0.130773	-7.65469	0.000841999	0.125948	Hypo
15:75083818-75086377	2560	36	3.28948	-0.104944	-7.65463	0.000841999	0.125948	Hypo
9:126088335-126089041	707	11	1.16744	-0.160939	-7.65365	0.000843999	0.125948	Hypo
9:127054751-127055663	913	15	2.49129	-0.16639	-7.65353	0.000843999	0.125948	Hypo
4:38086522-38087225	704	11	2.77982	-0.253673	-7.6527	0.000843999	0.125948	Hypo
12:111873227-111874182	956	27	1.98	-0.100589	-7.65015	0.000845999	0.12599	Hypo
8:6668893-6671134	2242	26	2.46522	-0.0942708	-7.64921	0.000846999	0.12599	Hypo
9:135854771-135855599	829	25	2.39574	-0.138413	-7.6481	0.000846999	0.12599	Hypo
20:31252190-31252825	636	14	1.08947	-0.107537	-7.64617	0.000846999	0.12599	Hypo
5:178961133-178961950	818	14	1.76754	-0.19988	-7.645	0.000849999	0.126031	Hypo
1:852637-853271	635	24	2.23447	-0.12977	-7.64396	0.000849999	0.126031	Hypo
6:90984202-90985014	813	11	1.60253	-0.162058	-7.64269	0.000849999	0.126031	Hypo
9:124408543-124409433	891	13	2.11831	-0.17943	-7.64217	0.000849999	0.126031	Hypo
18:77288850-77289197	348	25	1.74184	-0.146716	-7.64054	0.000851999	0.126227	Hypo
16:85519110-85520020	911	44	5.78209	-0.21289	-7.63821	0.000853999	0.126321	Hypo
10:88717623-88720069	2447	64	6.51982	-0.118041	-7.63797	0.000853999	0.126321	Hypo
4:2925293-2925950	658	22	2.19349	-0.120861	-7.63551	0.000855999	0.126501	Hypo
1:19673722-19674395	674	16	1.44238	-0.146897	-7.63446	0.000858999	0.126501	Hypo
1:21966026-21966479	454	20	2.9888	-0.171394	-7.63438	0.000858999	0.126501	Hypo
1:112055980-112056668	689	11	1.28076	-0.162329	-7.63421	0.000858999	0.126501	Hypo
10:8103616-8104211	596	14	1.56401	-0.132752	-7.63366	0.000858999	0.126501	Hypo
13:100391457-100391742	286	7	0.46146	-0.163349	-7.63139	0.000859999	0.126501	Hypo
3:184512500-184514927	2428	27	2.28707	-0.10665	-7.63131	0.000859999	0.126501	Hypo
7:6066066-6067147	1082	25	1.72046	-0.096776	-7.62868	0.000862999	0.12665	Hypo
5:159921077-159921972	896	9	1.11191	-0.175524	-7.62614	0.000866999	0.12665	Hypo
2:101492077-101492776	700	18	1.72807	-0.124012	-7.62588	0.000866999	0.12665	Hypo
8:144452544-144453348	805	18	1.25969	-0.113013	-7.62435	0.000866999	0.12665	Hypo
20:31148575-31149235	661	31	3.05777	-0.110225	-7.62313	0.000869999	0.12665	Hypo
6:38078178-38078664	487	9	1.13154	-0.206654	-7.62285	0.000869999	0.12665	Hypo
6:116885796-116886807	1012	36	1.93017	-0.0636047	-7.62134	0.000872999	0.12665	Hypo
16:84228102-84228582	481	21	1.29473	-0.11415	-7.62107	0.000872999	0.12665	Hypo
1:54719195-54720303	1109	19	1.25196	-0.0731313	-7.62033	0.000874999	0.12665	Hypo
16:87523458-87524567	1110	29	2.04211	-0.0979595	-7.61972	0.000874999	0.12665	Hypo
10:105507092-105507697	606	12	0.927783	-0.190275	-7.61813	0.000876999	0.12665	Hypo
1:1080219-1080661	443	23	1.40732	-0.132121	-7.61762	0.000876999	0.12665	Hypo
2:11887936-11891322	3387	64	5.62319	-0.123898	-7.61704	0.000876999	0.12665	Hypo
4:2438145-2438785	641	27	2.98444	-0.136761	-7.61497	0.000876999	0.12665	Hypo
22:30604450-30605161	712	21	2.61571	-0.173152	-7.61497	0.000876999	0.12665	Hypo
5:142240568-142241585	1018	18	1.92681	-0.168085	-7.61478	0.000876999	0.12665	Hypo
6:39286262-39288099	1838	21	2.45561	-0.144608	-7.61429	0.000876999	0.12665	Hypo
2:241901369-241902217	849	32	3.938	-0.133135	-7.61362	0.000878999	0.12665	Hypo
2:242795885-242796584	700	30	1.71843	-0.0798549	-7.61357	0.000878999	0.12665	Hypo
17:79323977-79325609	1633	45	4.68022	-0.136485	-7.61191	0.000879999	0.12665	Hypo
20:61143471-61145397	1927	72	7.59843	-0.108896	-7.61134	0.000880999	0.12665	Hypo
19:54710522-54711254	733	28	3.41428	-0.14114	-7.61033	0.000880999	0.12665	Hypo
22:42943755-42944395	641	15	1.80509	-0.18699	-7.60971	0.000880999	0.12665	Hypo
17:4860137-4860191	55	5	0.363464	-0.2294	-7.60778	0.000880999	0.12665	Hypo
7:6357572-6358008	437	15	0.934603	-0.102883	-7.6074	0.000880999	0.12665	Hypo
1:3689701-3690202	502	18	1.56999	-0.145466	-7.60735	0.000880999	0.12665	Hypo
15:78283779-78284755	977	16	2.43294	-0.154701	-7.60668	0.000882999	0.12665	Hypo
1:150953847-150954872	1026	10	1.24287	-0.146202	-7.60633	0.000882999	0.12665	Hypo
2:10469539-10470343	805	18	1.6141	-0.130655	-7.60587	0.000882999	0.12665	Hypo
2:25512487-25513111	625	14	1.90248	-0.175826	-7.60547	0.000882999	0.12665	Hypo
7:101206796-101207606	811	19	2.465	-0.14938	-7.60476	0.000882999	0.12665	Hypo
1:46982540-46983304	765	16	2.16302	-0.224267	-7.60234	0.000884999	0.12665	Hypo
3:48557198-48557800	603	11	1.08482	-0.170586	-7.60213	0.000884999	0.12665	Hypo
15:66953873-66954303	431	22	2.97439	-0.186108	-7.60207	0.000884999	0.12665	Hypo
11:68316507-68317627	1121	14	1.31469	-0.141209	-7.60081	0.000885999	0.12665	Hypo
10:86215311-86215872	562	7	0.950482	-0.206159	-7.60043	0.000886999	0.12665	Hypo
14:65173002-65175109	2108	30	1.95089	-0.09441	-7.6002	0.000886999	0.12665	Hypo
13:21519372-21519955	584	21	2.17003	-0.166514	-7.59976	0.000886999	0.12665	Hypo
12:57545745-57546507	763	15	3.69808	-0.263583	-7.59756	0.000890999	0.127123	Hypo
3:53709692-53710304	613	16	2.0659	-0.155622	-7.59692	0.000893999	0.127142	Hypo
6:157009234-157009511	278	8	0.951897	-0.194196	-7.5945	0.000893999	0.127142	Hypo
22:25782140-25783081	942	20	1.97	-0.131752	-7.59364	0.000894999	0.127142	Hypo
5:66311072-66311969	898	9	1.97053	-0.275838	-7.59343	0.000894999	0.127142	Hypo
20:1757061-1757675	615	14	1.39157	-0.154918	-7.59237	0.000895999	0.127142	Hypo
17:1965945-1966756	812	16	1.7895	-0.124062	-7.59224	0.000895999	0.127142	Hypo
21:42858184-42858856	673	19	2.66476	-0.197603	-7.59031	0.000897999	0.127142	Hypo
1:228075250-228075971	722	46	14.1754	-0.381896	-7.59006	0.000897999	0.127142	Hypo
11:120082897-120083442	546	12	1.53598	-0.152283	-7.5897	0.000897999	0.127142	Hypo
8:81243860-81244458	599	8	1.00095	-0.155193	-7.58922	0.000897999	0.127142	Hypo
15:45109879-45110456	578	14	1.14356	-0.154905	-7.58482	0.000905999	0.12782	Hypo
8:125859802-125860335	534	12	1.24189	-0.115844	-7.58467	0.000905999	0.12782	Hypo
11:11591310-11591994	685	16	1.65548	-0.139421	-7.58407	0.000905999	0.12782	Hypo
22:38074201-38075006	806	30	3.15369	-0.118056	-7.58317	0.000906999	0.12782	Hypo
2:20795222-20795705	484	12	1.56066	-0.140172	-7.58214	0.000907999	0.12782	Hypo
2:31462313-31462853	541	20	4.48273	-0.293686	-7.58158	0.000907999	0.12782	Hypo
19:3515718-3517056	1339	44	2.81297	-0.0800655	-7.58084	0.000908999	0.12782	Hypo
18:11972189-11973211	1023	48	12.7797	-0.344671	-7.57938	0.000908999	0.12782	Hypo
22:49004184-49004555	372	12	0.81896	-0.0912935	-7.5781	0.000908999	0.12782	Hypo
5:159697879-159698703	825	20	1.70747	-0.128189	-7.57672	0.000909999	0.127864	Hypo
11:65559948-65561994	2047	71	6.39209	-0.0927888	-7.57628	0.000911999	0.127951	Hypo
10:121171835-121172463	629	27	3.05573	-0.140283	-7.57625	0.000911999	0.127951	Hypo
15:42097311-42099190	1880	23	1.36471	-0.0880697	-7.5726	0.000914999	0.128094	Hypo
20:61596747-61597373	627	30	2.05359	-0.0657689	-7.57195	0.000915999	0.128094	Hypo
8:23193053-23193645	593	13	1.34525	-0.104827	-7.57132	0.000915999	0.128094	Hypo
12:112449978-112450271	294	9	0.515088	-0.0803676	-7.56942	0.000915999	0.128094	Hypo
11:2860209-2861477	1269	44	3.16148	-0.0868952	-7.56793	0.000919999	0.128094	Hypo
4:7033722-7034388	667	26	1.54541	-0.0859976	-7.56593	0.000920999	0.128094	Hypo
19:51223359-51223982	624	23	2.89815	-0.173916	-7.56577	0.000920999	0.128094	Hypo
2:26679093-26679440	348	11	0.793055	-0.136709	-7.56298	0.000923999	0.128094	Hypo
14:102283572-102284266	695	14	1.24025	-0.148702	-7.56295	0.000923999	0.128094	Hypo
17:17603584-17604184	601	83	9.67435	-0.162789	-7.56038	0.000925999	0.128094	Hypo
9:140565055-140565641	587	20	2.56789	-0.147662	-7.55945	0.000927999	0.128094	Hypo
21:43831738-43832379	642	19	1.41107	-0.11969	-7.5588	0.000928999	0.128094	Hypo
17:45317007-45317758	752	10	0.691756	-0.0796969	-7.55726	0.000930999	0.128094	Hypo
16:89113767-89114821	1055	52	4.14537	-0.110897	-7.55439	0.000931999	0.128094	Hypo
22:23862853-23863470	618	28	3.06786	-0.137364	-7.55435	0.000931999	0.128094	Hypo
11:18404219-18404564	346	6	0.536583	-0.235797	-7.55433	0.000931999	0.128094	Hypo
4:55574-56185	612	7	0.575	-0.0943458	-7.55368	0.000931999	0.128094	Hypo
15:67053323-67054128	806	17	1.87652	-0.119122	-7.55294	0.000932999	0.128094	Hypo
8:21912801-21913563	763	15	1.33367	-0.155578	-7.55115	0.000932999	0.128094	Hypo
17:75543016-75543645	630	20	1.77708	-0.181157	-7.55055	0.000932999	0.128094	Hypo
17:76334762-76335349	588	12	2.44464	-0.211891	-7.54963	0.000932999	0.128094	Hypo
16:50629697-50630608	912	15	1.47753	-0.127384	-7.54863	0.000933999	0.128094	Hypo
1:3600725-3601508	784	43	4.34733	-0.117973	-7.54833	0.000933999	0.128094	Hypo
1:89663260-89663892	633	16	2.14165	-0.165929	-7.54592	0.000937999	0.128094	Hypo
17:17671860-17672391	532	12	1.454	-0.153999	-7.54541	0.000937999	0.128094	Hypo
19:48900632-48901023	392	17	2.09854	-0.175966	-7.54534	0.000937999	0.128094	Hypo
17:66339486-66339979	494	16	1.09388	-0.18142	-7.54411	0.000938999	0.128094	Hypo
6:110747067-110747789	723	8	1.04694	-0.191908	-7.54368	0.000938999	0.128094	Hypo
2:64874557-64878102	3546	28	3.02175	-0.119641	-7.54317	0.000938999	0.128094	Hypo
16:46920042-46920640	599	12	1.77087	-0.12979	-7.54147	0.000938999	0.128094	Hypo
11:319957-320956	1000	34	8.98649	-0.326942	-7.54144	0.000938999	0.128094	Hypo
19:8024249-8024411	163	5	0.289107	-0.119943	-7.54122	0.000939999	0.128094	Hypo
17:72448185-72449370	1186	25	3.77545	-0.147586	-7.54105	0.000939999	0.128094	Hypo
9:139428990-139429916	927	31	2.46579	-0.104506	-7.54091	0.000939999	0.128094	Hypo
19:55700600-55701294	695	21	1.70643	-0.105592	-7.54088	0.000939999	0.128094	Hypo
16:88260470-88261041	572	44	6.20086	-0.149781	-7.54056	0.000939999	0.128094	Hypo
4:7200178-7201027	850	27	2.74916	-0.121294	-7.53943	0.000939999	0.128094	Hypo
2:114349594-114350035	442	11	0.847016	-0.0861776	-7.53901	0.000939999	0.128094	Hypo
7:100752255-100752740	486	10	0.810553	-0.122916	-7.53893	0.000939999	0.128094	Hypo
18:11983239-11983810	572	11	1.06977	-0.120683	-7.53754	0.000941999	0.128178	Hypo
6:35457862-35459164	1303	37	3.50695	-0.106201	-7.53701	0.000941999	0.128178	Hypo
1:143663601-143664368	768	38	7.90269	-0.217948	-7.53611	0.000942999	0.12822	Hypo
10:31424158-31424461	304	6	0.599684	-0.215801	-7.5353	0.000944999	0.128304	Hypo
10:80936867-80938013	1147	17	1.90075	-0.100459	-7.53527	0.000944999	0.128304	Hypo
18:42161697-42161996	300	14	2.88339	-0.216701	-7.53417	0.000948999	0.128536	Hypo
2:47313248-47313910	663	14	2.04593	-0.177114	-7.53413	0.000948999	0.128536	Hypo
1:1101124-1101604	481	21	2.37516	-0.180542	-7.53381	0.000949999	0.128536	Hypo
6:41603891-41605337	1447	72	11.1757	-0.161606	-7.53026	0.000952999	0.128536	Hypo
20:6494205-6494894	690	10	1.38671	-0.201577	-7.53023	0.000952999	0.128536	Hypo
5:139140504-139141713	1210	15	0.814658	-0.0745815	-7.52941	0.000952999	0.128536	Hypo
1:21950270-21951258	989	17	1.47247	-0.119953	-7.52821	0.000952999	0.128536	Hypo
6:16229087-16230603	1517	31	3.33555	-0.123875	-7.52717	0.000955999	0.128536	Hypo
7:959904-960528	625	43	4.58818	-0.160612	-7.52583	0.000956999	0.128536	Hypo
17:75567073-75567420	348	12	0.727527	-0.165681	-7.52555	0.000956999	0.128536	Hypo
12:117485774-117486489	716	19	1.95153	-0.164262	-7.52511	0.000956999	0.128536	Hypo
20:57383921-57384435	515	15	1.24456	-0.146646	-7.52449	0.000956999	0.128536	Hypo
19:14113888-14114353	466	11	1.01864	-0.113001	-7.52302	0.000958999	0.128536	Hypo
7:101958752-101959718	967	14	1.41905	-0.122556	-7.52293	0.000959999	0.128536	Hypo
1:6570946-6571617	672	20	2.30026	-0.119418	-7.52205	0.000959999	0.128536	Hypo
1:2220019-2221131	1113	31	3.59212	-0.138686	-7.52059	0.000959999	0.128536	Hypo
3:10380025-10381241	1217	18	2.24654	-0.137716	-7.51967	0.000960999	0.128536	Hypo
2:8751667-8752626	960	16	2.09423	-0.151335	-7.51928	0.000960999	0.128536	Hypo
14:23019426-23019657	232	10	0.513603	-0.145665	-7.51861	0.000961999	0.128536	Hypo
17:75454025-75454753	729	22	1.90706	-0.114224	-7.51846	0.000961999	0.128536	Hypo
22:33048462-33050518	2057	20	1.67341	-0.116949	-7.51826	0.000961999	0.128536	Hypo
17:72193016-72193408	393	16	2.18343	-0.194595	-7.51744	0.000962999	0.128536	Hypo
17:8693129-8693973	845	17	1.71035	-0.175261	-7.51623	0.000962999	0.128536	Hypo
13:113527830-113528678	849	37	5.98541	-0.211205	-7.51445	0.000963999	0.128536	Hypo
17:202553-203087	535	16	2.20943	-0.157138	-7.51209	0.000965999	0.128536	Hypo
19:11429361-11430651	1291	39	4.58522	-0.115195	-7.51139	0.000966999	0.128536	Hypo
4:8260446-8260787	342	11	0.671439	-0.10658	-7.51003	0.000967999	0.128536	Hypo
14:105142691-105143474	784	23	2.32459	-0.112913	-7.50767	0.000968999	0.128536	Hypo
3:71349924-71352177	2254	17	3.3502	-0.217233	-7.50671	0.000969999	0.128536	Hypo
2:102016561-102018027	1467	33	2.97648	-0.132115	-7.5066	0.000969999	0.128536	Hypo
9:140616762-140617666	905	25	3.29626	-0.131528	-7.50631	0.000969999	0.128536	Hypo
10:114817973-114820197	2225	37	3.85259	-0.112819	-7.50619	0.000970999	0.128536	Hypo
13:100007735-100008450	716	14	1.93961	-0.184835	-7.50614	0.000970999	0.128536	Hypo
6:1803230-1803801	572	9	1.35552	-0.205538	-7.50448	0.000970999	0.128536	Hypo
22:50472418-50472930	513	24	2.22667	-0.121783	-7.50411	0.000970999	0.128536	Hypo
6:2139982-2141731	1750	24	2.10398	-0.10898	-7.5032	0.000972999	0.128708	Hypo
10:77533256-77533575	320	6	0.504694	-0.251751	-7.5024	0.000974999	0.128881	Hypo
1:226188270-226188978	709	24	2.55341	-0.1596	-7.49864	0.000981999	0.129586	Hypo
7:1051576-1052419	844	37	10.463	-0.316204	-7.49831	0.000981999	0.129586	Hypo
9:126177300-126177688	389	13	0.862936	-0.0865377	-7.49626	0.000988999	0.129586	Hypo
7:2555181-2555911	731	15	1.38818	-0.113804	-7.49532	0.000988999	0.129586	Hypo
19:33691223-33692372	1150	21	2.09241	-0.131645	-7.49409	0.000991999	0.129586	Hypo
5:139038649-139039319	671	19	1.15938	-0.0755899	-7.49283	0.000991999	0.129586	Hypo
14:106382439-106383481	1043	28	2.6993	-0.113273	-7.49233	0.000991999	0.129586	Hypo
12:12911911-12912514	604	9	0.989969	-0.137594	-7.4919	0.000991999	0.129586	Hypo
6:39309921-39310558	638	11	1.39452	-0.152485	-7.49159	0.000991999	0.129586	Hypo
1:17335415-17335788	374	6	0.686194	-0.157527	-7.491	0.000992999	0.129586	Hypo
5:53604941-53605381	441	8	0.772669	-0.158158	-7.48971	0.000993999	0.129586	Hypo
2:110012814-110014556	1743	28	2.42306	-0.103537	-7.48864	0.000995999	0.129586	Hypo
17:18897652-18898320	669	11	2.15003	-0.225919	-7.48858	0.000995999	0.129586	Hypo
21:44101491-44102202	712	20	2.20953	-0.126795	-7.48586	0.000996999	0.129586	Hypo
19:6659668-6660302	635	35	2.73367	-0.104507	-7.48529	0.000996999	0.129586	Hypo
14:69122124-69122582	459	16	2.69174	-0.176626	-7.48081	0.001001	0.129586	Hypo
8:22576079-22576998	920	21	2.65487	-0.154637	-7.47979	0.001002	0.129586	Hypo
7:157198337-157198948	612	28	2.01175	-0.128031	-7.47946	0.001003	0.129586	Hypo
7:42927123-42927585	463	5	0.736342	-0.17207	-7.47877	0.001003	0.129586	Hypo
6:166887499-166887918	420	12	1.21044	-0.119579	-7.47742	0.001003	0.129586	Hypo
20:50182086-50182616	531	13	1.59825	-0.151824	-7.47674	0.001003	0.129586	Hypo
19:56039590-56040126	537	15	2.13191	-0.227151	-7.47633	0.001003	0.129586	Hypo
10:78867594-78868486	893	18	2.07069	0.177404	7.47493	0.001005	0.129586	Hyper
15:78281981-78282683	703	20	3.39828	-0.146312	-7.47309	0.001008	0.129586	Hypo
1:155974412-155975416	1005	15	1.17641	-0.10452	-7.47058	0.001008	0.129586	Hypo
18:74163594-74164897	1304	26	1.72003	-0.102476	-7.4667	0.001011	0.129586	Hypo
5:149663828-149664286	459	15	1.4479	-0.117049	-7.46667	0.001011	0.129586	Hypo
15:74244495-74245178	684	21	2.17521	-0.128816	-7.46659	0.001011	0.129586	Hypo
1:44251903-44253040	1138	15	1.69999	-0.148121	-7.46636	0.001011	0.129586	Hypo
10:70856875-70857508	634	26	2.4248	0.107744	7.46628	0.001011	0.129586	Hyper
18:67616257-67616476	220	9	1.88269	-0.297788	-7.46601	0.001012	0.129586	Hypo
11:1773018-1773858	841	22	2.50201	-0.12597	-7.46572	0.001012	0.129586	Hypo
13:37003726-37005197	1472	48	4.12144	-0.119752	-7.46376	0.001014	0.129586	Hypo
21:43580015-43581017	1003	35	2.97728	-0.113078	-7.46375	0.001014	0.129586	Hypo
16:68391634-68392999	1366	28	2.1832	-0.116041	-7.46236	0.001014	0.129586	Hypo
7:98666568-98667007	440	6	0.5749	-0.216476	-7.4619	0.001015	0.129586	Hypo
5:176559558-176560166	609	53	5.97066	-0.156753	-7.46168	0.001015	0.129586	Hypo
10:134202633-134203481	849	27	3.54292	-0.12953	-7.46151	0.001015	0.129586	Hypo
5:177895334-177897389	2056	55	4.48812	-0.0919242	-7.46093	0.001016	0.129586	Hypo
22:37887436-37888154	719	17	1.96254	-0.137148	-7.4563	0.001019	0.129586	Hypo
7:101273648-101274316	669	28	2.8839	-0.113497	-7.45534	0.001019	0.129586	Hypo
17:81080630-81081530	901	31	2.91994	-0.105476	-7.45501	0.001021	0.129586	Hypo
13:114443215-114443794	580	19	1.64098	-0.163857	-7.45491	0.001021	0.129586	Hypo
16:85665358-85666684	1327	52	5.64516	-0.1154	-7.45391	0.001021	0.129586	Hypo
22:30618609-30619450	842	20	2.98078	-0.171826	-7.45352	0.001021	0.129586	Hypo
19:1943610-1944363	754	45	4.35334	-0.123863	-7.45341	0.001021	0.129586	Hypo
14:99988866-99990673	1808	37	3.52853	-0.0937299	-7.45252	0.001021	0.129586	Hypo
13:24717122-24717444	323	5	0.295459	-0.128005	-7.45216	0.001021	0.129586	Hypo
2:11273540-11274426	887	31	4.40896	-0.154549	-7.4508	0.001025	0.129586	Hypo
17:75383982-75384890	909	29	4.40145	-0.174592	-7.44999	0.001025	0.129586	Hypo
16:88044443-88045045	603	25	2.32589	-0.106734	-7.44936	0.001025	0.129586	Hypo
1:1195106-1195592	487	20	1.17896	-0.113485	-7.44836	0.001025	0.129586	Hypo
16:78351540-78352292	753	13	1.36976	-0.145761	-7.44709	0.001025	0.129586	Hypo
16:30959307-30959844	538	29	1.85986	-0.106472	-7.44574	0.001025	0.129586	Hypo
7:31062855-31063776	922	8	0.773818	-0.157919	-7.4434	0.001026	0.129586	Hypo
19:45606492-45607780	1289	47	3.75449	-0.0957417	-7.44303	0.001026	0.129586	Hypo
11:76101990-76102976	987	18	1.71409	-0.139058	-7.44279	0.001026	0.129586	Hypo
15:68548802-68549364	563	33	2.36815	-0.189784	-7.44264	0.001026	0.129586	Hypo
17:1625785-1627264	1480	34	2.05401	-0.0918523	-7.44242	0.001026	0.129586	Hypo
2:9613411-9614132	722	29	5.0808	-0.225344	-7.43947	0.001029	0.129586	Hypo
5:72715573-72716166	594	55	4.35231	-0.124736	-7.43876	0.001029	0.129586	Hypo
6:170583492-170584284	793	23	2.42486	-0.123832	-7.43758	0.00103	0.129586	Hypo
10:6603484-6605301	1818	23	3.90817	-0.251367	-7.43651	0.001031	0.129586	Hypo
17:10025297-10025987	691	17	1.73424	-0.145065	-7.43533	0.001031	0.129586	Hypo
2:65096179-65096569	391	11	1.0345	-0.169658	-7.4349	0.001032	0.129586	Hypo
15:81454158-81454686	529	9	1.31967	-0.213816	-7.43459	0.001032	0.129586	Hypo
7:2645870-2646547	678	29	4.21976	-0.192675	-7.43346	0.001033	0.129586	Hypo
16:88844286-88845376	1091	57	7.57485	-0.147472	-7.4321	0.001036	0.129586	Hypo
8:19327344-19328325	982	20	1.65695	-0.0937427	-7.43081	0.001037	0.129586	Hypo
18:9069917-9070485	569	13	1.07832	-0.148833	-7.43046	0.001038	0.129586	Hypo
16:134075-134454	380	13	0.924648	-0.104789	-7.42983	0.001038	0.129586	Hypo
11:1506488-1507119	632	24	1.80388	-0.116597	-7.42964	0.001038	0.129586	Hypo
9:117211663-117212332	670	12	1.51073	-0.171855	-7.42914	0.001038	0.129586	Hypo
1:26646043-26646565	523	16	1.79401	-0.149108	-7.42889	0.001038	0.129586	Hypo
9:135994396-135995039	644	19	1.73575	-0.0997885	-7.4286	0.001038	0.129586	Hypo
12:83767115-83767730	616	5	1.04239	-0.285572	-7.42852	0.001038	0.129586	Hypo
1:230413063-230413770	708	14	2.62694	-0.189076	-7.42701	0.001039	0.129586	Hypo
11:117848341-117848804	464	22	2.3424	-0.116546	-7.42663	0.00104	0.129586	Hypo
1:226899387-226900000	614	13	1.43796	-0.18278	-7.42581	0.00104	0.129586	Hypo
9:136440974-136441657	684	24	3.71023	-0.240459	-7.42579	0.00104	0.129586	Hypo
6:73118649-73120421	1773	8	0.779607	-0.114946	-7.42517	0.00104	0.129586	Hypo
5:149857835-149859543	1709	31	2.9199	-0.135813	-7.42482	0.001041	0.129586	Hypo
15:34946351-34947424	1074	11	1.72046	-0.165165	-7.42417	0.001042	0.129586	Hypo
2:130522840-130523909	1070	22	2.85894	-0.154454	-7.42409	0.001042	0.129586	Hypo
5:149532990-149535189	2200	24	1.83001	-0.106697	-7.42242	0.001042	0.129586	Hypo
16:3629442-3630205	764	11	1.37771	-0.15563	-7.41983	0.001044	0.129586	Hypo
2:235876981-235877423	443	12	0.901241	-0.118579	-7.41982	0.001044	0.129586	Hypo
15:51367969-51368963	995	12	1.12307	-0.136246	-7.41903	0.001045	0.129586	Hypo
10:134363533-134364334	802	28	3.10283	-0.120858	-7.41843	0.001045	0.129586	Hypo
10:31010983-31011385	403	7	0.974628	-0.192319	-7.41752	0.001047	0.129586	Hypo
10:80848502-80849705	1204	28	1.99652	-0.0899867	-7.41701	0.001047	0.129586	Hypo
3:15369163-15369899	737	11	1.04013	-0.185072	-7.41696	0.001047	0.129586	Hypo
1:150948286-150948917	632	15	1.33911	-0.114384	-7.41623	0.001047	0.129586	Hypo
9:137186053-137186740	688	40	4.03189	-0.108634	-7.41501	0.001049	0.129586	Hypo
13:30716719-30717380	662	15	2.24198	-0.152396	-7.41458	0.001049	0.129586	Hypo
8:143603282-143603692	411	17	2.41276	-0.17612	-7.41382	0.001049	0.129586	Hypo
7:104959654-104960183	530	11	2.10139	-0.222159	-7.41352	0.001049	0.129586	Hypo
11:17432449-17433062	614	17	1.11138	-0.12169	-7.41279	0.00105	0.129586	Hypo
1:201229321-201229661	341	14	1.55083	-0.225355	-7.41242	0.001052	0.129586	Hypo
16:85936730-85937496	767	15	1.89046	-0.142964	-7.41167	0.001052	0.129586	Hypo
4:7328694-7329323	630	19	1.47812	-0.1276	-7.41114	0.001053	0.129586	Hypo
3:38308766-38309843	1078	10	1.37178	-0.146634	-7.40966	0.001053	0.129586	Hypo
2:10533095-10533549	455	9	0.556008	-0.100635	-7.40889	0.001055	0.129586	Hypo
20:42767543-42767969	427	12	2.04197	-0.209816	-7.40632	0.001057	0.129586	Hypo
7:149473981-149474380	400	11	0.904689	-0.177231	-7.40569	0.001057	0.129586	Hypo
3:13107727-13108236	510	16	1.58629	-0.122124	-7.40109	0.00106	0.129586	Hypo
19:1560519-1561253	735	28	2.65551	-0.111876	-7.40079	0.00106	0.129586	Hypo
10:49734417-49735106	690	15	1.80522	-0.150456	-7.40012	0.001061	0.129586	Hypo
11:68098359-68099105	747	19	1.58058	-0.126393	-7.4	0.001061	0.129586	Hypo
3:69146764-69147296	533	8	0.721034	-0.127351	-7.39885	0.001064	0.129586	Hypo
22:39146774-39147333	560	25	1.71727	-0.0837676	-7.39721	0.001064	0.129586	Hypo
17:75468686-75469235	550	10	1.2673	-0.14105	-7.39497	0.001064	0.129586	Hypo
10:1331767-1332286	520	19	3.10644	-0.213211	-7.39388	0.001065	0.129586	Hypo
1:26020621-26021300	680	10	1.214	-0.184605	-7.39374	0.001065	0.129586	Hypo
11:19264256-19265084	829	28	3.68263	-0.173653	-7.39367	0.001065	0.129586	Hypo
15:69106998-69107865	868	10	1.46932	-0.159392	-7.39308	0.001065	0.129586	Hypo
3:13616825-13617576	752	14	1.5326	-0.105065	-7.39307	0.001065	0.129586	Hypo
16:85449130-85449755	626	22	3.13143	-0.164635	-7.39205	0.001065	0.129586	Hypo
5:14258752-14259273	522	14	2.0934	-0.214374	-7.39197	0.001065	0.129586	Hypo
10:88096420-88097015	596	28	2.52004	-0.110228	-7.39175	0.001065	0.129586	Hypo
17:45937947-45938637	691	15	1.6959	-0.11511	-7.39154	0.001065	0.129586	Hypo
21:43823726-43824167	442	16	0.897588	-0.07491	-7.38993	0.001068	0.129695	Hypo
2:65793616-65794554	939	17	3.66936	-0.234299	-7.38982	0.001068	0.129695	Hypo
10:126058874-126059714	841	20	2.61922	-0.159019	-7.38957	0.001068	0.129695	Hypo
16:80598116-80598631	516	9	0.560252	-0.126239	-7.38712	0.001069	0.129719	Hypo
9:137156346-137157343	998	26	2.39619	-0.11784	-7.38575	0.001071	0.129719	Hypo
7:81372132-81372903	772	11	2.08109	-0.226693	-7.38399	0.001071	0.129719	Hypo
10:134236971-134237412	442	11	0.624006	-0.16939	-7.38385	0.001071	0.129719	Hypo
20:4793897-4794592	696	19	1.83633	-0.172119	-7.38006	0.001072	0.129755	Hypo
2:42980922-42981861	940	16	1.63733	-0.12521	-7.378	0.001073	0.129792	Hypo
5:149108454-149108870	417	8	1.00429	-0.199509	-7.37744	0.001074	0.129828	Hypo
22:40793052-40793620	569	5	0.8473	-0.201895	-7.37547	0.001077	0.129851	Hypo
6:2744425-2744966	542	11	1.84714	-0.19395	-7.37492	0.001077	0.129851	Hypo
11:75233963-75234780	818	12	1.21161	-0.156825	-7.37415	0.001077	0.129851	Hypo
16:73002936-73003396	461	9	0.754379	-0.117448	-7.37359	0.001077	0.129851	Hypo
4:48901878-48902626	749	6	0.638167	-0.159065	-7.3725	0.001078	0.129887	Hypo
4:71868769-71869860	1092	17	1.50438	-0.12599	-7.37116	0.001081	0.13008	Hypo
11:75049401-75050147	747	9	1.17433	-0.130262	-7.37026	0.001081	0.13008	Hypo
9:135755561-135755891	331	9	0.89398	-0.162155	-7.3685	0.001085	0.1304	Hypo
20:62476414-62477097	684	16	1.39129	-0.128859	-7.36759	0.001086	0.1304	Hypo
1:248008578-248009346	769	15	2.51523	-0.187258	-7.36702	0.001087	0.1304	Hypo
13:100070357-100071033	677	14	1.66002	-0.165841	-7.36367	0.001089	0.1304	Hypo
16:4349210-4349779	570	16	1.38539	-0.15372	-7.36291	0.00109	0.1304	Hypo
2:114086563-114086843	281	9	0.817554	-0.183813	-7.36279	0.00109	0.1304	Hypo
3:176912374-176912951	578	11	1.09023	-0.158215	-7.3621	0.00109	0.1304	Hypo
21:43688617-43689670	1054	17	2.01444	-0.175364	-7.36204	0.00109	0.1304	Hypo
8:11418341-11419024	684	20	3.07655	-0.174888	-7.36172	0.00109	0.1304	Hypo
13:113549895-113550412	518	21	1.91829	-0.157095	-7.36004	0.001092	0.130555	Hypo
6:41409307-41409991	685	11	1.13483	-0.132413	-7.35916	0.001094	0.130696	Hypo
9:136014765-136015823	1059	25	3.23097	-0.132914	-7.35737	0.001095	0.130696	Hypo
20:61610640-61611327	688	19	1.6973	-0.181738	-7.35706	0.001096	0.130696	Hypo
1:178026427-178027161	735	12	2.26348	-0.200121	-7.35695	0.001096	0.130696	Hypo
3:14407564-14408809	1246	23	2.54635	-0.11504	-7.35634	0.001097	0.130731	Hypo
19:13275838-13276344	507	8	0.847343	-0.153402	-7.3558	0.001098	0.130766	Hypo
2:239544459-239545151	693	20	3.67816	-0.195134	-7.35544	0.001099	0.130801	Hypo
16:54316842-54317269	428	26	1.62977	-0.1081	-7.35245	0.001105	0.13143	Hypo
13:49427242-49428068	827	11	1.57589	-0.184586	-7.35013	0.001106	0.131465	Hypo
9:137365287-137365890	604	20	1.41183	-0.11002	-7.3494	0.001107	0.131499	Hypo
17:48339477-48340622	1146	15	1.46234	-0.122378	-7.34723	0.001111	0.131739	Hypo
20:31159260-31159668	409	11	0.605085	-0.147226	-7.3458	0.001112	0.131739	Hypo
3:27387481-27388822	1342	14	1.29277	-0.142989	-7.34463	0.001113	0.131739	Hypo
12:51716442-51716943	502	9	1.35041	-0.194813	-7.34423	0.001113	0.131739	Hypo
1:9003178-9004715	1538	27	2.48478	-0.109132	-7.34292	0.001114	0.131739	Hypo
3:56769446-56769930	485	5	0.342441	-0.158548	-7.34271	0.001114	0.131739	Hypo
4:2046963-2047535	573	19	1.32901	-0.117911	-7.34257	0.001114	0.131739	Hypo
1:204966865-204967083	219	8	0.431312	-0.163611	-7.3387	0.001118	0.131849	Hypo
17:21213776-21214905	1130	33	2.26383	-0.0747184	-7.33759	0.00112	0.131849	Hypo
15:70610912-70611682	771	10	0.758275	-0.120405	-7.33548	0.001122	0.131849	Hypo
5:141805838-141806323	486	9	0.472635	-0.108908	-7.33526	0.001122	0.131849	Hypo
1:149326365-149326883	519	25	2.80271	-0.113541	-7.33436	0.001123	0.131849	Hypo
16:49672774-49673004	231	10	0.625813	-0.139234	-7.33406	0.001123	0.131849	Hypo
10:30984279-30985114	836	19	4.37812	-0.199889	-7.33381	0.001123	0.131849	Hypo
16:57836785-57837357	573	20	1.71941	-0.15466	-7.33271	0.001126	0.131849	Hypo
14:20996190-20997572	1383	18	3.08375	-0.204716	-7.3317	0.001127	0.131849	Hypo
16:85209532-85210360	829	19	1.51408	-0.115833	-7.32959	0.001127	0.131849	Hypo
9:140576950-140577311	362	11	1.00641	-0.126882	-7.32915	0.001127	0.131849	Hypo
5:178721650-178722395	746	13	1.34587	-0.157012	-7.32787	0.001129	0.131849	Hypo
1:201445713-201446823	1111	12	1.01449	-0.0948531	-7.32763	0.001129	0.131849	Hypo
9:131636199-131636659	461	16	1.06092	-0.183889	-7.32746	0.001129	0.131849	Hypo
9:140561907-140562642	736	13	2.01346	-0.154779	-7.32701	0.001129	0.131849	Hypo
10:81951366-81951861	496	13	2.15482	-0.193331	-7.32673	0.001129	0.131849	Hypo
7:40684322-40684931	610	17	1.43008	-0.118221	-7.32629	0.00113	0.131849	Hypo
19:14480270-14480765	496	13	1.0403	-0.125718	-7.32608	0.00113	0.131849	Hypo
19:2298924-2299665	742	25	1.71427	-0.101557	-7.32455	0.001132	0.131849	Hypo
5:77892993-77894196	1204	6	0.503827	-0.131587	-7.32385	0.001132	0.131849	Hypo
6:37752543-37753483	941	17	2.86007	-0.183051	-7.32356	0.001132	0.131849	Hypo
10:73006586-73007279	694	12	0.886927	-0.12374	-7.32234	0.001134	0.131849	Hypo
17:56379131-56380193	1063	18	1.46222	-0.106499	-7.3219	0.001135	0.131849	Hypo
17:16764018-16764772	755	17	2.01562	-0.144646	-7.32133	0.001135	0.131849	Hypo
11:34289888-34290513	626	11	0.814649	-0.139851	-7.32112	0.001135	0.131849	Hypo
14:65152356-65152911	556	10	1.02719	-0.156724	-7.32062	0.001135	0.131849	Hypo
17:2754222-2755384	1163	19	1.42426	-0.153952	-7.32039	0.001136	0.131849	Hypo
14:101135290-101135918	629	14	0.798546	-0.102191	-7.32009	0.001136	0.131849	Hypo
3:133708537-133709280	744	12	2.9457	-0.30159	-7.31972	0.001137	0.131849	Hypo
5:1313931-1314599	669	22	2.3646	-0.219119	-7.31949	0.001137	0.131849	Hypo
18:12030440-12030909	470	15	1.17739	-0.117057	-7.31935	0.001137	0.131849	Hypo
13:47290614-47291657	1044	9	0.981528	-0.220347	-7.31653	0.00114	0.1319	Hypo
3:122802407-122803739	1333	22	1.52523	-0.110392	-7.31596	0.001141	0.1319	Hypo
9:16333742-16334119	378	9	0.731037	-0.142324	-7.31549	0.001141	0.1319	Hypo
2:169967203-169967724	522	19	1.61777	-0.132263	-7.31422	0.001141	0.1319	Hypo
14:101987511-101988594	1084	32	3.5494	-0.130737	-7.31413	0.001141	0.1319	Hypo
12:52403292-52403897	606	7	0.447801	-0.128389	-7.30816	0.001151	0.132807	Hypo
17:39791572-39792147	576	19	2.01196	-0.151971	-7.30791	0.001151	0.132807	Hypo
12:123369231-123370269	1039	11	1.35319	-0.148904	-7.30771	0.001151	0.132807	Hypo
17:19174565-19175062	498	8	1.68691	-0.199652	-7.30554	0.001155	0.133103	Hypo
1:246622789-246623480	692	9	0.951859	-0.194461	-7.30514	0.001155	0.133103	Hypo
2:240114095-240114536	442	19	1.94489	-0.14302	-7.30422	0.001158	0.133366	Hypo
17:75435319-75436192	874	16	2.44728	-0.193045	-7.30239	0.001162	0.133577	Hypo
1:11436981-11437532	552	11	1.08616	-0.163716	-7.302	0.001162	0.133577	Hypo
4:184800291-184800756	466	18	1.31698	-0.151881	-7.30183	0.001162	0.133577	Hypo
21:46432102-46432809	708	20	1.73356	-0.140959	-7.29832	0.001169	0.134079	Hypo
22:20103423-20103895	473	24	1.35272	-0.138172	-7.29831	0.001169	0.134079	Hypo
1:32217197-32219884	2688	38	2.51351	-0.0872776	-7.2972	0.001172	0.134079	Hypo
16:22959369-22959941	573	37	3.04078	-0.113248	-7.29599	0.001174	0.134079	Hypo
8:73871251-73871962	712	7	0.766281	-0.243651	-7.29586	0.001174	0.134079	Hypo
1:204047457-204047878	422	10	1.67976	-0.200522	-7.29453	0.001174	0.134079	Hypo
16:30106587-30106990	404	23	1.82486	-0.125533	-7.2944	0.001174	0.134079	Hypo
5:1109404-1110951	1548	58	7.04163	-0.158268	-7.29283	0.001176	0.134079	Hypo
14:93048278-93050042	1765	30	2.896	-0.0997282	-7.29269	0.001176	0.134079	Hypo
9:130335963-130336890	928	11	1.0296	-0.124518	-7.29148	0.001177	0.134079	Hypo
8:80739277-80740046	770	27	4.34297	-0.188512	-7.29144	0.001177	0.134079	Hypo
19:43876710-43877011	302	7	0.839067	-0.151199	-7.29112	0.001178	0.134079	Hypo
16:57566096-57567415	1320	21	1.89422	-0.105253	-7.29095	0.001178	0.134079	Hypo
19:45624585-45625266	682	16	1.52346	-0.145715	-7.29064	0.001179	0.134079	Hypo
11:1948444-1949221	778	35	4.11119	-0.160298	-7.29023	0.00118	0.134079	Hypo
1:3433792-3434420	629	23	1.92335	-0.106042	-7.289	0.001182	0.134079	Hypo
20:43085544-43086204	661	11	1.15163	-0.145853	-7.28633	0.001184	0.134079	Hypo
10:5083531-5084104	574	12	1.13596	-0.175041	-7.28601	0.001184	0.134079	Hypo
15:52314341-52315298	958	19	1.94131	-0.136137	-7.28535	0.001185	0.134079	Hypo
22:36557500-36558988	1489	16	1.36662	-0.121195	-7.28262	0.001186	0.134079	Hypo
10:5158081-5159403	1323	14	1.37032	-0.184071	-7.28251	0.001186	0.134079	Hypo
1:44006386-44006776	391	16	3.33077	-0.215729	-7.27958	0.001186	0.134079	Hypo
3:13628969-13629844	876	7	0.653118	-0.127657	-7.27758	0.001188	0.134079	Hypo
2:218796311-218796818	508	8	0.650223	-0.118539	-7.27697	0.001189	0.134079	Hypo
12:1023673-1024539	867	18	1.47086	-0.0961556	-7.27681	0.001189	0.134079	Hypo
19:28895813-28896510	698	19	2.41784	-0.136633	-7.27466	0.00119	0.134079	Hypo
8:134779495-134780521	1027	13	1.85528	-0.163638	-7.27366	0.001192	0.134079	Hypo
10:43436455-43437078	624	22	1.48648	-0.121484	-7.27334	0.001192	0.134079	Hypo
9:139880321-139880660	340	32	2.22189	-0.148591	-7.27272	0.001192	0.134079	Hypo
12:122230140-122230734	595	13	1.02634	-0.153059	-7.27168	0.001192	0.134079	Hypo
17:2786360-2787092	733	18	1.89725	-0.134221	-7.26957	0.001192	0.134079	Hypo
10:12305690-12306047	358	12	1.0497	-0.179428	-7.26874	0.001194	0.134079	Hypo
16:57734938-57736365	1428	33	4.62662	-0.161553	-7.26721	0.001197	0.134079	Hypo
1:212098087-212098732	646	9	1.06458	-0.195066	-7.26679	0.001197	0.134079	Hypo
14:106178348-106179112	765	14	1.89918	-0.157333	-7.26653	0.001197	0.134079	Hypo
12:27162506-27163359	854	7	0.730675	-0.147235	-7.26536	0.001197	0.134079	Hypo
17:48684723-48685451	729	19	1.90591	-0.122146	-7.26464	0.001198	0.134079	Hypo
16:50647077-50647684	608	20	1.70768	-0.107846	-7.26415	0.001199	0.134079	Hypo
17:55533741-55535264	1524	17	1.70563	-0.14087	-7.26336	0.001201	0.134079	Hypo
1:165601804-165602317	514	9	1.06184	-0.164867	-7.26232	0.001201	0.134079	Hypo
10:131350109-131350654	546	17	1.51425	-0.146478	-7.26175	0.001201	0.134079	Hypo
16:58464273-58464723	451	16	1.48635	-0.133171	-7.26169	0.001201	0.134079	Hypo
1:154359190-154359587	398	11	0.964821	-0.124228	-7.26008	0.001203	0.134079	Hypo
14:91865999-91866822	824	23	2.0713	-0.146407	-7.26008	0.001203	0.134079	Hypo
22:37933842-37934346	505	13	1.42316	-0.136719	-7.25909	0.001206	0.134079	Hypo
9:92091597-92092250	654	10	1.41399	-0.166951	-7.25881	0.001206	0.134079	Hypo
7:5894274-5894847	574	12	0.888922	-0.122646	-7.25846	0.001206	0.134079	Hypo
11:1959476-1960185	710	32	3.02222	-0.0980412	-7.25827	0.001206	0.134079	Hypo
13:110038149-110038624	476	14	1.59603	-0.178079	-7.25748	0.001208	0.134079	Hypo
4:7702454-7703863	1410	26	2.38875	-0.10728	-7.25709	0.00121	0.134079	Hypo
8:1933878-1936089	2212	38	3.43368	-0.11413	-7.25707	0.00121	0.134079	Hypo
9:114937985-114938609	625	22	2.11722	-0.165213	-7.25637	0.00121	0.134079	Hypo
4:1019985-1020637	653	21	2.30906	-0.120596	-7.25457	0.001211	0.134079	Hypo
12:5368881-5369517	637	6	0.540969	-0.19586	-7.2524	0.001214	0.134079	Hypo
12:50261578-50262287	710	13	1.36048	-0.136571	-7.25223	0.001215	0.134079	Hypo
20:36543843-36544811	969	29	3.29107	-0.135016	-7.25105	0.001217	0.134079	Hypo
19:1356236-1357024	789	18	1.12222	-0.0941802	-7.25099	0.001217	0.134079	Hypo
10:5670504-5671020	517	11	0.677618	-0.0954385	-7.25044	0.001218	0.134079	Hypo
15:69406109-69407046	938	19	2.19196	-0.139235	-7.24943	0.00122	0.134079	Hypo
14:99867644-99868534	891	9	1.77884	-0.208665	-7.24842	0.00122	0.134079	Hypo
4:178284247-178285007	761	9	0.516452	-0.0995817	-7.24791	0.00122	0.134079	Hypo
1:10811540-10812011	472	14	1.51894	-0.15251	-7.2473	0.001221	0.134079	Hypo
8:22928341-22930127	1787	62	4.18109	-0.13719	-7.24502	0.001222	0.134079	Hypo
16:27239412-27240514	1103	27	1.82746	-0.0866687	-7.24375	0.001224	0.134079	Hypo
11:46401019-46401759	741	34	2.58832	-0.0899883	-7.24326	0.001224	0.134079	Hypo
14:105153437-105154292	856	19	2.05582	-0.132488	-7.24181	0.001225	0.134079	Hypo
18:77277433-77277888	456	14	1.08468	-0.0861566	-7.24178	0.001225	0.134079	Hypo
17:2263328-2263747	420	17	1.26258	-0.143143	-7.2402	0.001225	0.134079	Hypo
6:157465134-157466766	1633	35	2.0963	-0.0783972	-7.2394	0.001225	0.134079	Hypo
1:1366124-1368091	1968	63	6.56972	-0.134763	-7.23922	0.001226	0.134079	Hypo
6:37060680-37061641	962	17	1.6512	-0.113824	-7.23684	0.001231	0.134079	Hypo
5:149962501-149963096	596	8	0.930312	-0.15116	-7.23638	0.001231	0.134079	Hypo
9:127258599-127259305	707	22	2.6857	-0.151985	-7.23618	0.001232	0.134079	Hypo
1:211687821-211688442	622	21	1.96626	-0.143478	-7.23485	0.001233	0.134079	Hypo
12:3123761-3124120	360	18	2.08457	-0.126941	-7.23301	0.001234	0.134079	Hypo
5:343571-344372	802	88	11.035	-0.11691	-7.23245	0.001234	0.134079	Hypo
19:2272562-2273157	596	39	3.00363	-0.0975873	-7.23193	0.001234	0.134079	Hypo
9:139547990-139548661	672	37	5.59723	-0.187243	-7.22984	0.001235	0.134079	Hypo
21:46686358-46686752	395	18	1.0233	-0.0704425	-7.22935	0.001235	0.134079	Hypo
17:61752323-61753266	944	9	0.5626	-0.101943	-7.22883	0.001235	0.134079	Hypo
14:104321540-104322343	804	18	1.64842	-0.123636	-7.2273	0.001235	0.134079	Hypo
16:49535959-49536644	686	13	0.838411	-0.114385	-7.22627	0.001239	0.134079	Hypo
1:15482753-15483720	968	11	1.29315	-0.132891	-7.22555	0.00124	0.134079	Hypo
1:24236168-24236855	688	10	0.924422	-0.154615	-7.22442	0.00124	0.134079	Hypo
2:8676988-8679016	2029	24	2.19237	-0.0918968	-7.22416	0.001241	0.134079	Hypo
11:69472859-69473510	652	29	3.35081	-0.16052	-7.22383	0.001241	0.134079	Hypo
16:50601577-50602219	643	12	1.23575	-0.119838	-7.22264	0.001242	0.134079	Hypo
14:105166335-105166882	548	17	1.18346	-0.0979093	-7.22263	0.001242	0.134079	Hypo
6:144641874-144642546	673	9	1.02776	-0.170541	-7.22192	0.001242	0.134079	Hypo
2:219719977-219721061	1085	16	2.65649	-0.198542	-7.22119	0.001243	0.134079	Hypo
11:71749429-71750954	1526	12	1.10844	-0.114048	-7.21979	0.001245	0.134079	Hypo
4:8201721-8202565	845	40	6.70285	-0.197396	-7.21807	0.001248	0.134079	Hypo
22:19514958-19515725	768	17	1.82098	-0.15443	-7.21782	0.001248	0.134079	Hypo
12:63047641-63048742	1102	25	1.56654	-0.122467	-7.21771	0.001248	0.134079	Hypo
16:72971724-72972404	681	14	1.3778	-0.0926069	-7.21752	0.001249	0.134079	Hypo
1:223740347-223741715	1369	45	5.40271	-0.169674	-7.21718	0.001249	0.134079	Hypo
16:56905114-56905426	313	7	0.390764	-0.163227	-7.21701	0.001249	0.134079	Hypo
20:56056600-56058034	1435	25	2.42863	-0.10709	-7.21678	0.001249	0.134079	Hypo
4:3366122-3366819	698	21	2.06574	-0.116215	-7.21642	0.001249	0.134079	Hypo
8:134102961-134104749	1789	24	1.77466	-0.0837977	-7.21605	0.001249	0.134079	Hypo
7:158831441-158832117	677	12	1.16869	-0.163515	-7.21511	0.001252	0.134079	Hypo
9:140329102-140330030	929	52	3.65619	-0.0965969	-7.215	0.001252	0.134079	Hypo
2:213785537-213786201	665	6	0.650382	-0.174079	-7.21339	0.001253	0.134079	Hypo
7:30176074-30176264	191	15	0.908037	-0.178965	-7.21218	0.001253	0.134079	Hypo
19:38919971-38920382	412	10	1.26152	-0.14701	-7.21211	0.001253	0.134079	Hypo
6:156488368-156489456	1089	17	2.13866	-0.147888	-7.21186	0.001253	0.134079	Hypo
9:129234604-129235423	820	10	1.05274	-0.122573	-7.21081	0.001254	0.134079	Hypo
15:75495908-75496975	1068	6	0.679341	-0.173309	-7.20898	0.001255	0.134079	Hypo
2:100234758-100235504	747	11	0.816556	-0.119689	-7.20852	0.001256	0.134079	Hypo
12:2734188-2735029	842	23	5.69465	-0.270258	-7.20825	0.001256	0.134079	Hypo
12:129291592-129292104	513	13	0.715291	-0.066403	-7.20745	0.001256	0.134079	Hypo
16:84963376-84963674	299	11	0.588983	-0.105481	-7.20723	0.001256	0.134079	Hypo
16:89069447-89070042	596	31	7.4618	-0.168229	-7.20721	0.001256	0.134079	Hypo
14:69501398-69502309	912	10	1.49415	-0.1721	-7.20687	0.001256	0.134079	Hypo
13:114810625-114811196	572	20	1.7123	-0.140915	-7.20654	0.001256	0.134079	Hypo
10:134258968-134259711	744	24	1.98114	-0.108156	-7.20643	0.001256	0.134079	Hypo
7:1595690-1596249	560	18	1.69582	-0.126815	-7.20538	0.001257	0.134079	Hypo
16:85684981-85686471	1491	67	5.83157	-0.0967845	-7.20376	0.001258	0.134079	Hypo
10:5521735-5522195	461	13	1.08263	-0.151056	-7.20371	0.001258	0.134079	Hypo
6:42878871-42879382	512	28	3.2308	-0.166253	-7.20231	0.001259	0.134079	Hypo
2:149573059-149575146	2088	32	3.1394	-0.122898	-7.20209	0.001259	0.134079	Hypo
19:3677005-3677699	695	14	1.74151	-0.153614	-7.20207	0.001259	0.134079	Hypo
8:116679514-116680083	570	29	6.82452	-0.247866	-7.20194	0.001259	0.134079	Hypo
10:135069942-135070708	767	20	1.61085	-0.149422	-7.20193	0.001259	0.134079	Hypo
15:99329126-99329328	203	6	0.348418	-0.238422	-7.20173	0.001259	0.134079	Hypo
19:50599269-50599343	75	8	1.05446	0.217202	7.20089	0.001261	0.134079	Hyper
5:179597116-179597846	731	35	3.93929	-0.120393	-7.19995	0.001263	0.134079	Hypo
11:3187921-3188689	769	14	1.22509	-0.112093	-7.1995	0.001263	0.134079	Hypo
15:77874543-77876490	1948	22	1.51373	-0.0869937	-7.19846	0.001265	0.134079	Hypo
22:51016950-51017769	820	22	1.79997	-0.109704	-7.19828	0.001265	0.134079	Hypo
16:30015824-30016697	874	37	2.85659	-0.0945927	-7.19806	0.001266	0.134079	Hypo
3:13291576-13291897	322	13	0.925923	-0.121519	-7.19718	0.001267	0.134079	Hypo
10:5617132-5617856	725	24	3.02161	-0.124979	-7.19697	0.001267	0.134079	Hypo
13:93777545-93784736	7192	35	3.99977	-0.144293	-7.19679	0.001267	0.134079	Hypo
2:129078971-129079109	139	10	0.534747	-0.146038	-7.1967	0.001267	0.134079	Hypo
7:100884650-100885251	602	18	3.14708	-0.18686	-7.19611	0.001267	0.134079	Hypo
3:186650380-186650797	418	6	0.941201	-0.251314	-7.1954	0.001267	0.134079	Hypo
16:4422732-4424162	1431	25	2.41236	-0.100778	-7.19492	0.001267	0.134079	Hypo
6:167170923-167171805	883	27	1.61618	-0.0936918	-7.1949	0.001267	0.134079	Hypo
15:82229662-82229949	288	5	1.32263	-0.284072	-7.19442	0.001269	0.13409	Hypo
7:50850894-50851689	796	14	1.00149	-0.12054	-7.1934	0.00127	0.13409	Hypo
12:62656443-62658143	1701	19	3.06818	-0.152458	-7.19297	0.00127	0.13409	Hypo
1:3131889-3132578	690	26	3.02282	-0.168467	-7.19282	0.00127	0.13409	Hypo
2:113485469-113486010	542	16	0.955884	-0.11447	-7.19113	0.001271	0.134119	Hypo
17:48230108-48232211	2104	28	2.02931	-0.103262	-7.18965	0.001275	0.13423	Hypo
17:77891916-77892529	614	11	0.907459	-0.172066	-7.18939	0.001276	0.13423	Hypo
19:18960504-18961015	512	13	0.750602	-0.100887	-7.18929	0.001276	0.13423	Hypo
17:1548058-1548881	824	21	2.54125	-0.162864	-7.18834	0.001279	0.13423	Hypo
15:42101693-42102453	761	14	1.29286	-0.12178	-7.18795	0.001279	0.13423	Hypo
5:149884443-149884984	542	10	1.24049	-0.150259	-7.18669	0.001279	0.13423	Hypo
6:170401629-170402521	893	46	4.62778	-0.110588	-7.18654	0.00128	0.13423	Hypo
16:70494454-70495143	690	13	0.869542	-0.0927815	-7.18575	0.001282	0.13423	Hypo
16:4294480-4294715	236	5	0.259922	-0.247573	-7.1856	0.001282	0.13423	Hypo
1:15767536-15767968	433	12	0.727338	-0.0903034	-7.18466	0.001282	0.13423	Hypo
2:239315071-239315749	679	21	1.40589	-0.102255	-7.18462	0.001282	0.13423	Hypo
1:3104796-3105252	457	28	2.28029	-0.141319	-7.18456	0.001282	0.13423	Hypo
22:43727574-43728090	517	13	1.75666	-0.20875	-7.18453	0.001282	0.13423	Hypo
14:103571795-103572256	462	9	0.959189	-0.166471	-7.18345	0.001283	0.13423	Hypo
7:50813076-50813730	655	9	1.76464	-0.31161	-7.18201	0.001284	0.13423	Hypo
12:12160248-12162508	2261	35	2.65032	-0.0844051	-7.18045	0.001287	0.13423	Hypo
5:137802082-137802357	276	23	1.21223	-0.138324	-7.18022	0.001288	0.13423	Hypo
10:77483157-77483730	574	9	1.29956	-0.24769	-7.17944	0.001288	0.13423	Hypo
17:43300646-43302491	1846	29	2.43292	-0.0969067	-7.17939	0.001288	0.13423	Hypo
19:30157232-30158043	812	26	2.76513	-0.138053	-7.1788	0.001288	0.13423	Hypo
19:42785459-42786711	1253	21	2.05922	-0.145714	-7.17868	0.001288	0.13423	Hypo
9:134143649-134144236	588	20	1.47258	-0.111575	-7.17821	0.001288	0.13423	Hypo
5:172160550-172161149	600	16	1.97103	-0.142923	-7.1775	0.001289	0.134259	Hypo
17:183892-184633	742	29	6.45159	-0.225833	-7.17346	0.001301	0.135356	Hypo
3:140956631-140957352	722	13	1.21544	-0.112769	-7.17338	0.001301	0.135356	Hypo
19:41834235-41834517	283	11	0.577643	-0.0950128	-7.17189	0.001306	0.135704	Hypo
17:79302499-79303189	691	22	1.35266	-0.0883175	-7.17107	0.001308	0.135704	Hypo
2:85481520-85482129	610	8	0.973272	-0.17743	-7.17084	0.001308	0.135704	Hypo
16:89230164-89230679	516	7	0.651773	-0.157485	-7.17076	0.001308	0.135704	Hypo
20:61152999-61153577	579	24	4.29455	-0.203925	-7.17073	0.001308	0.135704	Hypo
1:173838589-173839634	1046	10	1.53372	-0.186987	-7.17043	0.001309	0.135731	Hypo
4:183747240-183748120	881	20	3.04853	-0.163976	-7.16865	0.001311	0.135787	Hypo
18:77219915-77220535	621	14	1.23469	-0.12261	-7.16732	0.001311	0.135787	Hypo
11:75952593-75953064	472	16	1.40314	-0.118389	-7.16496	0.001316	0.135997	Hypo
22:35544590-35545529	940	12	1.51467	-0.132108	-7.16095	0.001319	0.135997	Hypo
1:200856307-200856580	274	13	1.53503	-0.14479	-7.16045	0.001321	0.135997	Hypo
2:28661164-28661838	675	16	1.204	-0.119628	-7.15879	0.001321	0.135997	Hypo
21:45377360-45378450	1091	38	3.63838	-0.144075	-7.15763	0.001322	0.135997	Hypo
5:149542617-149543557	941	16	1.76298	-0.118434	-7.1575	0.001322	0.135997	Hypo
7:3174066-3174686	621	13	1.25895	-0.184634	-7.15715	0.001322	0.135997	Hypo
1:2092066-2092645	580	28	1.68709	-0.117125	-7.15683	0.001322	0.135997	Hypo
2:9374586-9375746	1161	17	1.71031	-0.106394	-7.15669	0.001322	0.135997	Hypo
17:25784653-25785875	1223	22	1.70176	-0.100087	-7.15648	0.001322	0.135997	Hypo
14:55245474-55246067	594	9	0.829232	-0.107855	-7.15642	0.001322	0.135997	Hypo
9:127061903-127063197	1295	25	1.67083	-0.107243	-7.15616	0.001322	0.135997	Hypo
17:10634116-10634727	612	17	3.43445	-0.28031	-7.15486	0.001324	0.135997	Hypo
11:1874731-1875537	807	24	2.41623	-0.117821	-7.15473	0.001324	0.135997	Hypo
2:121019993-121020625	633	11	1.32538	-0.149098	-7.15438	0.001326	0.135997	Hypo
10:72501318-72502113	796	12	0.913474	-0.112636	-7.15428	0.001326	0.135997	Hypo
11:2921092-2921750	659	22	1.81257	-0.108018	-7.15424	0.001326	0.135997	Hypo
1:6648764-6649254	491	27	1.77374	-0.0988757	-7.15331	0.001329	0.135997	Hypo
3:159570390-159572124	1735	16	2.16513	-0.153356	-7.15325	0.001329	0.135997	Hypo
6:144732593-144733244	652	8	1.04415	-0.227741	-7.15296	0.001329	0.135997	Hypo
3:195415497-195416272	776	17	1.50926	-0.0868788	-7.15206	0.001331	0.135997	Hypo
14:24804651-24805389	739	14	1.33905	-0.116532	-7.15163	0.001331	0.135997	Hypo
9:131986040-131986153	114	5	0.267304	-0.215038	-7.15125	0.001331	0.135997	Hypo
21:46184631-46185315	685	17	2.14447	-0.139294	-7.14983	0.001333	0.135997	Hypo
22:25029900-25030666	767	15	1.2742	-0.119625	-7.14953	0.001333	0.135997	Hypo
9:130912432-130913287	856	25	1.56939	-0.0847713	-7.14939	0.001333	0.135997	Hypo
19:45666936-45667537	602	20	1.25461	-0.0842328	-7.14908	0.001334	0.135997	Hypo
1:26081206-26081961	756	17	2.08107	-0.180679	-7.14908	0.001334	0.135997	Hypo
11:63788810-63791313	2504	52	3.89896	-0.109149	-7.14828	0.001336	0.135997	Hypo
16:88144486-88144881	396	21	1.72062	-0.140427	-7.14726	0.001337	0.135997	Hypo
19:1655710-1656322	613	28	3.00005	-0.120246	-7.14693	0.001337	0.135997	Hypo
16:11294811-11295457	647	13	1.11794	-0.146556	-7.14585	0.001337	0.135997	Hypo
5:138589898-138590216	319	13	1.10443	-0.109063	-7.14544	0.001338	0.135997	Hypo
8:133910570-133910800	231	6	0.481139	-0.153495	-7.14481	0.001338	0.135997	Hypo
12:125049216-125050015	800	31	2.34435	-0.101156	-7.14356	0.00134	0.136123	Hypo
15:65175729-65176715	987	14	2.0572	-0.149913	-7.14052	0.001343	0.136123	Hypo
1:19974108-19975234	1127	39	3.07623	-0.105914	-7.14012	0.001343	0.136123	Hypo
20:48788603-48789344	742	42	4.38974	-0.143352	-7.13996	0.001343	0.136123	Hypo
15:57630099-57630585	487	15	2.07534	-0.147073	-7.13809	0.001345	0.136123	Hypo
1:901033-901489	457	18	0.976738	-0.120203	-7.13689	0.001345	0.136123	Hypo
1:212004577-212005455	879	13	2.30871	-0.236771	-7.13646	0.001345	0.136123	Hypo
12:54781982-54783459	1478	10	1.13973	-0.117115	-7.1358	0.001347	0.136123	Hypo
22:19606983-19607478	496	5	0.290359	-0.15158	-7.13577	0.001347	0.136123	Hypo
6:15268685-15269235	551	11	1.52804	-0.161223	-7.13497	0.001349	0.136123	Hypo
9:137378570-137379052	483	19	1.28514	-0.106926	-7.13469	0.001349	0.136123	Hypo
20:58707083-58707673	591	13	2.19327	-0.195858	-7.13379	0.001349	0.136123	Hypo
9:92040538-92041135	598	10	0.898616	-0.108554	-7.13282	0.00135	0.136123	Hypo
11:1662326-1663070	745	19	1.9111	-0.139962	-7.13234	0.001351	0.136123	Hypo
1:2137254-2137938	685	32	3.62673	-0.157509	-7.13154	0.001351	0.136123	Hypo
15:41062168-41062775	608	18	1.25315	-0.0924284	-7.13121	0.001351	0.136123	Hypo
6:144538133-144538581	449	11	0.880462	-0.142125	-7.13005	0.001352	0.13615	Hypo
1:32715745-32716807	1063	13	1.11461	-0.119665	-7.12874	0.001353	0.136176	Hypo
8:52813024-52813598	575	10	1.19189	-0.155871	-7.12813	0.001354	0.136203	Hypo
6:37461237-37461764	528	23	1.28839	-0.117923	-7.12774	0.001355	0.13623	Hypo
5:219703-220167	465	11	1.06132	-0.163661	-7.12748	0.001356	0.136256	Hypo
13:50706663-50707699	1037	57	6.84995	-0.153976	-7.12557	0.001358	0.136309	Hypo
18:47794390-47795093	704	57	15.2462	-0.272624	-7.12551	0.001358	0.136309	Hypo
1:153582004-153582816	813	13	1.32744	-0.152425	-7.12409	0.00136	0.136399	Hypo
4:184886522-184886943	422	6	1.13434	-0.248365	-7.12233	0.001364	0.136399	Hypo
21:45567980-45568610	631	18	1.86477	-0.157735	-7.12181	0.001364	0.136399	Hypo
8:135019961-135020834	874	8	1.01276	-0.186602	-7.12173	0.001365	0.136399	Hypo
9:139588459-139589465	1007	42	4.24241	-0.141684	-7.12114	0.001365	0.136399	Hypo
2:12466863-12467243	381	8	0.807056	-0.202438	-7.12049	0.001365	0.136399	Hypo
17:21367076-21367681	606	47	3.94455	-0.130903	-7.12032	0.001365	0.136399	Hypo
16:19812687-19813802	1116	15	3.45525	-0.259374	-7.12017	0.001365	0.136399	Hypo
20:46591580-46592279	700	11	0.767912	-0.100299	-7.11986	0.001366	0.136399	Hypo
6:109618127-109619870	1744	18	1.24597	-0.0972306	-7.11943	0.001367	0.136399	Hypo
2:158114069-158115186	1118	20	3.40333	-0.184008	-7.11924	0.001367	0.136399	Hypo
11:834345-834816	472	15	1.04964	-0.118889	-7.11762	0.00137	0.136609	Hypo
4:16045688-16046180	493	7	1.08799	-0.205949	-7.11565	0.001372	0.136609	Hypo
9:139514839-139515377	539	23	1.67097	-0.132012	-7.11546	0.001372	0.136609	Hypo
21:36410077-36411371	1295	17	1.37993	-0.100715	-7.1142	0.001374	0.136609	Hypo
4:39032601-39033481	881	10	1.01384	-0.16916	-7.11365	0.001374	0.136609	Hypo
1:6417482-6418019	538	10	0.550832	-0.142724	-7.1129	0.001374	0.136609	Hypo
19:655262-655991	730	35	2.33963	-0.0841173	-7.11264	0.001375	0.136609	Hypo
9:129259361-129260135	775	16	2.05469	-0.162479	-7.11261	0.001375	0.136609	Hypo
1:36588557-36589319	763	21	2.86834	-0.174286	-7.11243	0.001377	0.136734	Hypo
19:6803000-6803644	645	12	0.993493	-0.130081	-7.11197	0.001378	0.13676	Hypo
15:76024672-76025300	629	20	1.45831	-0.10268	-7.1101	0.001382	0.136988	Hypo
3:194901323-194902057	735	26	1.92605	-0.0966505	-7.10946	0.001383	0.136988	Hypo
1:22256512-22257135	624	11	1.10111	-0.259005	-7.10822	0.001383	0.136988	Hypo
11:126197751-126198598	848	32	3.02903	-0.111334	-7.10724	0.001384	0.136988	Hypo
20:31263342-31264064	723	15	1.86894	-0.145189	-7.10687	0.001384	0.136988	Hypo
9:139839986-139841017	1032	36	2.57599	-0.0891923	-7.10646	0.001386	0.137091	Hypo
12:121397316-121397937	622	15	1.34635	-0.112688	-7.10631	0.001387	0.137091	Hypo
2:114048694-114049107	414	30	4.06576	-0.251818	-7.10559	0.001388	0.137091	Hypo
3:184401940-184403835	1896	24	2.2463	-0.110289	-7.10495	0.001388	0.137091	Hypo
15:64290807-64291018	212	7	0.477064	-0.154315	-7.10485	0.00139	0.137143	Hypo
13:100091684-100091849	166	8	0.429467	-0.105536	-7.10484	0.00139	0.137143	Hypo
1:247702960-247704084	1125	22	1.98137	-0.106088	-7.104	0.001393	0.137219	Hypo
8:71131596-71132343	748	6	0.955282	-0.227188	-7.10392	0.001393	0.137219	Hypo
4:7699989-7700526	538	16	0.943405	-0.0867767	-7.10324	0.001393	0.137219	Hypo
17:17728645-17730162	1518	23	2.49722	-0.112215	-7.09966	0.001398	0.137478	Hypo
2:241906424-241907129	706	32	3.7698	-0.129774	-7.09846	0.001399	0.137478	Hypo
4:2812980-2813542	563	15	0.858684	-0.134966	-7.0974	0.0014	0.137478	Hypo
5:140892215-140893083	869	60	4.40733	-0.0825186	-7.0972	0.0014	0.137478	Hypo
3:193994394-193995405	1012	20	2.78166	-0.144676	-7.09631	0.001401	0.137478	Hypo
17:983366-984071	706	15	1.25333	-0.110695	-7.09556	0.001402	0.137478	Hypo
15:79285043-79285325	283	9	0.824552	-0.142703	-7.09484	0.001403	0.137478	Hypo
17:19250381-19250769	389	7	0.850514	-0.192782	-7.09408	0.001403	0.137478	Hypo
20:30165359-30165995	637	20	1.90642	-0.174541	-7.0931	0.001406	0.137478	Hypo
16:56345822-56346275	454	16	1.54625	-0.136287	-7.09259	0.001407	0.137478	Hypo
22:50622132-50622994	863	25	2.26449	-0.136987	-7.09222	0.001407	0.137478	Hypo
9:69664215-69665182	968	8	0.983071	-0.141615	-7.09206	0.001407	0.137478	Hypo
9:115073050-115074183	1134	12	1.32463	-0.13459	-7.09173	0.001408	0.137478	Hypo
5:151149831-151150371	541	36	3.64448	-0.187311	-7.09154	0.001409	0.137478	Hypo
9:135931934-135932498	565	14	1.15832	-0.123307	-7.09129	0.00141	0.137478	Hypo
5:141388792-141389615	824	9	0.987608	-0.154534	-7.09109	0.00141	0.137478	Hypo
15:92614401-92615118	718	18	1.72983	-0.119629	-7.08877	0.001412	0.137478	Hypo
7:47518881-47519996	1116	26	3.053	-0.133596	-7.08801	0.001412	0.137478	Hypo
17:79137936-79139468	1533	36	3.24023	-0.101392	-7.08581	0.001413	0.137478	Hypo
16:4366920-4368732	1813	38	3.28538	-0.11012	-7.08445	0.001415	0.137478	Hypo
14:74985044-74985613	570	8	0.699241	-0.142818	-7.0833	0.001416	0.137478	Hypo
7:1220711-1221126	416	23	1.85744	-0.116059	-7.0826	0.001418	0.137478	Hypo
20:61505929-61508096	2168	69	7.36272	-0.119041	-7.08246	0.001418	0.137478	Hypo
8:22601373-22602177	805	16	1.33471	-0.12336	-7.08222	0.001418	0.137478	Hypo
19:6661113-6662653	1541	33	2.32456	-0.0873059	-7.0822	0.001418	0.137478	Hypo
15:101998679-101999321	643	21	2.63877	-0.184843	-7.08181	0.001418	0.137478	Hypo
12:125095166-125095845	680	18	1.89257	-0.166109	-7.08168	0.001418	0.137478	Hypo
11:133806119-133807091	973	26	1.62744	-0.0776725	-7.08008	0.00142	0.137478	Hypo
20:62071804-62072351	548	24	2.18318	-0.102698	-7.07983	0.00142	0.137478	Hypo
11:60527423-60527871	449	14	1.44599	-0.138575	-7.07895	0.001421	0.137478	Hypo
6:170585670-170586124	455	18	0.973528	-0.0946751	-7.07862	0.001422	0.137478	Hypo
6:43833300-43834142	843	15	3.69071	-0.361771	-7.07825	0.001423	0.137478	Hypo
17:77903166-77903621	456	16	1.89604	-0.185677	-7.07768	0.001423	0.137478	Hypo
22:42254943-42255701	759	11	0.962035	-0.152922	-7.07746	0.001423	0.137478	Hypo
18:20720783-20721846	1064	16	1.25651	-0.102528	-7.07627	0.001425	0.137478	Hypo
16:89827743-89828357	615	17	1.33868	-0.160395	-7.07513	0.001426	0.137478	Hypo
9:126140187-126140769	583	16	1.27992	-0.11223	-7.07487	0.001426	0.137478	Hypo
10:74095792-74096486	695	16	1.55089	-0.10612	-7.07457	0.001426	0.137478	Hypo
7:50791268-50791852	585	14	1.40594	-0.141693	-7.07343	0.00143	0.137478	Hypo
14:20939252-20940358	1107	16	1.85829	-0.145728	-7.07307	0.00143	0.137478	Hypo
14:105446409-105446882	474	17	1.37374	-0.114386	-7.07304	0.00143	0.137478	Hypo
2:219755978-219756623	646	15	1.6006	-0.132491	-7.073	0.00143	0.137478	Hypo
7:158603492-158606380	2889	34	2.84052	-0.105708	-7.0723	0.00143	0.137478	Hypo
17:38170934-38172915	1982	46	4.42281	-0.129305	-7.07188	0.001431	0.137478	Hypo
1:9139027-9139459	433	16	0.899221	-0.109364	-7.07176	0.001431	0.137478	Hypo
5:132586673-132587442	770	14	1.16653	-0.138315	-7.07106	0.001432	0.137478	Hypo
20:4231144-4232074	931	10	1.05271	-0.117663	-7.07068	0.001432	0.137478	Hypo
14:91793293-91793946	654	20	2.2722	-0.129143	-7.07054	0.001432	0.137478	Hypo
9:73086742-73087602	861	11	1.3097	-0.1323	-7.06968	0.001432	0.137478	Hypo
17:81138988-81139660	673	14	1.2109	-0.104233	-7.06848	0.001433	0.137503	Hypo
16:88988268-88988848	581	23	1.5389	-0.108019	-7.06783	0.001434	0.137527	Hypo
9:139551045-139551865	821	38	2.56248	-0.0870323	-7.06723	0.001436	0.137648	Hypo
16:11409367-11409976	610	16	1.45984	-0.121501	-7.06553	0.001439	0.137699	Hypo
17:71412001-71412404	404	18	1.50592	-0.120156	-7.06488	0.00144	0.137699	Hypo
17:17656435-17657841	1407	25	2.0903	-0.145288	-7.06462	0.001441	0.137699	Hypo
3:194271000-194271219	220	7	0.497665	-0.13499	-7.06452	0.001441	0.137699	Hypo
1:149333232-149334709	1478	65	6.79753	-0.109602	-7.06441	0.001441	0.137699	Hypo
14:24601317-24601870	554	23	2.1431	-0.113336	-7.06335	0.001441	0.137699	Hypo
20:19869979-19870745	767	23	4.00437	-0.234849	-7.06059	0.001448	0.137843	Hypo
2:43162540-43163318	779	12	1.2384	-0.113782	-7.06057	0.001448	0.137843	Hypo
5:171269198-171269814	617	20	3.04287	-0.188267	-7.05651	0.001452	0.137843	Hypo
1:236165940-236166429	490	12	0.781769	-0.146278	-7.05606	0.001453	0.137843	Hypo
9:138891952-138892453	502	26	2.25216	-0.0978711	-7.05602	0.001453	0.137843	Hypo
19:45746512-45746950	439	12	0.936785	-0.122792	-7.05601	0.001453	0.137843	Hypo
22:19733081-19734262	1182	35	2.0638	-0.0791236	-7.05472	0.001455	0.137843	Hypo
22:46330466-46331795	1330	39	2.56353	-0.081165	-7.0543	0.001456	0.137843	Hypo
7:127959637-127960263	627	19	2.18137	-0.152258	-7.05418	0.001456	0.137843	Hypo
2:173139302-173140459	1158	14	1.98935	-0.151784	-7.05328	0.001458	0.137843	Hypo
6:25009612-25010677	1066	15	1.64813	-0.111511	-7.05186	0.00146	0.137843	Hypo
14:22943953-22945181	1229	15	1.30783	-0.125868	-7.05165	0.001461	0.137843	Hypo
1:17542174-17542919	746	16	1.76686	-0.136072	-7.05159	0.001461	0.137843	Hypo
12:124609136-124610139	1004	14	1.12126	-0.135901	-7.05053	0.001463	0.137843	Hypo
7:92347450-92348727	1278	23	4.80136	-0.219533	-7.04958	0.001464	0.137843	Hypo
19:10406993-10407518	526	56	7.35001	-0.1681	-7.04954	0.001464	0.137843	Hypo
13:99154699-99157287	2589	32	2.35879	-0.100208	-7.04794	0.001466	0.137843	Hypo
10:103864088-103864617	530	7	0.642506	-0.140897	-7.04725	0.001466	0.137843	Hypo
9:134714427-134715150	724	22	2.70544	-0.196759	-7.04696	0.001467	0.137843	Hypo
6:106429370-106429837	468	39	2.30518	-0.0804695	-7.04669	0.001467	0.137843	Hypo
6:39020284-39020986	703	11	1.23718	-0.121645	-7.04587	0.001468	0.137843	Hypo
18:13610431-13611004	574	16	1.79101	-0.137072	-7.0458	0.001468	0.137843	Hypo
17:36610783-36611809	1027	16	1.79851	-0.136404	-7.04537	0.001469	0.137843	Hypo
2:17818745-17819214	470	7	0.765634	-0.18304	-7.04536	0.001469	0.137843	Hypo
12:16028316-16028718	403	20	1.73158	-0.150914	-7.04379	0.00147	0.137843	Hypo
3:43999952-44000176	225	9	0.699069	0.102666	7.04204	0.001473	0.137843	Hyper
1:42105137-42105891	755	13	1.96236	-0.184521	-7.04174	0.001473	0.137843	Hypo
17:71981683-71982039	357	10	0.996207	-0.162974	-7.0416	0.001474	0.137843	Hypo
14:106363658-106364611	954	21	2.89465	-0.163075	-7.04159	0.001474	0.137843	Hypo
1:21945467-21947294	1828	54	6.58937	-0.11527	-7.04133	0.001474	0.137843	Hypo
12:96740641-96741678	1038	12	1.6178	-0.149411	-7.0413	0.001474	0.137843	Hypo
7:76828503-76829525	1023	18	1.32303	-0.087176	-7.04092	0.001474	0.137843	Hypo
5:145396171-145397003	833	5	0.833268	-0.211867	-7.04087	0.001474	0.137843	Hypo
8:1940145-1941232	1088	17	2.55153	-0.210712	-7.04069	0.001474	0.137843	Hypo
5:31824384-31825089	706	9	1.5009	-0.211721	-7.04044	0.001474	0.137843	Hypo
6:20561250-20563091	1842	22	2.8521	-0.125205	-7.04012	0.001474	0.137843	Hypo
3:112052562-112053623	1062	14	2.74967	-0.235784	-7.03891	0.001476	0.137843	Hypo
16:28333164-28334106	943	24	2.1237	-0.117349	-7.03782	0.001476	0.137843	Hypo
1:2896759-2897514	756	30	2.83424	-0.125797	-7.03781	0.001476	0.137843	Hypo
8:144425057-144426535	1479	34	2.68064	-0.113978	-7.03716	0.001476	0.137843	Hypo
11:2575962-2576636	675	18	1.94153	-0.135406	-7.03711	0.001476	0.137843	Hypo
19:4347394-4348049	656	20	1.55867	-0.149067	-7.03709	0.001476	0.137843	Hypo
16:85254831-85255393	563	16	0.931078	-0.12617	-7.03569	0.001476	0.137843	Hypo
1:3383761-3385128	1368	56	4.20577	-0.11177	-7.03485	0.001476	0.137843	Hypo
1:110349847-110350439	593	12	0.944386	-0.105201	-7.0346	0.001476	0.137843	Hypo
17:37321768-37322644	877	47	7.9934	-0.190953	-7.03021	0.00148	0.137962	Hypo
12:54143932-54144580	649	9	1.21023	-0.186337	-7.02983	0.00148	0.137962	Hypo
17:73332887-73334097	1211	28	2.23713	-0.105862	-7.0296	0.00148	0.137962	Hypo
17:74597779-74598119	341	7	0.787331	-0.167021	-7.02904	0.001481	0.137962	Hypo
10:30087445-30088415	971	8	0.90873	-0.167614	-7.02896	0.001481	0.137962	Hypo
21:46011799-46012777	979	35	3.45464	-0.127676	-7.02846	0.001484	0.138024	Hypo
17:77674561-77676301	1741	32	3.35592	-0.106364	-7.02818	0.001484	0.138024	Hypo
6:37455360-37455895	536	9	0.994209	-0.121693	-7.02771	0.001485	0.138024	Hypo
10:6270195-6270791	597	20	1.5022	-0.0879653	-7.02733	0.001485	0.138024	Hypo
19:45134945-45135771	827	14	0.903088	-0.146188	-7.02601	0.001486	0.138024	Hypo
5:177869087-177870059	973	22	1.53792	-0.0743753	-7.02516	0.001487	0.138024	Hypo
20:55310218-55312496	2279	57	6.77483	-0.174774	-7.02439	0.001488	0.138024	Hypo
4:38663884-38664680	797	33	3.50591	-0.189712	-7.02416	0.001488	0.138024	Hypo
1:1106175-1106905	731	22	2.46743	-0.148162	-7.02338	0.001491	0.138024	Hypo
14:61621521-61621915	395	7	0.579369	-0.10525	-7.02229	0.001492	0.138024	Hypo
3:57038155-57038504	350	10	0.941345	-0.119854	-7.0221	0.001492	0.138024	Hypo
[truncated: 3,467 more rows]
